# Supplementary material for: Interneuron diversity in the human dorsal striatum
Source: Nat Commun. 2024 Jul 22;15:6164. doi: 10.1038/s41467-024-50414-w (PMC11263574; doi:10.1038/s41467-024-50414-w)
Supplement: Supplementary file 4 — Supplementary Datasets 1-8 [file 41467_2024_50414_MOESM4_ESM.xlsx]

## Sheet: index
Supplementary Dataset 1. Specimen information. Overview on human sample including information about origin, age, brain region and sequencing information. MADRC, Massachusetts Alzheimer's Disease Research Center (Charlstown, USA); NIH, Human Brain and Spinal Fluid Resource Center (Los Angeles, USA); PUKBB, Parkinson’s UK Brain Bank at Imperial (London, UK); PMI, post-mortem interval.
Supplementary Dataset 2. Differential gene expression by interneuron class and subclass. Analysis performed at the cell level using a Wilcoxon rank-sum test with Benjamini-Hochberg p-value correction.
Supplementary Dataset 3. Differential gene expression by region. The analysis was conducted using a pseudo-bulk approach, aggregating cells by sample.
Supplementary Dataset 4. Weights assigned to genes on the factor analysis of the TAC3 and PTHLH subclasses.
Supplementary Dataset 5. Differential gene expression by interneuron class and subclass among neurotransmitter receptor genes and genes with ion channel activity. Analysis performed at the cell level using a Wilcoxon rank-sum test with Benjamini-Hochberg p-value correction.
Supplementary Dataset 6. Description of public datasets, number of nuclei filtered at each step of the analysis and number of nuclei per dataset.
Supplementary Dataset 7. QuPath thresholds and cutoffs used in the validation experiments.
Supplementary Dataset 8. Abbreviations used in the text

## Sheet: S_data_1 Specimen Info
Biobank Providing the Sample	Sex of Donor	Brain Area	Number of Samples	Age of Donor [years]	Post-Mortem Interval [h]	Number of Sequenced Nuclei
MADRC *	male	caudate	9	59 – > 90	12 – 96	85350
		putamen	11			107389
	female	caudate	6	58 – > 90	8 – 22	53259
		putamen	6			54082
NIH **	male	caudate	4	25 – 90	15 – 33,75	39839
		putamen	4			47773
PUKBB ***	male	caudate	3	58 – 90	9 – 48	12255
		putamen	4			28444
	female	caudate	3	61 – 89	13 – 23	11865
		putamen	3			15630
* MADRC, Massachusetts Alzheimer's Disease Research Center (Charlstown, USA)
** NIH, Human Brain and Spinal Fluid Resource Center (Los Angeles, USA)
*** PUKBB, Parkinson’s UK Brain Bank at Imperial (London, UK)

## Sheet: S_data_2 IN Class
gene	ctype	scores	pvals	pvals_adj	logfoldchanges	pts
MIR1302-2HG	CCK	73.2203	0	0	5.49397	0
AL627309.1	CCK	72.5625	0	0	5.57017	0.0216527
AL627309.3	CCK	72.383	0	0	4.74525	0.000441891
AL627309.2	CCK	71.9858	0	0	6.26787	0
AL627309.5	CCK	71.3281	0	0	5.25083	0.053027
AL627309.4	CCK	70.8939	0	0	5.82346	0
AP006222.2	CCK	69.2227	0	0	3.95986	0
AL732372.1	CCK	69.1778	0	0	4.97117	0
AC114498.1	CCK	68.9968	0	0	4.15125	0
AL669831.2	CCK	68.7422	0	0	3.46576	0.000441891
LINC01409	CCK	68.4709	0	0	3.7591	0.349094
FAM87B	CCK	68.376	0	0	3.03454	0.00176757
LINC01128	CCK	68.3435	0	0	2.21216	0.353955
LINC00115	CCK	68.0353	0	0	6.26564	0.0256297
FAM41C	CCK	67.7747	0	0	1.91855	0.0229783
AL645608.6	CCK	67.2921	0	0	3.07044	0.0048608
AL645608.2	CCK	66.9197	0	0	4.57893	0.0048608
AL645608.4	CCK	66.1793	0	0	3.00985	0
LINC02593	CCK	65.6573	0	0	2.87896	0
SAMD11	CCK	65.6321	0	0	3.71621	0.0053027
NOC2L	CCK	65.5578	0	0	3.11533	0.242156
KLHL17	CCK	64.9912	0	0	3.27264	0.0631905
PLEKHN1	CCK	64.859	0	0	2.76754	0.00707026
PERM1	CCK	64.4194	0	0	3.66668	0
AL645608.7	CCK	64.2691	0	0	1.82506	0.0154662
HES4	CCK	63.8011	0	0	3.36732	0.242598
ISG15	CCK	63.7309	0	0	3.45131	0.0729121
AL645608.1	CCK	62.6198	0	0	3.71719	0.000883783
AGRN	CCK	62.5528	0	0	3.51209	0.0777729
AL645608.8	CCK	62.4837	0	0	2.58121	0
RNF223	CCK	62.3678	0	0	5.41164	0
C1orf159	CCK	61.8187	0	0	2.25528	0.44852
AL390719.3	CCK	61.7786	0	0	4.45491	0.048608
LINC01342	CCK	61.4835	0	0	4.69776	0.000883783
AL390719.2	CCK	61.2711	0	0	2.40197	0
TTLL10-AS1	CCK	61.0384	0	0	5.48916	0.000441891
TTLL10	CCK	60.616	0	0	2.50248	0.00441891
TNFRSF18	CCK	60.4532	0	0	2.8359	0.00176757
TNFRSF4	CCK	60.4405	0	0	2.6849	0
SDF4	CCK	60.4255	0	0	3.16478	0.444101
B3GALT6	CCK	60.216	0	0	2.56304	0.0923553
C1QTNF12	CCK	60.1617	0	0	5.82721	0.00883783
AL162741.1	CCK	60.0655	0	0	4.72659	0.00132567
UBE2J2	CCK	59.9427	0	0	2.30364	0.349978
LINC01786	CCK	58.8939	0	0	1.86309	0.0830756
SCNN1D	CCK	58.687	0	0	1.52343	0.0883783
ACAP3	CCK	58.581	0	0	2.39291	0.580645
PUSL1	CCK	58.3635	0	0	3.49202	0.0194432
INTS11	CCK	58.0075	0	0	2.48711	0.343791
AL139287.1	CCK	58.004	0	0	3.06782	0.00176757
CPTP	CCK	57.5992	0	0	4.13228	0.0821918
TAS1R3	CCK	57.4178	0	0	5.71712	0.00132567
DVL1	CCK	57.2314	0	0	2.65965	0.191781
MXRA8	CCK	57.2187	0	0	3.01294	0.00839593
AURKAIP1	CCK	57.0458	0	0	3.15708	0.163058
CCNL2	CCK	56.6991	0	0	1.97287	0.60981
MRPL20-AS1	CCK	56.6521	0	0	1.61146	0.0313743
MRPL20	CCK	56.612	0	0	3.9752	0.296067
AL391244.2	CCK	56.5716	0	0	1.87442	0.0265135
ANKRD65	CCK	56.5087	0	0	3.97706	0.0269554
AL391244.1	CCK	56.418	0	0	2.51276	0
TMEM88B	CCK	56.0681	0	0	2.73439	0.000441891
LINC01770	CCK	55.9383	0	0	2.13266	0.000883783
VWA1	CCK	55.8971	0	0	1.67226	0.0653999
ATAD3C	CCK	55.8822	0	0	1.20633	0.028281
ATAD3B	CCK	55.4441	0	0	3.00826	0.214317
ATAD3A	CCK	55.3689	0	0	2.39838	0.134777
TMEM240	CCK	54.9003	0	0	2.78724	0.218736
SSU72	CCK	54.6257	0	0	1.78963	0.410075
AL645728.1	CCK	54.2237	0	0	2.55955	0.0402121
FNDC10	CCK	54.041	0	0	3.86339	0.14715
AL691432.4	CCK	53.9916	0	0	1.90984	0.036677
AL691432.2	CCK	53.9856	0	0	2.08905	0.0866107
MIB2	CCK	53.9112	0	0	2.02412	0.336721
MMP23B	CCK	53.7209	0	0	1.54591	0.048608
CDK11B	CCK	53.6868	0	0	2.24684	0.228016
FO704657.1	CCK	53.569	0	0	2.69501	0.00972161
SLC35E2B	CCK	53.3919	0	0	2.32695	0.429076
CDK11A	CCK	53.3056	0	0	3.12646	0.291648
SLC35E2A	CCK	53.1924	0	0	1.87523	0.377375
NADK	CCK	53.0131	0	0	2.05427	0.264251
GNB1	CCK	52.6142	0	0	1.08656	0.94167
AL109917.1	CCK	52.4191	0	0	1.44443	0.00707026
CALML6	CCK	52.2752	0	0	3.02444	0.00751215
TMEM52	CCK	52.0127	0	0	2.85169	0.0304905
CFAP74	CCK	51.9393	0	0	1.38362	0.0927972
AL391845.2	CCK	51.7903	0	0	2.72197	0.024304
GABRD	CCK	51.17	0	0	2.07901	0.469289
AL391845.1	CCK	51.0476	0	0	1.31611	0
PRKCZ	CCK	51.007	0	0	2.19845	0.755192
AL590822.2	CCK	50.9669	0	0	3.42625	0.0291648
PRKCZ-AS1	CCK	50.8927	0	0	4.08382	0.00839593
FAAP20	CCK	50.7718	0	0	2.16665	0.281043
AL590822.1	CCK	50.6733	0	0	1.64323	0.0132567
SKI	CCK	50.591	0	0	2.3878	0.756076
AL590822.3	CCK	50.5309	0	0	1.68269	0.00265135
MORN1	CCK	50.468	0	0	2.31028	0.169244
AL589739.1	CCK	50.467	0	0	2.43091	0.00132567
AL513477.2	CCK	50.3342	0	0	3.06261	0.0216527
RER1	CCK	50.1912	0	0	1.73441	0.316836
PEX10	CCK	50.1096	0	0	1.51745	0.102961
PLCH2	CCK	49.7954	0	0	1.47566	0.391958
AL139246.1	CCK	49.4998	0	0	1.51309	0.000883783
AL139246.4	CCK	49.0433	0	0	1.08788	0
PANK4	CCK	48.9558	0	0	2.79055	0.120636
HES5	CCK	48.8461	0	0	1.68939	0.00707026
AL139246.5	CCK	48.831	0	0	3.06867	0.0296067
TNFRSF14-AS1	CCK	48.5495	0	0	1.65723	0.000883783
TNFRSF14	CCK	48.5261	0	0	2.95996	0.0331418
AL139246.3	CCK	48.5151	0	0	2.46991	0.000883783
PRXL2B	CCK	48.4578	0	0	1.67298	0.089262
MMEL1	CCK	48.3973	0	0	1.36207	0.00265135
AL831784.1	CCK	48.3827	0	0	2.11548	0
TTC34	CCK	48.3535	0	0	2.11368	0.0296067
AC242022.2	CCK	48.2774	0	0	1.54014	0.00132567
AC242022.1	CCK	47.9716	0	0	1.01764	0
AL592464.3	CCK	47.8007	0	0	1.80052	0.000883783
AL589702.1	CCK	47.721	0	0	1.29882	0
PRDM16-DT	CCK	47.72	0	0	1.9451	0.00353513
PRDM16	CCK	47.7028	0	0	1.42691	0.00839593
AL008733.1	CCK	47.6143	0	0	1.02336	0
AL590438.1	CCK	47.5948	0	0	2.86186	0
AL354743.2	CCK	47.3693	0	0	2.72082	0
AL354743.1	CCK	47.1046	0	0	2.29205	0
ARHGEF16	CCK	47.0658	0	0	1.44906	0.0048608
AL512413.1	CCK	47.0357	0	0	6.33374	0
MEGF6	CCK	46.9428	0	0	2.07505	0.0331418
AL513320.1	CCK	46.8912	0	0	1.67016	0.0247459
TPRG1L	CCK	46.4446	0	0	3.76557	0.226248
WRAP73	CCK	46.3999	0	0	1.51707	0.0945647
TP73	CCK	46.3293	0	0	2.46195	0.00220946
AL136528.1	CCK	46.3215	0	0	1.15428	0.000441891
AL136528.2	CCK	46.2797	0	0	1.77853	0
CCDC27	CCK	46.0473	0	0	2.61956	0.00353513
SMIM1	CCK	46.0426	0	0	1.19799	0.00176757
LRRC47	CCK	45.8572	0	0	2.40489	0.218736
AL365330.1	CCK	45.8569	0	0	1.13379	0.00132567
CEP104	CCK	45.8193	0	0	2.33578	0.516129
DFFB	CCK	45.8034	0	0	1.73509	0.38091
C1orf174	CCK	45.4741	0	0	3.5632	0.100751
LINC01134	CCK	45.4491	0	0	3.79243	0.0101635
LINC01346	CCK	45.4482	0	0	1.51491	0.0145824
LINC01345	CCK	45.4452	0	0	2.04045	0.000883783
LINC02780	CCK	45.4007	0	0	1.3069	0.00353513
AL805961.1	CCK	45.1454	0	0	1.63995	0.00662837
LINC01777	CCK	45.0422	0	0	3.77599	0
AL355602.1	CCK	45.0295	0	0	1.67136	0
Z98747.1	CCK	44.9257	0	0	2.77724	0
LINC01646	CCK	44.8636	0	0	3.74637	0.000441891
AJAP1	CCK	44.8335	0	0	1.00497	0.927972
Z98886.1	CCK	44.8206	0	0	1.80467	0.00707026
LINC02781	CCK	44.8199	0	0	1.73172	0.000441891
LINC02782	CCK	44.4363	0	0	1.12506	0
AL139823.1	CCK	44.4188	0	0	2.71408	0.00132567
Z98259.3	CCK	44.345	0	0	2.76883	0.000441891
Z98259.2	CCK	44.3426	0	0	1.97087	0
AL365255.1	CCK	44.2518	0	0	1.50844	0.228458
NPHP4	CCK	44.2012	0	0	3.96286	0.458241
KCNAB2	CCK	44.2003	0	0	1.37742	0.574901
CHD5	CCK	44.1863	0	0	2.19387	0.914715
AL031847.1	CCK	44.1745	0	0	1.20454	0.00309324
RNF207	CCK	44.026	0	0	1.66342	0.238621
ICMT	CCK	43.8423	0	0	2.58213	0.14715
LINC00337	CCK	43.7811	0	0	1.8192	0.00265135
GPR153	CCK	43.7185	0	0	1.47853	0.147592
ACOT7	CCK	43.6634	0	0	1.80109	0.6403
AL031848.2	CCK	43.6311	0	0	0.848942	0.00662837
HES2	CCK	43.5926	0	0	1.85221	0.00574459
ESPN	CCK	43.5215	0	0	1.43793	0.00574459
AL031848.1	CCK	43.5062	0	0	1.06873	0.000883783
TNFRSF25	CCK	43.4382	0	0	2.35161	0.499779
PLEKHG5	CCK	43.4305	0	0	1.63143	0.423774
NOL9	CCK	43.1841	0	0	1.14432	0.392399
TAS1R1	CCK	42.9543	0	0	1.98079	0.0106054
ZBTB48	CCK	42.8842	0	0	2.29754	0.109589
KLHL21	CCK	42.8601	0	0	3.60269	0.250552
PHF13	CCK	42.8524	0	0	1.40985	0.100309
THAP3	CCK	42.8195	0	0	1.56249	0.146266
DNAJC11	CCK	42.6216	0	0	3.73377	0.570482
LINC01672	CCK	42.6178	0	0	3.38154	0.00220946
AL591163.1	CCK	42.5966	0	0	0.942621	0.00707026
CAMTA1-DT	CCK	42.5563	0	0	1.32091	0.00618648
CAMTA1	CCK	42.5396	0	0	2.12494	0.994255
AL512330.1	CCK	42.4191	0	0	1.2004	0.0207689
CAMTA1-IT1	CCK	42.3361	0	0	1.21837	0.00309324
Z97987.1	CCK	42.2464	0	0	3.31124	0.00441891
AL365194.1	CCK	42.2081	0	0	1.78043	0
AL359881.3	CCK	42.1709	0	0	2.62535	0.00397702
AL359881.2	CCK	42.1333	0	0	3.66212	0.00132567
AL359881.1	CCK	42.0485	0	0	2.05386	0.00574459
VAMP3	CCK	41.8586	0	0	2.41459	0.205479
Z98884.2	CCK	41.7006	0	0	2.21982	0.00662837
PER3	CCK	41.6888	0	0	1.27234	0.824127
Z98884.1	CCK	41.1082	0	0	2.85455	0.0340256
UTS2	CCK	41.095	0	0	2.03918	0.00839593
TNFRSF9	CCK	41.0209	0	0	2.10148	0.00751215
PARK7	CCK	40.9524	0	0	1.00128	0.360583
AL034417.4	CCK	40.922	0	0	1.48009	0.036677
AL034417.3	CCK	40.8009	0	0	1.11928	0.0145824
ERRFI1	CCK	40.6809	0	0	3.08934	0.258065
AL034417.2	CCK	40.6438	0	0	1.85122	0.0419797
LINC01714	CCK	40.6207	0	0	3.89412	0.00176757
AL358876.2	CCK	40.5912	0	0	2.45639	0
SLC45A1	CCK	40.4856	0	0	1.45532	0.176315
RERE	CCK	40.3497	0	0	1.11557	0.999116
RERE-AS1	CCK	40.3098	0	0	1.01387	0.0380027
AL357552.2	CCK	40.259	0	0	2.18284	0.00441891
ENO1	CCK	40.0671	0	0	1.06007	0.414494
ENO1-AS1	CCK	39.907	0	0	1.78479	0.00662837
CA6	CCK	39.8069	0	0	5.10103	0.00176757
SLC2A7	CCK	39.5158	0	0	3.32315	0.000883783
SLC2A5	CCK	39.5117	0	0	4.67708	0.0154662
GPR157	CCK	39.3931	0	0	0.913182	0.0291648
MIR34AHG	CCK	39.3698	0	0	1.91343	0.206363
LNCTAM34A	CCK	39.3324	0	0	1.2693	0.0198851
H6PD	CCK	39.2156	0	0	1.03078	0.296067
SPSB1	CCK	39.2037	0	0	2.11036	0.0428635
BX323043.1	CCK	39.0062	0	0	1.32159	0.000441891
LINC02606	CCK	38.9435	0	0	1.17187	0.0106054
AL928921.1	CCK	38.7983	0	0	2.63742	0.000441891
SLC25A33	CCK	38.7621	0	0	2.26997	0.287671
TMEM201	CCK	38.7469	0	0	1.45763	0.169244
PIK3CD	CCK	38.6963	0	0	2.96205	0.300486
PIK3CD-AS1	CCK	38.6569	0	0	1.81787	0
PIK3CD-AS2	CCK	38.6336	0	0	1.58915	0.0150243
CLSTN1	CCK	38.5362	0	0	1.63662	0.930623
CTNNBIP1	CCK	38.4799	0	0	1.71886	0.322139
AL357140.1	CCK	38.4652	0	0	1.12661	0.000883783
AL357140.4	CCK	38.325	0	0	2.85027	0.00397702
LZIC	CCK	38.2774	0	0	1.49914	0.345117
AL357140.2	CCK	38.133	0	0	0.910991	0.000883783
NMNAT1	CCK	38.1287	0	0	1.33072	0.21255
RBP7	CCK	38.0256	0	0	1.38548	0.0101635
UBE4B	CCK	38	0	0	1.23479	0.874503
KIF1B	CCK	37.8227	0	0	0.995752	0.991162
AL139424.3	CCK	37.817	0	0	1.49351	0.0468405
AL139424.2	CCK	37.724	0	0	2.13066	0.0927972
PGD	CCK	37.6113	0	1.58804e-307	2.41936	0.285904
AL139424.1	CCK	37.5411	0	2.21379e-306	2.09058	0
CENPS	CCK	37.5071	7.05452e-308	7.90862e-306	2.06477	0.115776
CORT	CCK	37.4503	5.94171e-307	6.63952e-305	3.13833	0.116659
DFFA	CCK	37.2943	2.02707e-304	2.24335e-302	1.13563	0.394609
AL354956.1	CCK	37.2911	2.28861e-304	2.52471e-302	3.40229	0.00176757
PEX14	CCK	37.2306	2.18347e-303	2.40105e-301	1.06647	0.632788
AL139423.2	CCK	37.2272	2.47482e-303	2.71279e-301	0.666819	0.00132567
CASZ1	CCK	37.1062	2.23432e-301	2.43371e-299	1.77252	0.00972161
AL139423.1	CCK	37.048	1.93712e-300	2.10335e-298	1.29617	0
C1orf127	CCK	37.0074	8.70048e-300	9.41752e-298	3.19667	0.00574459
TARDBP	CCK	36.9816	2.26212e-299	2.4409e-297	1.60952	0.572249
MASP2	CCK	36.9445	8.92019e-299	9.59518e-297	1.44396	0.01635
AL109811.2	CCK	36.9364	1.20397e-298	1.29105e-296	1.5323	0.135661
SRM	CCK	36.903	4.13091e-298	4.41598e-296	3.23744	0.481662
EXOSC10	CCK	36.8398	4.26416e-297	4.54435e-295	1.50331	0.660186
AL109811.1	CCK	36.7935	2.34944e-296	2.49612e-294	1.67154	0.0490499
EXOSC10-AS1	CCK	36.73	2.42147e-295	2.56475e-293	1.67119	0.00839593
MTOR	CCK	36.6819	1.41846e-294	1.4978e-292	1.71783	0.725144
MTOR-AS1	CCK	36.6816	1.43556e-294	1.51124e-292	1.4528	0.0114892
ANGPTL7	CCK	36.6414	6.26152e-294	6.57155e-292	1.26989	0.0287229
UBIAD1	CCK	36.5857	4.82941e-293	5.05318e-291	2.15668	0.215643
AL031291.1	CCK	36.5235	4.69261e-292	4.88045e-290	1.17004	0.0114892
DISP3	CCK	36.5199	5.36592e-292	5.56396e-290	1.25068	0.466195
AL590989.1	CCK	36.2486	1.04732e-287	1.07949e-285	4.79538	0.000441891
LINC01647	CCK	36.2316	1.93878e-287	1.99238e-285	2.79724	0.00132567
AL031731.1	CCK	36.2161	3.39658e-287	3.48013e-285	2.20557	0.0256297
FBXO2	CCK	36.1329	6.90788e-286	7.01536e-284	1.52487	0.271763
FBXO44	CCK	36.1128	1.4259e-285	1.44383e-283	1.90395	0.535572
FBXO6	CCK	36.084	4.03837e-285	4.07722e-283	1.22424	0.0547945
MAD2L2	CCK	36.0119	5.44432e-284	5.46473e-282	1.09321	0.0989837
DRAXIN	CCK	35.9805	1.68935e-283	1.69077e-281	0.959761	0.117101
AGTRAP	CCK	35.9301	1.03373e-282	1.02864e-280	1.00739	0.00751215
C1orf167	CCK	35.8366	2.97507e-281	2.9519e-279	2.08975	0.00839593
AL953897.1	CCK	35.8219	5.02967e-281	4.9762e-279	2.08003	0.000441891
MTHFR	CCK	35.7571	5.13704e-280	5.06791e-278	0.671881	0.349094
CLCN6	CCK	35.7532	5.8964e-280	5.80048e-278	1.39816	0.533363
NPPA	CCK	35.6986	4.16085e-279	4.08153e-277	2.90033	0.00397702
NPPB	CCK	35.5919	1.86792e-277	1.82176e-275	2.67025	0.000883783
AL021155.5	CCK	35.5919	1.87299e-277	1.82176e-275	1.41017	0.012373
KIAA2013	CCK	35.5787	2.99378e-277	2.90371e-275	1.31662	0.182501
PLOD1	CCK	35.5624	5.33899e-277	5.16387e-275	0.912714	0.224923
AL096840.2	CCK	35.5267	1.9015e-276	1.834e-274	2.16116	0.012373
MFN2	CCK	35.3485	1.05795e-273	1.01472e-271	2.13982	0.405656
MIIP	CCK	35.1576	8.89933e-271	8.4419e-269	1.81074	0.100309
TNFRSF8	CCK	35.046	4.49258e-269	4.22682e-267	1.37165	0.0119311
AL357835.1	CCK	35.0388	5.77835e-269	5.42176e-267	1.93575	0.000441891
TNFRSF1B	CCK	34.9251	3.09461e-267	2.87241e-265	0.777012	0.00707026
VPS13D	CCK	34.9177	4.00815e-267	3.71038e-265	2.53319	0.918692
LINC02766	CCK	34.8795	1.52049e-266	1.40003e-264	1.16533	0.000441891
DHRS3	CCK	34.7343	2.39652e-264	2.20078e-262	1.27142	0.279717
AC254633.1	CCK	34.6597	3.19064e-263	2.91454e-261	1.70023	0.00176757
AADACL4	CCK	34.5923	3.29967e-262	3.00618e-260	0.891842	0.00309324
AADACL3	CCK	34.41	1.78837e-259	1.62501e-257	2.04593	0.000441891
C1orf158	CCK	34.4026	2.30844e-259	2.09208e-257	1.38971	0.00132567
PRAMEF12	CCK	34.3899	3.57215e-259	3.22887e-257	1.07554	0
PRAMEF11	CCK	34.3339	2.44663e-258	2.20574e-256	1.9628	0
PRAMEF4	CCK	34.2919	1.03567e-257	9.31266e-256	1.36658	0
PRAMEF6	CCK	34.2607	3.02213e-257	2.7034e-255	1.66403	0
PRAMEF15	CCK	34.2162	1.38909e-256	1.23938e-254	1.32923	0
PRAMEF20	CCK	34.0998	7.43236e-255	6.58031e-253	2.20975	0.000883783
LRRC38	CCK	34.0413	5.4608e-254	4.8101e-252	1.71045	0.00397702
AL354712.1	CCK	34.0304	7.92351e-254	6.9616e-252	1.36672	0.000441891
PDPN	CCK	34.0263	9.09389e-254	7.96961e-252	0.98552	0.0106054
AL359771.1	CCK	33.9368	1.90972e-252	1.66097e-250	0.581761	0.000441891
PRDM2	CCK	33.8739	1.61353e-251	1.39633e-249	1.31754	0.891295
KAZN	CCK	33.8706	1.80428e-251	1.5575e-249	0.963392	1
AL357873.1	CCK	33.8572	2.84262e-251	2.4477e-249	1.6976	0.388864
KAZN-AS1	CCK	33.8471	4.00796e-251	3.44256e-249	1.59977	0.437914
AL031293.1	CCK	33.7532	9.58884e-250	8.155e-248	1.0533	0.195758
TMEM51-AS1	CCK	33.6256	7.09963e-248	5.99372e-246	1.46613	0.0331418
TMEM51	CCK	33.613	1.08492e-247	9.11468e-246	1.12691	0.0384445
C1orf195	CCK	33.459	1.90314e-245	1.58729e-243	0.713313	0.000883783
FHAD1	CCK	33.4412	3.45596e-245	2.87544e-243	0.928702	0.0397702
AL031283.2	CCK	33.3663	4.22307e-244	3.50525e-242	0.728106	0.00839593
AL031283.3	CCK	33.3458	8.37667e-244	6.93616e-242	0.766779	0
AL031283.1	CCK	33.3056	3.20463e-243	2.64087e-241	1.60954	0.00883783
EFHD2	CCK	33.0996	3.00765e-240	2.45511e-238	1.05316	0.387097
CTRC	CCK	33.0617	1.0579e-239	8.61517e-238	1.72892	0.00927972
CELA2A	CCK	33.0576	1.21135e-239	9.84155e-238	1.11674	0.0106054
CELA2B	CCK	32.8932	2.7452e-237	2.2251e-235	0.844586	0.0441891
CASP9	CCK	32.8799	4.25275e-237	3.43092e-235	1.53215	0.298277
DNAJC16	CCK	32.806	4.83231e-236	3.88939e-234	0.763803	0.510384
AL121992.3	CCK	32.8017	5.56355e-236	4.46753e-234	1.87866	0.000883783
AGMAT	CCK	32.769	1.62836e-235	1.30454e-233	0.64211	0.0397702
AL121992.1	CCK	32.7423	3.90892e-235	3.12433e-233	1.51132	0.0388864
DDI2	CCK	32.7356	4.8731e-235	3.88599e-233	1.0007	0.520106
AL121992.2	CCK	32.6847	2.57454e-234	2.03891e-232	2.07745	0.000441891
PLEKHM2	CCK	32.5324	3.71697e-232	2.91689e-230	1.06581	0.524525
AL450998.3	CCK	32.5067	8.56765e-232	6.70822e-230	1.96207	0.00972161
SLC25A34	CCK	32.5035	9.51633e-232	7.43415e-230	6.01074	0.077331
SLC25A34-AS1	CCK	32.4055	2.29286e-230	1.77114e-228	1.11603	0.00132567
TMEM82	CCK	32.4007	2.67897e-230	2.06478e-228	0.794577	0.00132567
FBLIM1	CCK	32.3851	4.45034e-230	3.4224e-228	0.677088	0.119311
UQCRHL	CCK	32.3623	9.32097e-230	7.15208e-228	1.44549	0.0256297
AL450998.2	CCK	32.3194	3.74041e-229	2.86369e-227	1.74131	0.144498
SPEN	CCK	32.2322	6.23953e-228	4.75595e-226	0.733087	0.820592
ZBTB17	CCK	32.1858	2.78501e-227	2.11814e-225	1.65968	0.167919
SRARP	CCK	32.1469	9.74311e-227	7.39384e-225	1.99058	0.000441891
HSPB7	CCK	32.084	7.37113e-226	5.58153e-224	1.86714	0.000883783
CLCNKA	CCK	32.074	1.01679e-225	7.68247e-224	3.33559	0.00176757
CLCNKB	CCK	32.0618	1.50447e-225	1.13423e-223	2.24516	0.00220946
FAM131C	CCK	31.9444	6.4666e-224	4.85403e-222	2.42355	0.0587715
EPHA2	CCK	31.8519	1.23795e-222	9.21233e-221	1.52201	0.00265135
AL451042.2	CCK	31.8437	1.60988e-222	1.19543e-220	2.65512	0
AL451042.1	CCK	31.8256	2.86568e-222	2.12337e-220	1.87666	0
ARHGEF19	CCK	31.7467	3.52933e-221	2.60951e-219	2.81036	0.0106054
AL109627.1	CCK	31.743	3.96492e-221	2.92532e-219	1.82687	0.0220946
CPLANE2	CCK	31.6527	6.96965e-220	5.12032e-218	0.798341	0.00883783
FBXO42	CCK	31.5954	4.27513e-219	3.12746e-217	1.00771	0.875829
SZRD1	CCK	31.572	8.95498e-219	6.53714e-217	1.19175	0.25939
SPATA21	CCK	31.5479	1.91576e-218	1.39261e-216	1.07405	0.0309324
NECAP2	CCK	31.543	2.23752e-218	1.62309e-216	1.18909	0.157313
LINC01772	CCK	31.5022	8.10128e-218	5.86434e-216	1.16284	0.0636323
AL137802.2	CCK	31.4882	1.25941e-217	9.09755e-216	4.50302	0.0238621
AL137802.1	CCK	31.4842	1.43103e-217	1.02942e-215	0.72525	0
LINC01783	CCK	31.4419	5.42398e-217	3.88557e-215	0.972817	0.000441891
NBPF1	CCK	31.3414	1.27459e-215	9.09302e-214	1.18393	0.353071
AL137798.1	CCK	31.299	4.81283e-215	3.41236e-213	1.0435	0.000441891
AL137798.2	CCK	31.2271	4.56691e-214	3.22476e-212	1.3087	0
AL021920.1	CCK	31.1833	1.79687e-213	1.26362e-211	1.05336	0
AL021920.3	CCK	31.181	1.9276e-213	1.35281e-211	0.632806	0.00176757
CROCC	CCK	31.1184	1.35814e-212	9.4738e-211	2.72931	0.387097
BX284668.1	CCK	30.923	5.8647e-210	4.05816e-208	1.94797	0
BX284668.2	CCK	30.9031	1.08596e-209	7.4994e-208	0.584875	0.000441891
BX284668.5	CCK	30.8465	6.23893e-209	4.29988e-207	1.32968	0.0154662
BX284668.6	CCK	30.8362	8.57362e-209	5.89718e-207	2.5011	0.0114892
MFAP2	CCK	30.7888	3.7057e-208	2.53877e-206	1.02555	0
AL049569.2	CCK	30.7647	7.77687e-208	5.30687e-206	2.30234	0
AL049569.1	CCK	30.7352	1.93106e-207	1.31255e-205	1.03563	0.100751
ATP13A2	CCK	30.6104	8.8966e-206	6.02334e-204	1.75389	0.543968
SDHB	CCK	30.4204	2.95427e-203	1.98846e-201	1.38106	0.388864
PADI2	CCK	30.3761	1.13798e-202	7.62978e-201	4.84614	0.0410959
LINC02783	CCK	30.3465	2.79024e-202	1.86714e-200	1.12793	0.000441891
AL590644.1	CCK	30.2957	1.30554e-201	8.71931e-200	1.80422	0
PADI1	CCK	30.0746	1.03992e-198	6.90528e-197	0.875786	0.000883783
PADI3	CCK	30.0625	1.50082e-198	9.9466e-197	0.959789	0.00265135
PADI4	CCK	30.0291	4.09898e-198	2.71137e-196	1.11235	0.00972161
PADI6	CCK	30.0053	8.36109e-198	5.52008e-196	4.03974	0.00176757
RCC2-AS1	CCK	29.9853	1.52369e-197	1.00403e-195	1.01106	0
RCC2	CCK	29.899	2.02973e-196	1.32988e-194	2.12987	0.196642
ARHGEF10L	CCK	29.8853	3.05088e-196	1.99515e-194	2.74601	0.282369
LINC02810	CCK	29.8705	4.75559e-196	3.10408e-194	0.586766	0.00132567
ACTL8	CCK	29.7834	6.41388e-195	4.15506e-193	0.838257	0.00220946
AL357509.1	CCK	29.7365	2.59249e-194	1.67633e-192	0.858857	0.000883783
LINC01654	CCK	29.6824	1.29501e-193	8.35803e-192	0.961052	0
IGSF21	CCK	29.6376	4.90382e-193	3.15903e-191	1.29176	0.0671675
IGSF21-AS1	CCK	29.3995	5.57614e-190	3.55894e-188	0.590301	0.000441891
AL591896.1	CCK	29.3913	7.08934e-190	4.51638e-188	1.8879	0
KLHDC7A	CCK	29.2636	3.01597e-188	1.90034e-186	1.17691	0
PAX7	CCK	29.1551	7.20368e-187	4.52247e-185	1.13094	0.0136986
TAS1R2	CCK	29.1196	2.02654e-186	1.26765e-184	1.06909	0.000441891
ALDH4A1	CCK	29.0798	6.46759e-186	4.03833e-184	1.80921	0.0344675
IFFO2	CCK	29.0265	3.04493e-185	1.8978e-183	1.94375	0.14494
AL137127.1	CCK	28.9892	8.99049e-185	5.59338e-183	0.642651	0.0167919
UBR4	CCK	28.879	2.18931e-183	1.35961e-181	2.07291	0.814848
EMC1-AS1	CCK	28.8022	2.0135e-182	1.2415e-180	0.719994	0.233319
EMC1	CCK	28.7382	1.27186e-181	7.81425e-180	0.903359	0.370747
MRTO4	CCK	28.7342	1.42695e-181	8.75153e-180	0.945122	0.189129
AKR7A3	CCK	28.6681	9.52324e-181	5.80968e-179	1.08714	0.0269554
AKR7A2	CCK	28.6609	1.17336e-180	7.14552e-179	2.06397	0.114008
SLC66A1	CCK	28.597	7.31526e-180	4.43917e-178	0.66938	0.108705
CAPZB	CCK	28.5577	2.25511e-179	1.3613e-177	1.68901	0.859479
MICOS10	CCK	28.542	3.52752e-179	2.12569e-177	1.40222	0.408749
AL031727.2	CCK	28.5373	4.04014e-179	2.42612e-177	1.42837	0.00265135
NBL1	CCK	28.4554	4.17332e-178	2.48449e-176	1.06279	0.322139
HTR6	CCK	28.3893	2.73851e-177	1.62471e-175	1.32714	0.020327
TMCO4	CCK	28.3868	2.94256e-177	1.74277e-175	0.682402	0.020327
AL391883.1	CCK	28.3809	3.47917e-177	2.05706e-175	4.34222	0
OTUD3	CCK	28.2731	7.39338e-176	4.349e-174	1.01576	0.466195
PLA2G2E	CCK	28.2171	3.61144e-175	2.11714e-173	0.759384	0
PLA2G2A	CCK	28.1312	4.07043e-174	2.37814e-172	1.12466	0
PLA2G5	CCK	28.1003	9.71356e-174	5.66553e-172	1.37661	0.00309324
PLA2G2D	CCK	28.0566	3.31881e-173	1.93247e-171	1.24497	0.000441891
PLA2G2F	CCK	27.9738	3.38575e-172	1.96812e-170	3.11697	0.000441891
Z98257.1	CCK	27.9141	1.79761e-171	1.04144e-169	0.878345	0
PLA2G2C	CCK	27.8921	3.32371e-171	1.91914e-169	1.08065	0.00662837
UBXN10-AS1	CCK	27.8778	4.95854e-171	2.85832e-169	0.958368	0.00309324
UBXN10	CCK	27.8686	6.40548e-171	3.68011e-169	0.838526	0.0181175
Z98257.2	CCK	27.8336	1.6992e-170	9.72997e-169	0.717678	0
VWA5B1	CCK	27.7867	6.2836e-170	3.58622e-168	1.22259	0.00751215
AL020998.1	CCK	27.7465	1.91807e-169	1.09109e-167	1.76233	0.00220946
LINC01141	CCK	27.7319	2.88349e-169	1.63756e-167	0.924042	0.0176757
AL139254.1	CCK	27.7157	4.51217e-169	2.55831e-167	0.945954	0
AL139254.2	CCK	27.7121	4.99432e-169	2.82703e-167	4.41679	0
AL139254.3	CCK	27.6871	9.99109e-169	5.64619e-167	1.55742	0.000883783
CAMK2N1	CCK	27.5915	1.40835e-167	7.90713e-166	2.90631	0.730004
MUL1	CCK	27.5348	6.73525e-167	3.77535e-165	0.656447	0.112682
FAM43B	CCK	27.4637	4.77035e-166	2.6653e-164	0.821804	0.0958904
CDA	CCK	27.3594	8.34684e-165	4.64103e-163	0.985265	0.00220946
PINK1	CCK	27.3592	8.38542e-165	4.65499e-163	1.06983	0.319929
PINK1-AS	CCK	27.3542	9.63871e-165	5.34214e-163	0.823766	0.0441891
DDOST	CCK	27.3439	1.27629e-164	7.06237e-163	1.66104	0.142731
KIF17	CCK	27.3386	1.47662e-164	8.15781e-163	0.849545	0.0715864
SH2D5	CCK	27.328	1.97335e-164	1.08846e-162	1.32373	0.109147
AL663074.1	CCK	27.2844	6.49246e-164	3.56404e-162	4.69654	0
HP1BP3	CCK	27.272	9.1157e-164	4.99612e-162	0.623338	0.910296
EIF4G3	CCK	27.2146	4.36344e-163	2.38394e-161	2.30022	0.998674
AL031005.2	CCK	27.174	1.31946e-162	7.18607e-161	1.44226	0.00927972
ECE1	CCK	27.1416	3.18037e-162	1.72665e-160	1.48814	0.673
AL031005.1	CCK	27.1309	4.25154e-162	2.30458e-160	1.44777	0
AL031728.1	CCK	27.0692	2.27047e-161	1.22305e-159	2.04357	0.00220946
AL592309.2	CCK	27.0478	4.05206e-161	2.17934e-159	2.10785	0.000883783
NBPF3	CCK	26.9201	1.27712e-159	6.83687e-158	1.0811	0.363677
ALPL	CCK	26.8854	3.25489e-159	1.73706e-157	0.912877	0.00441891
LINC02596	CCK	26.8346	1.27441e-158	6.79075e-157	1.0541	0.00176757
RAP1GAP	CCK	26.6754	9.0726e-157	4.79003e-155	1.29359	0.654883
USP48	CCK	26.5898	8.91554e-156	4.67849e-154	1.63774	0.873177
LDLRAD2	CCK	26.5854	1.00188e-155	5.24944e-154	2.4681	0.00176757
HSPG2	CCK	26.5535	2.34016e-155	1.22059e-153	1.87645	0.0198851
CELA3B	CCK	26.5401	3.34548e-155	1.74232e-153	0.983369	0.00265135
CELA3A	CCK	26.4997	9.76455e-155	5.06246e-153	1.0852	0.00220946
LINC01635	CCK	26.4445	4.21589e-154	2.17594e-152	0.796107	0.00309324
LINC00339	CCK	26.3748	2.66659e-153	1.3722e-151	2.68504	0.0583297
CDC42	CCK	26.3273	9.33176e-153	4.78776e-151	1.35976	0.650464
CDC42-AS1	CCK	26.2453	8.09237e-152	4.12735e-150	0.50725	0.024304
CDC42-IT1	CCK	26.1903	3.43191e-151	1.74265e-149	0.710996	0.0309324
WNT4	CCK	26.1663	6.43189e-151	3.26118e-149	1.61649	0.0172338
AL445253.1	CCK	26.1425	1.20032e-150	6.06821e-149	1.1371	0.00309324
ZBTB40	CCK	26.1268	1.80661e-150	9.09333e-149	0.968927	0.334954
ZBTB40-IT1	CCK	26.1191	2.21276e-150	1.11215e-148	1.5137	0.00132567
EPHA8	CCK	26.0922	4.47119e-150	2.23747e-148	1.44874	0.0499337
C1QA	CCK	26.0914	4.56916e-150	2.28319e-148	0.790439	0.00751215
C1QC	CCK	26.0662	8.81351e-150	4.39771e-148	0.680522	0.0048608
C1QB	CCK	26.0316	2.1751e-149	1.08219e-147	2.51048	0.0141405
EPHB2	CCK	26.0114	3.6788e-149	1.82246e-147	1.9417	0.775961
AL512444.1	CCK	26.0046	4.39577e-149	2.17452e-147	0.926838	0.000883783
LACTBL1	CCK	25.9889	6.61944e-149	3.26985e-147	1.82089	0.00176757
TEX46	CCK	25.9693	1.10073e-148	5.4296e-147	0.756404	0.0388864
KDM1A	CCK	25.9394	2.39526e-148	1.17983e-146	0.84789	0.748564
AL031428.1	CCK	25.9216	3.80295e-148	1.87054e-146	0.535449	0.171896
LUZP1	CCK	25.8393	3.20694e-147	1.5729e-145	0.675124	0.716748
HTR1D	CCK	25.7859	1.27545e-146	6.2468e-145	0.923334	0.00176757
LINC01355	CCK	25.7329	5.00368e-146	2.44028e-144	1.28807	0.223597
AL109936.6	CCK	25.6455	4.74285e-145	2.29686e-143	0.764877	0.0521432
HNRNPR	CCK	25.5303	9.07743e-144	4.3837e-142	1.1776	0.691118
ZNF436	CCK	25.5136	1.39319e-143	6.70928e-142	1.21968	0.089262
ZNF436-AS1	CCK	25.4364	9.97182e-143	4.77555e-141	0.578513	0.102519
AL109936.2	CCK	25.3603	6.92175e-142	3.30112e-140	2.26523	0.00132567
TCEA3	CCK	25.3492	9.16054e-142	4.36282e-140	0.658867	0.149359
ASAP3	CCK	25.3464	9.85517e-142	4.68718e-140	0.935228	0.178082
E2F2	CCK	25.2961	3.52436e-141	1.66931e-139	1.07916	0.00132567
AL021154.1	CCK	25.2672	7.33694e-141	3.47037e-139	0.690688	0.000441891
ID3	CCK	25.2028	3.73388e-140	1.75411e-138	0.854168	0.00353513
AL450043.1	CCK	25.1982	4.1921e-140	1.9667e-138	0.907163	0.00220946
MDS2	CCK	25.1948	4.56444e-140	2.13847e-138	0.823709	0.00839593
ELOA-AS1	CCK	25.1923	4.86293e-140	2.27523e-138	2.03721	0.430402
ELOA	CCK	25.1291	2.39231e-139	1.11778e-137	1.31566	0.263367
PITHD1	CCK	24.8678	1.6603e-136	7.68476e-135	1.63907	0.466637
LYPLA2	CCK	24.8661	1.73336e-136	8.00149e-135	0.949827	0.1308
GALE	CCK	24.851	2.52224e-136	1.16276e-134	0.993103	0.162616
HMGCL	CCK	24.8423	3.13161e-136	1.44175e-134	1.82003	0.2289
FUCA1	CCK	24.8093	7.10668e-136	3.26746e-134	1.1093	0.152011
CNR2	CCK	24.7776	1.56225e-135	7.16371e-134	1.29159	0.00883783
AL590609.3	CCK	24.7224	6.144e-135	2.80989e-133	1.03331	0.000883783
PNRC2	CCK	24.6643	2.58592e-134	1.17796e-132	0.794418	0.190455
SRSF10	CCK	24.6509	3.60194e-134	1.63862e-132	0.845747	0.663721
AL591178.1	CCK	24.6433	4.34567e-134	1.97437e-132	1.30378	0.00176757
MYOM3	CCK	24.6364	5.14434e-134	2.33415e-132	1.13796	0.000441891
IL22RA1	CCK	24.6037	1.154e-133	5.2292e-132	1.27103	0.000883783
IFNLR1	CCK	24.556	3.73457e-133	1.68784e-131	0.769888	0.0397702
LINC02800	CCK	24.4819	2.30318e-132	1.03685e-130	0.682399	0.00309324
AL138902.1	CCK	24.3409	7.23656e-131	3.23667e-129	0.909864	0
GRHL3	CCK	24.2102	1.73846e-129	7.72551e-128	1.39071	0
STPG1	CCK	24.2011	2.16576e-129	9.61203e-128	1.51425	0.0552364
NIPAL3	CCK	24.1887	2.92359e-129	1.29421e-127	0.623979	0.266902
RCAN3AS	CCK	24.1122	1.86064e-128	8.21559e-127	0.510549	0.00618648
RCAN3	CCK	23.9782	4.69066e-127	2.05538e-125	0.720437	0.0503756
NCMAP-DT	CCK	23.9767	4.86375e-127	2.12852e-125	1.12523	0.00618648
NCMAP	CCK	23.9138	2.20127e-126	9.57274e-125	3.53241	0.0154662
SRRM1	CCK	23.9072	2.57886e-126	1.12007e-124	0.930625	0.791427
AL445648.1	CCK	23.8432	1.19266e-125	5.15412e-124	1.9288	0.000883783
CLIC4	CCK	23.8342	1.4765e-125	6.37275e-124	0.962138	0.441008
RUNX3	CCK	23.7998	3.35542e-125	1.44463e-123	0.956088	0.000883783
LINC02793	CCK	23.7946	3.79981e-125	1.63392e-123	1.20975	0
AL050344.1	CCK	23.7802	5.35602e-125	2.30023e-123	1.23325	0.00441891
AL031432.1	CCK	23.7783	5.60686e-125	2.40496e-123	0.692038	0.00176757
SYF2	CCK	23.7688	7.02982e-125	3.01157e-123	0.656172	0.230667
AL031432.4	CCK	23.7327	1.65968e-124	7.09248e-123	0.877585	0.073354
AL031432.5	CCK	23.7191	2.29149e-124	9.78034e-123	0.636006	0.00441891
RSRP1	CCK	23.6382	1.56031e-123	6.63496e-122	1.22693	0.821918
AL031432.3	CCK	23.6267	2.04839e-123	8.69973e-122	1.498	0.0101635
RHD	CCK	23.6196	2.42171e-123	1.02726e-121	0.722853	0.106938
TMEM50A	CCK	23.6148	2.71466e-123	1.15012e-121	0.644398	0.513478
RHCE	CCK	23.5914	4.72447e-123	1.99916e-121	2.96305	0.0702607
MACO1	CCK	23.5891	4.98107e-123	2.10516e-121	2.18459	0.826779
LDLRAP1	CCK	23.5838	5.653e-123	2.38622e-121	1.65658	0.00883783
AL606491.1	CCK	23.5794	6.26952e-123	2.64323e-121	0.713113	0.00176757
MAN1C1	CCK	23.5437	1.45746e-122	6.12966e-121	0.824852	0.802916
AL031280.1	CCK	23.5391	1.62309e-122	6.80967e-121	1.06712	0.0746796
SELENON	CCK	23.4206	2.63562e-121	1.10176e-119	1.76117	0.278833
AL020996.1	CCK	23.3376	1.84299e-120	7.68558e-119	0.833372	0.0159081
MTFR1L	CCK	23.3334	2.03025e-120	8.45627e-119	0.603971	0.303579
AUNIP	CCK	23.2223	2.70867e-119	1.12009e-117	1.57953	0.0106054
AL033528.2	CCK	23.1692	9.30253e-119	3.83302e-117	1.04507	0.000441891
PAQR7	CCK	23.1626	1.08489e-118	4.46485e-117	0.564696	0.135661
STMN1	CCK	23.1344	2.08521e-118	8.57145e-117	1.52524	0.676094
PAFAH2	CCK	23.1259	2.54089e-118	1.04322e-116	1.22056	0.0980999
EXTL1	CCK	23.1233	2.69981e-118	1.10715e-116	0.680235	0.14715
SLC30A2	CCK	23.1153	3.24553e-118	1.32936e-116	1.28013	0.0048608
AL391650.2	CCK	23.103	4.32439e-118	1.76916e-116	0.715879	0.000441891
TRIM63	CCK	23.0915	5.63267e-118	2.30166e-116	0.986643	0.00220946
PDIK1L	CCK	23.0868	6.28925e-118	2.56692e-116	1.53434	0.268228
FAM110D	CCK	23.0807	7.23052e-118	2.94761e-116	0.677205	0.00618648
C1orf232	CCK	23.0726	8.73105e-118	3.55512e-116	0.847002	0.00176757
AL391650.1	CCK	23.0294	2.36707e-117	9.61559e-116	1.27468	0
ZNF593	CCK	23.0028	4.37086e-117	1.77138e-115	1.02643	0.0512594
CNKSR1	CCK	23.0025	4.40327e-117	1.78242e-115	0.728467	0.0433053
CATSPER4	CCK	22.9303	2.31721e-116	9.33616e-115	0.777714	0.00176757
CEP85	CCK	22.918	3.07546e-116	1.23768e-114	0.770517	0.229783
SH3BGRL3	CCK	22.7698	9.12694e-115	3.66021e-113	0.969998	0.166593
UBXN11	CCK	22.7531	1.33775e-114	5.3586e-113	1.30517	0.142731
CD52	CCK	22.7522	1.36397e-114	5.45731e-113	0.971522	0.000883783
CRYBG2	CCK	22.7264	2.45786e-114	9.8226e-113	0.657399	0.00662837
ZNF683	CCK	22.691	5.4947e-114	2.19084e-112	1.26679	0.000883783
LIN28A	CCK	22.6528	1.30868e-113	5.20594e-112	0.568248	0.00662837
DHDDS	CCK	22.6501	1.39274e-113	5.53393e-112	1.27222	0.359258
AL513365.2	CCK	22.6473	1.48387e-113	5.88924e-112	1.07146	0.0410959
HMGN2	CCK	22.5962	4.72396e-113	1.87057e-111	1.36398	0.472824
AL512408.1	CCK	22.5643	9.71873e-113	3.83956e-111	0.72157	0.000441891
ARID1A	CCK	22.54	1.68148e-112	6.63541e-111	0.649836	0.816173
PIGV	CCK	22.4849	5.83798e-112	2.2959e-110	0.662396	0.0623067
ZDHHC18	CCK	22.4655	9.02466e-112	3.54508e-110	1.0471	0.339814
SFN	CCK	22.4623	9.69814e-112	3.80531e-110	1.97814	0.000883783
GPN2	CCK	22.4561	1.116e-111	4.36897e-110	0.665411	0.195758
AL034380.1	CCK	22.368	8.06094e-111	3.1486e-109	0.644305	0.000441891
GPATCH3	CCK	22.3032	3.44255e-110	1.34314e-108	2.83612	0.0614229
NUDC	CCK	22.2459	1.23633e-109	4.81275e-108	1.08516	0.418029
NR0B2	CCK	22.2444	1.27729e-109	4.96663e-108	1.04913	0.00265135
KDF1	CCK	22.2017	3.30558e-109	1.28246e-107	1.03597	0.00132567
TRNP1	CCK	22.1924	4.06959e-109	1.57709e-107	0.935709	0.207689
TENT5B	CCK	22.191	4.19925e-109	1.62551e-107	0.879561	0.00972161
SLC9A1	CCK	22.1181	2.11759e-108	8.1605e-107	0.644963	0.258506
AL590640.1	CCK	22.1149	2.2743e-108	8.75468e-107	2.14402	0.00309324
WDTC1	CCK	22.1133	2.3558e-108	9.05829e-107	0.906226	0.460009
TMEM222	CCK	22.0597	7.71415e-108	2.95958e-106	1.05698	0.303579
SYTL1	CCK	22.0573	8.13231e-108	3.11654e-106	0.975939	0.00839593
MAP3K6	CCK	22.0542	8.71469e-108	3.33602e-106	0.681203	0.048608
FCN3	CCK	22.0363	1.29355e-107	4.94082e-106	1.31249	0.000883783
CD164L2	CCK	22.0125	2.18764e-107	8.34664e-106	0.45771	0.000883783
GPR3	CCK	21.9466	9.32852e-107	3.54351e-105	0.936516	0.024304
WASF2	CCK	21.9296	1.35633e-106	5.14646e-105	0.584923	0.438356
FO393419.2	CCK	21.8765	4.34514e-106	1.64691e-104	0.61147	0.0048608
BX293535.1	CCK	21.868	5.24105e-106	1.9843e-104	0.485001	0.0181175
AHDC1	CCK	21.8665	5.41674e-106	2.04857e-104	0.925553	0.603624
FGR	CCK	21.8421	9.23131e-106	3.48359e-104	4.27756	0.00220946
LINC02574	CCK	21.8176	1.58085e-105	5.95909e-104	1.26235	0.00220946
IFI6	CCK	21.764	5.09332e-105	1.91368e-103	0.723643	0.247901
AL445490.1	CCK	21.7626	5.24854e-105	1.96986e-103	0.808243	0.00751215
AL020997.5	CCK	21.757	5.93124e-105	2.22367e-103	2.87351	0.000883783
FAM76A	CCK	21.6931	2.38629e-104	8.91732e-103	0.682216	0.363235
STX12	CCK	21.6284	9.70882e-104	3.62026e-102	0.830547	0.677861
AL020997.2	CCK	21.5688	3.52856e-103	1.3129e-101	0.803415	0.00176757
AL020997.3	CCK	21.5208	9.941e-103	3.68692e-101	0.83856	0.00574459
AL020997.4	CCK	21.4918	1.85612e-102	6.86186e-101	0.621485	0.0110473
PPP1R8	CCK	21.4703	2.95062e-102	1.08956e-100	1.43689	0.230225
THEMIS2	CCK	21.4636	3.41132e-102	1.25709e-100	0.624784	0.00839593
SMPDL3B	CCK	21.4488	4.6825e-102	1.72369e-100	1.5145	0.00220946
AL512288.1	CCK	21.4272	7.45085e-102	2.73984e-100	1.05635	0.00618648
XKR8	CCK	21.4136	9.99027e-102	3.66972e-100	2.38821	0.0512594
EYA3	CCK	21.4013	1.30014e-101	4.77073e-100	0.491064	0.650022
PTAFR	CCK	21.3743	2.31684e-101	8.48338e-100	0.810706	0.0225365
DNAJC8	CCK	21.3365	5.19956e-101	1.89184e-99	2.84623	0.346001
ATP5IF1	CCK	21.2832	1.62415e-100	5.89697e-99	0.721622	0.403889
AL353622.1	CCK	21.2634	2.47892e-100	8.98161e-99	0.443001	0.0331418
AL353622.2	CCK	21.242	3.90702e-100	1.41262e-98	0.866696	0.000883783
SESN2	CCK	21.2364	4.4052e-100	1.59108e-98	0.689469	0.193106
MED18	CCK	21.2357	4.46953e-100	1.61263e-98	0.911681	0.0304905
PHACTR4	CCK	21.2263	5.45481e-100	1.96402e-98	0.783905	0.84578
RCC1	CCK	21.1218	5.01152e-99	1.79692e-97	1.63105	0.173663
SNHG3	CCK	21.1211	5.09316e-99	1.82429e-97	0.787922	0.141847
TRNAU1AP	CCK	21.09	9.83239e-99	3.51452e-97	0.588581	0.611136
SNHG12	CCK	21.0755	1.33431e-98	4.76446e-97	2.29556	0.0963323
TAF12	CCK	21.0375	2.9749e-98	1.06007e-96	0.705744	0.301812
RAB42	CCK	21.0374	2.98497e-98	1.06256e-96	0.661428	0.00397702
LINC01715	CCK	21.0265	3.75325e-98	1.33466e-96	2.78284	0.0234202
AL360012.1	CCK	20.9627	1.4369e-97	5.08347e-96	0.463172	0.00662837
GMEB1	CCK	20.9451	2.08161e-97	7.35681e-96	1.04549	0.200177
YTHDF2	CCK	20.9343	2.60631e-97	9.20177e-96	0.621272	0.416703
OPRD1	CCK	20.9326	2.70396e-97	9.53678e-96	1.36478	0.0623067
AL009181.1	CCK	20.9293	2.89997e-97	1.02176e-95	0.568895	0.00132567
EPB41	CCK	20.8896	6.6588e-97	2.34136e-95	1.22629	0.266902
TMEM200B	CCK	20.8708	9.87033e-97	3.46707e-95	1.00686	0.00309324
AL357500.1	CCK	20.8338	2.13663e-96	7.49753e-95	1.05092	0.0053027
SRSF4	CCK	20.7667	8.65871e-96	3.02302e-94	0.505174	0.70791
MECR	CCK	20.7621	9.53662e-96	3.32616e-94	1.5407	0.296067
AL590729.1	CCK	20.7344	1.69484e-95	5.89929e-94	0.782441	0
PTPRU	CCK	20.5511	7.5203e-94	2.60711e-92	0.627179	0.211666
LINC01756	CCK	20.4607	4.81996e-93	1.66929e-91	0.840863	0.00176757
AL645944.2	CCK	20.4516	5.80896e-93	2.00979e-91	1.09381	0.00265135
LINC01648	CCK	20.4092	1.38549e-92	4.78394e-91	1.91458	0.000883783
MATN1	CCK	20.3846	2.29103e-92	7.89492e-91	0.512251	0.00662837
MATN1-AS1	CCK	20.374	2.84381e-92	9.79004e-91	0.416767	0.00574459
AL137857.1	CCK	20.3569	4.03618e-92	1.38672e-90	0.525141	0.000441891
LAPTM5	CCK	20.3412	5.56103e-92	1.90872e-90	0.668433	0.00751215
AL137027.1	CCK	20.3224	8.15173e-92	2.78684e-90	0.623298	0.00309324
LINC01778	CCK	20.3207	8.42916e-92	2.87884e-90	1.18361	0.00220946
AL445235.1	CCK	20.2874	1.66011e-91	5.65865e-90	0.71702	0
SDC3	CCK	20.2729	2.23095e-91	7.58939e-90	0.704029	0.213875
PUM1	CCK	20.2399	4.35628e-91	1.47469e-89	0.597724	0.893504
NKAIN1	CCK	20.2106	7.89592e-91	2.66508e-89	0.766239	0.0273973
SNRNP40	CCK	20.1695	1.81605e-90	6.11172e-89	0.998908	0.425099
ZCCHC17	CCK	20.1473	2.8424e-90	9.53793e-89	0.794556	0.564737
AL451070.1	CCK	20.1333	3.77062e-90	1.26404e-88	0.559412	0.143615
FABP3	CCK	20.1302	4.01174e-90	1.34356e-88	0.877697	0.1635
SERINC2	CCK	20.0904	8.94545e-90	2.993e-88	0.523734	0.0212108
LINC01226	CCK	20.0364	2.65227e-89	8.83978e-88	1.27215	0.00972161
AC114488.1	CCK	20.0225	3.50505e-89	1.16708e-87	1.95967	0.000441891
TINAGL1	CCK	19.993	6.33635e-89	2.10778e-87	0.649084	0.000883783
HCRTR1	CCK	19.9869	7.16439e-89	2.37865e-87	0.358646	0.0318162
PEF1	CCK	19.9593	1.24561e-88	4.12365e-87	0.702448	0.152894
AC114488.2	CCK	19.9419	1.76072e-88	5.81779e-87	1.09571	0.0048608
AC114488.3	CCK	19.8873	5.24438e-88	1.72954e-86	0.962365	0.000883783
COL16A1	CCK	19.8357	1.46461e-87	4.81635e-86	0.964667	0.073354
ADGRB2	CCK	19.8285	1.69146e-87	5.55705e-86	0.684287	0.258506
AL354919.2	CCK	19.8173	2.11287e-87	6.92834e-86	0.487432	0
SPOCD1	CCK	19.8135	2.27541e-87	7.45422e-86	1.76097	0.00397702
AL354919.1	CCK	19.802	2.86384e-87	9.35529e-86	0.481744	0.00839593
AL136115.2	CCK	19.7913	3.53936e-87	1.15511e-85	0.936868	0.081308
PTP4A2	CCK	19.788	3.77387e-87	1.23048e-85	2.23169	0.503756
AL136115.1	CCK	19.6479	6.02555e-86	1.94445e-84	0.659517	0.000441891
AL136115.3	CCK	19.5895	1.90136e-85	6.12427e-84	0.749148	0.00220946
KHDRBS1	CCK	19.5616	3.28467e-85	1.05602e-83	0.545651	0.734865
AL445248.1	CCK	19.5091	9.18201e-85	2.94378e-83	1.07024	0.0866107
TMEM39B	CCK	19.4979	1.1444e-84	3.66559e-83	1.28208	0.372514
KPNA6	CCK	19.4841	1.49895e-84	4.79677e-83	1.89332	0.703933
AL049795.2	CCK	19.4705	1.95171e-84	6.2341e-83	0.959634	0.00618648
TXLNA	CCK	19.4597	2.41413e-84	7.70403e-83	0.936387	0.242598
CCDC28B	CCK	19.438	3.68525e-84	1.17496e-82	0.884022	0.106496
AL049795.1	CCK	19.4248	4.76055e-84	1.51639e-82	0.682087	0.0216527
IQCC	CCK	19.4196	5.26737e-84	1.67474e-82	0.585781	0.0309324
DCDC2B	CCK	19.38	1.13797e-83	3.61148e-82	0.74342	0.0313743
TMEM234	CCK	19.3428	2.34246e-83	7.40684e-82	0.395859	0.0950066
EIF3I	CCK	19.3115	4.30273e-83	1.3568e-81	0.653094	0.167477
FAM167B	CCK	19.3014	5.22332e-83	1.64558e-81	2.26214	0.00397702
LCK	CCK	19.2868	6.92803e-83	2.18066e-81	0.86297	0.00795404
HDAC1	CCK	19.2695	9.69057e-83	3.04187e-81	0.901973	0.337163
MARCKSL1	CCK	19.2683	9.90906e-83	3.10763e-81	1.51352	0.379585
AL109945.1	CCK	19.2532	1.32587e-82	4.15435e-81	0.966769	0.000441891
TSSK3	CCK	19.2504	1.39958e-82	4.38135e-81	0.892023	0.110915
FAM229A	CCK	19.2419	1.6489e-82	5.15716e-81	0.595031	0.0707026
BSDC1	CCK	19.1832	5.11666e-82	1.59452e-80	0.763466	0.649138
ZBTB8B	CCK	19.1644	7.34263e-82	2.28409e-80	0.621885	0.150243
ZBTB8A	CCK	19.1315	1.37938e-81	4.27931e-80	0.334595	0.31551
ZBTB8OS	CCK	19.1228	1.63241e-81	5.05974e-80	0.992946	0.869642
RBBP4	CCK	19.0578	5.66596e-81	1.75305e-79	1.46467	0.738842
SYNC	CCK	19.0191	1.18428e-80	3.66089e-79	0.550437	0.288997
AC114489.1	CCK	19.0126	1.34156e-80	4.14337e-79	1.00193	0.00309324
KIAA1522	CCK	19.0067	1.50035e-80	4.62963e-79	2.48483	0.106054
YARS	CCK	19.0031	1.60623e-80	4.95193e-79	2.02886	0.57004
S100PBP	CCK	18.9741	2.79326e-80	8.59611e-79	0.539896	0.581529
FNDC5	CCK	18.9689	3.08201e-80	9.4763e-79	0.483573	0.106054
HPCA	CCK	18.9641	3.37819e-80	1.03777e-78	0.97284	0.310208
TMEM54	CCK	18.9571	3.8575e-80	1.18396e-78	0.833577	0.0600972
AL031602.2	CCK	18.9567	3.88566e-80	1.19155e-78	0.766386	0.028281
RNF19B	CCK	18.9551	4.0077e-80	1.22679e-78	0.654419	0.209015
AL020995.1	CCK	18.9465	4.72185e-80	1.44412e-78	2.94712	0.0596553
AK2	CCK	18.9331	6.09258e-80	1.86169e-78	0.716344	0.352629
AZIN2	CCK	18.9233	7.33244e-80	2.23462e-78	0.37709	0.342908
TRIM62	CCK	18.9049	1.03841e-79	3.15628e-78	3.60647	0.296509
AL662907.3	CCK	18.9036	1.06437e-79	3.23233e-78	1.5696	0.0534688
ZNF362	CCK	18.8679	2.09526e-79	6.33514e-78	1.43101	0.542201
AL513327.3	CCK	18.867	2.12865e-79	6.43045e-78	0.701805	0.0053027
A3GALT2	CCK	18.8199	5.19097e-79	1.56677e-77	0.89171	0.0119311
AL513327.1	CCK	18.7958	8.16833e-79	2.45897e-77	1.69953	0.0623067
PHC2	CCK	18.7787	1.12886e-78	3.39533e-77	0.67375	0.777729
AL513327.2	CCK	18.7728	1.26093e-78	3.78598e-77	0.66667	0.0521432
ZSCAN20	CCK	18.7635	1.50068e-78	4.5019e-77	2.45945	0.0693769
CSMD2	CCK	18.7583	1.65489e-78	4.95591e-77	0.662202	0.955811
HMGB4	CCK	18.7395	2.36054e-78	7.063e-77	0.688478	0
CSMD2-AS1	CCK	18.6985	5.09132e-78	1.52206e-76	0.702472	0.0145824
C1orf94	CCK	18.6766	7.67416e-78	2.28629e-76	0.659294	0.0194432
AC099565.1	CCK	18.6355	1.65461e-77	4.92093e-76	1.80051	0.0207689
SMIM12	CCK	18.6117	2.58306e-77	7.67561e-76	0.760176	0.451171
GJB5	CCK	18.5467	8.66729e-77	2.56008e-75	3.43697	0.000441891
GJB4	CCK	18.499	2.10184e-76	6.19766e-75	0.893183	0.000441891
AL121988.1	CCK	18.4806	2.95931e-76	8.71116e-75	0.377666	0
GJB3	CCK	18.4617	4.19805e-76	1.23471e-74	3.46051	0.00176757
GJA4	CCK	18.4352	6.86215e-76	2.01654e-74	1.35349	0.000441891
AL122010.1	CCK	18.4323	7.23783e-76	2.12513e-74	0.374877	0
DLGAP3	CCK	18.4298	7.58218e-76	2.22434e-74	0.756229	0.56297
TMEM35B	CCK	18.4181	9.39895e-76	2.75498e-74	0.37998	0.0534688
ZMYM6	CCK	18.4131	1.03176e-75	3.02168e-74	0.91078	0.508175
ZMYM1	CCK	18.4047	1.20362e-75	3.51903e-74	0.625186	0.350862
AL590434.1	CCK	18.4007	1.29587e-75	3.78233e-74	0.468828	0.0954485
SFPQ	CCK	18.3921	1.5207e-75	4.43481e-74	2.0504	0.932833
ZMYM4	CCK	18.3701	2.27779e-75	6.62594e-74	1.2989	0.893946
ZMYM4-AS1	CCK	18.3671	2.41093e-75	7.00732e-74	1.39008	0.0596553
KIAA0319L	CCK	18.3497	3.3168e-75	9.63212e-74	0.428236	0.810429
NCDN	CCK	18.3441	3.67871e-75	1.06652e-73	0.555328	0.53734
AC004865.2	CCK	18.3264	5.09501e-75	1.47465e-73	2.94671	0.0561202
TFAP2E	CCK	18.3129	6.52694e-75	1.88751e-73	0.439749	0.327
PSMB2	CCK	18.2548	1.8966e-74	5.46642e-73	0.616231	0.41582
C1orf216	CCK	18.2307	2.94579e-74	8.47625e-73	0.600929	0.232877
CLSPN	CCK	18.2273	3.13633e-74	9.017e-73	0.69219	0.0265135
AL354864.1	CCK	18.2023	4.95108e-74	1.42108e-72	1.42761	0.000441891
AGO4	CCK	18.1428	1.46494e-73	4.19427e-72	0.617969	0.716306
AGO1	CCK	18.1218	2.14625e-73	6.13985e-72	2.15534	0.554574
AL139286.3	CCK	18.1111	2.60532e-73	7.44693e-72	1.14138	0.0181175
AL139286.2	CCK	18.1055	2.88299e-73	8.23382e-72	0.853521	0.00176757
AGO3	CCK	18.0692	5.57102e-73	1.58977e-71	1.13749	0.918692
AL138787.2	CCK	18.0547	7.23968e-73	2.06253e-71	0.551819	0.0857269
TEKT2	CCK	18.0411	9.27278e-73	2.63957e-71	0.415245	0.012373
ADPRHL2	CCK	18.0334	1.06515e-72	3.02704e-71	0.559456	0.114008
COL8A2	CCK	18.029	1.15295e-72	3.27388e-71	0.387967	0.00441891
TRAPPC3	CCK	18.0181	1.40406e-72	3.98364e-71	0.646587	0.296067
MAP7D1	CCK	17.9969	2.06205e-72	5.83611e-71	0.746205	0.402121
THRAP3	CCK	17.9877	2.43415e-72	6.8836e-71	0.496854	0.756518
SH3D21	CCK	17.9813	2.72787e-72	7.70791e-71	1.93722	0.210782
EVA1B	CCK	17.9626	3.82746e-72	1.07973e-70	0.390617	0
AL591845.1	CCK	17.9487	4.91315e-72	1.38374e-70	1.00964	0.0265135
STK40	CCK	17.9351	6.27973e-72	1.76718e-70	0.559872	0.319046
LSM10	CCK	17.9309	6.76638e-72	1.90258e-70	0.468316	0.093681
OSCP1	CCK	17.901	1.15864e-71	3.25521e-70	0.456337	0.17764
MRPS15	CCK	17.8729	1.91792e-71	5.37531e-70	1.0354	0.169244
CSF3R	CCK	17.8674	2.118e-71	5.93127e-70	0.622821	0.00751215
AL596257.1	CCK	17.8556	2.61603e-71	7.31409e-70	0.801205	0.00132567
AC117945.1	CCK	17.8379	3.59144e-71	1.0025e-69	1.18388	0
GRIK3	CCK	17.8374	3.62183e-71	1.01016e-69	0.530964	0.0273973
AL031430.1	CCK	17.8128	5.61922e-71	1.56346e-69	0.529709	0
AL353604.1	CCK	17.7852	9.19878e-71	2.55531e-69	0.770451	0.0136986
LINC01137	CCK	17.7648	1.3242e-70	3.67551e-69	0.511762	0.0101635
ZC3H12A	CCK	17.7595	1.45507e-70	4.03227e-69	1.81772	0.000441891
MEAF6	CCK	17.7308	2.42591e-70	6.71189e-69	0.569474	0.443659
SNIP1	CCK	17.7186	3.01314e-70	8.32992e-69	1.02767	0.198851
DNALI1	CCK	17.6971	4.41173e-70	1.21769e-68	1.68476	0.0729121
GNL2	CCK	17.637	1.28113e-69	3.52198e-68	1.30938	0.133009
AL513220.1	CCK	17.6324	1.39044e-69	3.81944e-68	1.02196	0.00707026
RSPO1	CCK	17.6255	1.57007e-69	4.30945e-68	0.430182	0.000883783
C1orf109	CCK	17.5935	2.76128e-69	7.54902e-68	0.732896	0.118427
CDCA8	CCK	17.5783	3.61315e-69	9.86232e-68	0.509054	0.0216527
EPHA10	CCK	17.5736	3.92744e-69	1.07117e-67	1.41568	0.356164
MANEAL	CCK	17.5592	5.06157e-69	1.37832e-67	1.01849	0.148917
AL929472.3	CCK	17.5528	5.66324e-69	1.54095e-67	0.896453	0.000441891
YRDC	CCK	17.5431	6.71154e-69	1.82474e-67	0.980897	0.0614229
C1orf122	CCK	17.5398	7.11382e-69	1.9326e-67	1.29821	0.195316
MTF1	CCK	17.5311	8.29814e-69	2.2508e-67	0.560384	0.319046
AL929472.2	CCK	17.5065	1.27729e-68	3.45909e-67	0.935434	0.00265135
INPP5B	CCK	17.506	1.29052e-68	3.4922e-67	0.871999	0.68228
SF3A3	CCK	17.5041	1.33322e-68	3.6049e-67	0.646737	0.305347
FHL3	CCK	17.5016	1.39345e-68	3.76482e-67	0.638383	0.0159081
UTP11	CCK	17.4803	2.0243e-68	5.46498e-67	0.498942	0.187804
POU3F1	CCK	17.4224	5.57871e-68	1.50138e-66	0.897424	0.0711445
MIR3659HG	CCK	17.4161	6.23032e-68	1.67544e-66	1.5084	0.173221
LINC02786	CCK	17.4017	8.00657e-68	2.14976e-66	1.12468	0.000441891
AL390839.1	CCK	17.3898	9.85284e-68	2.64137e-66	0.631555	0.00441891
AL390839.2	CCK	17.3756	1.26355e-67	3.38209e-66	1.87108	0.00883783
LINC01343	CCK	17.37	1.39168e-67	3.72219e-66	0.861894	0
LINC01685	CCK	17.3668	1.47215e-67	3.93436e-66	0.738909	0.00353513
AL354702.2	CCK	17.3539	1.84325e-67	4.92231e-66	1.1008	0.00265135
RRAGC	CCK	17.2945	5.17461e-67	1.37972e-65	0.434467	0.199735
AL139260.1	CCK	17.2685	8.11635e-67	2.16242e-65	0.434402	0.882015
MYCBP	CCK	17.2588	9.60547e-67	2.55325e-65	1.73544	0.174105
GJA9	CCK	17.2323	1.521e-66	4.0399e-65	0.508707	0.0808661
RHBDL2	CCK	17.2322	1.52369e-66	4.04393e-65	1.94568	0.256739
AKIRIN1	CCK	17.214	2.08503e-66	5.52696e-65	0.538056	0.429518
NDUFS5	CCK	17.1895	3.17995e-66	8.40739e-65	2.66978	0.323464
MACF1	CCK	17.1759	4.0262e-66	1.06123e-64	0.527006	0.995139
AL356055.1	CCK	17.1707	4.40202e-66	1.15852e-64	0.932624	0.00220946
AL442071.2	CCK	17.065	2.70244e-65	7.08522e-64	0.559373	0.0145824
AL442071.1	CCK	17.0634	2.77715e-65	7.27559e-64	0.482839	0.0247459
BMP8A	CCK	17.0586	3.01585e-65	7.89494e-64	2.32603	0.0410959
PABPC4	CCK	17.0502	3.48224e-65	9.09518e-64	0.775541	0.253646
PABPC4-AS1	CCK	17.0491	3.55094e-65	9.26761e-64	0.470728	0.00795404
HEYL	CCK	17.0455	3.77418e-65	9.84279e-64	0.69622	0.00707026
AL035404.2	CCK	16.9955	8.86456e-65	2.30833e-63	1.09025	0
NT5C1A	CCK	16.9849	1.06213e-64	2.76161e-63	0.847756	0.0729121
HPCAL4	CCK	16.9836	1.08704e-64	2.82213e-63	0.36208	0.630579
PPIE	CCK	16.9398	2.28837e-64	5.92318e-63	0.912834	0.470614
BMP8B	CCK	16.9297	2.71832e-64	7.03079e-63	0.626902	0.00751215
OXCT2	CCK	16.9192	3.24801e-64	8.38821e-63	0.567638	0.00397702
BMP8B-AS1	CCK	16.9191	3.25497e-64	8.39992e-63	0.567788	0
AL033527.3	CCK	16.9067	4.01438e-64	1.03442e-62	0.949469	0
AL033527.4	CCK	16.8521	1.01186e-63	2.59574e-62	0.514789	0.0119311
LINC02811	CCK	16.852	1.01413e-63	2.59962e-62	1.05707	0.00795404
TRIT1	CCK	16.8408	1.22652e-63	3.13939e-62	0.502529	0.475475
MYCL	CCK	16.8141	1.9237e-63	4.89849e-62	0.34683	0.0172338
AL033527.2	CCK	16.809	2.09566e-63	5.33244e-62	0.847131	0.000441891
MFSD2A	CCK	16.7672	4.23739e-63	1.07504e-61	0.320745	0.01635
CAP1	CCK	16.7666	4.28104e-63	1.08452e-61	1.23164	0.317278
PPT1	CCK	16.7271	8.31311e-63	2.10134e-61	0.56415	0.384887
RLF	CCK	16.7201	9.35797e-63	2.36373e-61	1.19392	0.812638
TMCO2	CCK	16.7127	1.05943e-62	2.67406e-61	2.26483	0.0048608
AL050341.2	CCK	16.7073	1.15922e-62	2.92165e-61	0.281612	0.0724702
ZMPSTE24	CCK	16.6762	1.9524e-62	4.91358e-61	0.645059	0.21034
COL9A2	CCK	16.649	3.07828e-62	7.7358e-61	1.52071	0.00972161
SMAP2	CCK	16.6311	4.14964e-62	1.04206e-60	0.450509	0.698188
AL031985.4	CCK	16.6292	4.28415e-62	1.07505e-60	0.825641	0.0304905
ZFP69B	CCK	16.6143	5.49193e-62	1.37713e-60	0.661333	0.150243
AL031985.3	CCK	16.5523	1.54197e-61	3.85258e-60	0.727599	0.0508175
ZFP69	CCK	16.5476	1.66601e-61	4.15949e-60	1.45807	0.036677
AL603839.3	CCK	16.5278	2.3144e-61	5.76995e-60	0.583759	0.205921
EXO5	CCK	16.5098	3.12165e-61	7.77128e-60	0.438292	0.0335837
AL603839.1	CCK	16.5013	3.59336e-61	8.93913e-60	0.682496	0
AL603839.2	CCK	16.4918	4.20381e-61	1.04502e-59	0.476644	0.000441891
ZNF684	CCK	16.4686	6.17151e-61	1.52976e-59	0.564492	0.107821
AL356379.2	CCK	16.4615	6.93917e-61	1.71881e-59	0.671409	0.00883783
RIMS3	CCK	16.4429	9.43533e-61	2.33543e-59	0.364554	0.552806
AL031289.2	CCK	16.3805	2.63613e-60	6.51094e-59	0.841827	0.00795404
AL031289.1	CCK	16.3311	5.93108e-60	1.45865e-58	0.70391	0.0278392
NFYC-AS1	CCK	16.3279	6.24509e-60	1.53478e-58	1.59216	0.0653999
NFYC	CCK	16.3001	9.85701e-60	2.41385e-58	0.611934	0.644278
KCNQ4	CCK	16.2978	1.02383e-59	2.50545e-58	0.386557	0.365444
CITED4	CCK	16.2708	1.5903e-59	3.87792e-58	0.40569	0.085285
AC119677.1	CCK	16.2189	3.7104e-59	9.02227e-58	0.616106	0.00132567
AL391730.2	CCK	16.1826	6.69319e-59	1.62638e-57	0.574377	0.000441891
CTPS1	CCK	16.1747	7.61263e-59	1.8485e-57	0.53554	0.369421
SLFNL1-AS1	CCK	16.163	9.1981e-59	2.23191e-57	0.352588	0.126381
SLFNL1	CCK	16.1583	9.93333e-59	2.40524e-57	1.1788	0.0583297
SCMH1	CCK	16.1429	1.27337e-58	3.08115e-57	0.668129	0.968626
AC093151.8	CCK	16.1304	1.56026e-58	3.77008e-57	0.86246	0.0207689
AC093151.3	CCK	16.127	1.6476e-58	3.97832e-57	0.84629	0.00309324
FOXO6	CCK	16.1076	2.25546e-58	5.44227e-57	0.368168	0.0499337
AC093151.2	CCK	16.0896	3.01614e-58	7.26756e-57	0.647872	0.000441891
EDN2	CCK	16.0759	3.76558e-58	9.06076e-57	2.14768	0
HIVEP3	CCK	16.0705	4.10956e-58	9.88154e-57	1.69198	0.993372
AL445933.2	CCK	16.0668	4.3612e-58	1.04793e-56	0.448879	0
AL158216.1	CCK	16.0398	6.73945e-58	1.61826e-56	0.653488	0.00662837
GUCA2A	CCK	16.0388	6.8497e-58	1.64359e-56	0.634349	0
FOXJ3	CCK	16.0174	9.65675e-58	2.31554e-56	1.27553	0.873619
AC096540.1	CCK	16.0167	9.76719e-58	2.3404e-56	4.93821	0.00220946
RIMKLA	CCK	15.9857	1.60754e-57	3.84396e-56	1.49692	0.458241
ZMYND12	CCK	15.9725	1.98726e-57	4.74538e-56	0.517569	0.020327
PPCS	CCK	15.9504	2.83293e-57	6.76008e-56	0.599331	0.136103
CCDC30	CCK	15.9348	3.63285e-57	8.65095e-56	0.427164	0.554132
PPIH	CCK	15.927	4.11445e-57	9.77756e-56	0.75304	0.196642
AC098484.4	CCK	15.9141	5.06228e-57	1.20217e-55	1.1321	0.0967742
AC098484.2	CCK	15.9115	5.27449e-57	1.2517e-55	0.497487	0.0101635
YBX1	CCK	15.9089	5.49433e-57	1.30298e-55	0.549431	0.477243
CLDN19	CCK	15.9013	6.20436e-57	1.47035e-55	1.20136	0.00176757
P3H1	CCK	15.8812	8.55066e-57	2.02501e-55	0.344613	0.229783
C1orf50	CCK	15.8811	8.56625e-57	2.02731e-55	0.522781	0.16129
AC098484.1	CCK	15.8623	1.15591e-56	2.73186e-55	0.788073	0.000441891
TMEM269	CCK	15.8608	1.18443e-56	2.79736e-55	3.88133	0.0313743
SVBP	CCK	15.8596	1.20713e-56	2.84707e-55	0.486369	0.183827
ERMAP	CCK	15.8389	1.67612e-56	3.94781e-55	0.481698	0.0755634
AL512353.1	CCK	15.8369	1.73054e-56	4.07321e-55	0.521471	0.00132567
ZNF691	CCK	15.8039	2.92376e-56	6.877e-55	0.995825	0.0300486
SLC2A1	CCK	15.7925	3.50357e-56	8.22958e-55	0.672309	0.081308
SLC2A1-AS1	CCK	15.7772	4.46273e-56	1.04754e-54	0.615243	0.191339
AC099795.1	CCK	15.7671	5.23836e-56	1.22877e-54	0.771365	0.00176757
FAM183A	CCK	15.7616	5.71622e-56	1.33996e-54	0.795464	0.000883783
EBNA1BP2	CCK	15.7547	6.37701e-56	1.49181e-54	0.502935	0.0985418
CFAP57	CCK	15.7411	7.90558e-56	1.84815e-54	2.14493	0.0167919
TMEM125	CCK	15.7382	8.27042e-56	1.93213e-54	0.568535	0.00751215
C1orf210	CCK	15.7287	9.60993e-56	2.24355e-54	1.69544	0.000441891
TIE1	CCK	15.6228	5.08839e-55	1.18394e-53	0.501644	0.00265135
MPL	CCK	15.5951	7.8655e-55	1.82764e-53	1.94375	0.0048608
AL139289.3	CCK	15.5941	7.9891e-55	1.85511e-53	2.12988	0.000441891
AL139289.2	CCK	15.5921	8.23515e-55	1.91096e-53	0.529206	0.00662837
CDC20	CCK	15.5871	8.91491e-55	2.06731e-53	0.987743	0.00309324
ELOVL1	CCK	15.5329	2.07638e-54	4.80532e-53	1.68885	0.0742377
MED8	CCK	15.4602	6.44248e-54	1.48797e-52	0.783044	0.132125
AL139289.1	CCK	15.4494	7.6191e-54	1.75856e-52	0.413191	0.00132567
SZT2	CCK	15.4436	8.32754e-54	1.92078e-52	0.947635	0.422448
SZT2-AS1	CCK	15.4329	9.82927e-54	2.26414e-52	2.23012	0.000441891
HYI	CCK	15.4276	1.06727e-53	2.4568e-52	1.1808	0.0667256
HYI-AS1	CCK	15.408	1.44728e-53	3.32488e-52	0.69986	0.0198851
PTPRF	CCK	15.4035	1.55032e-53	3.55924e-52	1.24387	0.142731
KDM4A	CCK	15.3783	2.28754e-53	5.2448e-52	0.627326	0.355722
KDM4A-AS1	CCK	15.3725	2.50279e-53	5.73449e-52	2.03587	0.081308
ST3GAL3	CCK	15.3649	2.81336e-53	6.44181e-52	0.330229	0.832523
AL451062.1	CCK	15.3535	3.35389e-53	7.6693e-52	0.503335	0.0463986
ARTN	CCK	15.3285	4.93328e-53	1.12585e-51	1.12819	0.0132567
AL357079.1	CCK	15.3277	4.99328e-53	1.13879e-51	0.524094	0.0808661
IPO13	CCK	15.3196	5.65947e-53	1.28902e-51	1.80032	0.132125
AL357079.2	CCK	15.3019	7.42428e-53	1.68764e-51	0.489202	0
DPH2	CCK	15.2867	9.38448e-53	2.12902e-51	0.393282	0.0521432
ATP6V0B	CCK	15.2664	1.28055e-52	2.89941e-51	0.534594	0.454264
B4GALT2	CCK	15.2635	1.33932e-52	3.03049e-51	0.300563	0.160848
CCDC24	CCK	15.2491	1.66885e-52	3.77118e-51	0.451378	0.176757
SLC6A9	CCK	15.2272	2.3333e-52	5.26234e-51	0.527134	0.0503756
AL139220.2	CCK	15.2225	2.50762e-52	5.6518e-51	0.663744	0.0212108
KLF17	CCK	15.2219	2.52891e-52	5.69607e-51	0.52018	0.00176757
DMAP1	CCK	15.1977	3.66165e-52	8.23132e-51	0.695426	0.240389
ERI3	CCK	15.1928	3.94792e-52	8.86908e-51	0.534515	0.704817
ERI3-IT1	CCK	15.1889	4.19039e-52	9.40155e-51	0.554643	0.00220946
RNF220	CCK	15.1824	4.62576e-52	1.03716e-50	1.43295	0.367654
TMEM53	CCK	15.1409	8.70517e-52	1.94551e-50	0.951306	0.117101
ARMH1	CCK	15.1388	8.98758e-52	2.00602e-50	0.656353	0.307998
KIF2C	CCK	15.1256	1.09867e-51	2.45064e-50	0.574446	0.0185594
AL592166.1	CCK	15.1182	1.22776e-51	2.73683e-50	0.539273	0.0353513
BEST4	CCK	15.1146	1.2971e-51	2.88952e-50	0.717108	0.024304
PLK3	CCK	15.0374	4.17713e-51	9.28134e-50	0.528824	0.0441891
TCTEX1D4	CCK	15.0212	5.33585e-51	1.18331e-49	0.320933	0
BTBD19	CCK	14.9716	1.12496e-50	2.48839e-49	0.556895	0.0309324
PTCH2	CCK	14.9671	1.20418e-50	2.65851e-49	0.794199	0.496686
EIF2B3	CCK	14.9538	1.47141e-50	3.24433e-49	0.850986	0.720725
HECTD3	CCK	14.9489	1.58273e-50	3.48757e-49	0.444272	0.0994255
UROD	CCK	14.9467	1.63578e-50	3.59987e-49	0.384206	0.106938
ZSWIM5	CCK	14.929	2.1334e-50	4.69198e-49	0.489939	0.913389
LINC01144	CCK	14.8891	3.88028e-50	8.51761e-49	1.11557	0.00574459
HPDL	CCK	14.8619	5.82688e-50	1.27582e-48	0.510006	0.00176757
MUTYH	CCK	14.8156	1.16206e-49	2.53474e-48	0.683122	0.136544
TOE1	CCK	14.8084	1.29255e-49	2.81759e-48	0.368379	0.0592134
TESK2	CCK	14.7919	1.65331e-49	3.60171e-48	0.845934	0.197967
CCDC163	CCK	14.7697	2.29853e-49	5.00099e-48	1.03925	0.0150243
MMACHC	CCK	14.7635	2.51728e-49	5.47351e-48	0.533628	0.0790985
PRDX1	CCK	14.7446	3.33344e-49	7.23902e-48	3.87591	0.286787
AKR1A1	CCK	14.7358	3.79555e-49	8.23737e-48	0.514315	0.142289
NASP	CCK	14.7231	4.57944e-49	9.92614e-48	6.36952	0.645161
CCDC17	CCK	14.7167	5.0329e-49	1.09022e-47	0.488965	0.00220946
GPBP1L1	CCK	14.6828	8.31123e-49	1.79698e-47	0.390586	0.661069
TMEM69	CCK	14.6721	9.72224e-49	2.09943e-47	0.38947	0.205921
IPP	CCK	14.6688	1.02128e-48	2.20398e-47	0.755975	0.23376
AL604028.1	CCK	14.6239	1.97776e-48	4.25484e-47	0.916426	0.0114892
MAST2	CCK	14.6171	2.18583e-48	4.69953e-47	0.480633	0.775961
PIK3R3	CCK	14.6145	2.27144e-48	4.88057e-47	1.49992	0.788776
AL358075.1	CCK	14.5999	2.81442e-48	6.03972e-47	0.348892	0.00220946
AL358075.2	CCK	14.5948	3.02956e-48	6.49737e-47	0.499232	0.00309324
TSPAN1	CCK	14.5822	3.64553e-48	7.81239e-47	1.22887	0.0114892
P3R3URF	CCK	14.5776	3.89792e-48	8.34417e-47	0.326956	0.00132567
POMGNT1	CCK	14.5746	4.07605e-48	8.71468e-47	0.882213	0.325674
LURAP1	CCK	14.5736	4.13385e-48	8.83279e-47	0.439644	0.195316
RAD54L	CCK	14.567	4.55528e-48	9.72723e-47	0.347228	0.0428635
LRRC41	CCK	14.542	6.56124e-48	1.39934e-46	0.631582	0.476359
UQCRH	CCK	14.5357	7.20139e-48	1.53303e-46	0.401186	0.531595
NSUN4	CCK	14.5348	7.28787e-48	1.55048e-46	0.55795	0.294741
FAAH	CCK	14.5316	7.63733e-48	1.62383e-46	0.880707	0.234202
LINC01398	CCK	14.53	7.82066e-48	1.66178e-46	0.62366	0.000883783
DMBX1	CCK	14.5295	7.88243e-48	1.67388e-46	0.286912	0.00176757
TMEM275	CCK	14.5219	8.80309e-48	1.86594e-46	0.334911	0.00662837
MKNK1-AS1	CCK	14.518	9.3164e-48	1.97353e-46	2.88192	0.028281
KNCN	CCK	14.5157	9.63761e-48	2.04033e-46	0.814561	0.000883783
MKNK1	CCK	14.501	1.19396e-47	2.52148e-46	2.4378	0.639859
MOB3C	CCK	14.4528	2.40671e-47	5.07644e-46	0.329695	0.0220946
ATPAF1	CCK	14.438	2.98333e-47	6.28501e-46	0.437381	0.719399
TEX38	CCK	14.4099	4.48306e-47	9.433e-46	1.06521	0.000883783
EFCAB14-AS1	CCK	14.4038	4.89911e-47	1.03021e-45	0.694272	0.0145824
EFCAB14	CCK	14.3754	7.38857e-47	1.55277e-45	0.399401	0.474149
CYP4B1	CCK	14.36	9.22217e-47	1.93576e-45	0.551555	0.000883783
CYP4A11	CCK	14.3591	9.34859e-47	1.9611e-45	0.598696	0.00132567
CYP4X1	CCK	14.3566	9.6805e-47	2.0295e-45	1.85252	0.382236
CYP4Z1	CCK	14.3386	1.25537e-46	2.62866e-45	1.12138	0.122404
CYP4A22-AS1	CCK	14.3361	1.30171e-46	2.72406e-45	0.535402	0.0605391
CYP4A22	CCK	14.327	1.48437e-46	3.10253e-45	0.350675	0.0053027
LINC00853	CCK	14.2888	2.57005e-46	5.36202e-45	0.443715	0
PDZK1IP1	CCK	14.2774	3.02753e-46	6.30504e-45	0.394096	0
TAL1	CCK	14.2758	3.09564e-46	6.44226e-45	0.686009	0.000883783
AL135960.1	CCK	14.2758	3.09715e-46	6.44226e-45	0.553263	0
STIL	CCK	14.2614	3.8052e-46	7.90551e-45	0.396944	0.0711445
CMPK1	CCK	14.2584	3.97618e-46	8.25578e-45	0.670114	0.480778
LINC01389	CCK	14.216	7.289e-46	1.50708e-44	0.3926	0.0234202
FOXE3	CCK	14.2054	8.47572e-46	1.7514e-44	0.75842	0.00132567
FOXD2-AS1	CCK	14.186	1.11826e-45	2.30522e-44	0.350418	0.000883783
FOXD2	CCK	14.1722	1.36154e-45	2.80504e-44	0.819421	0.000441891
LINC01738	CCK	14.1587	1.65111e-45	3.39351e-44	0.684635	0.000441891
TRABD2B	CCK	14.1484	1.91069e-45	3.92237e-44	0.293758	0.00220946
AC096541.1	CCK	14.1256	2.64056e-45	5.41746e-44	0.228923	0
LINC02794	CCK	14.1132	3.14989e-45	6.45858e-44	0.616794	0.00265135
AL356289.1	CCK	14.0779	5.19063e-45	1.0624e-43	1.14789	0.000441891
AL109659.1	CCK	14.0743	5.46464e-45	1.11782e-43	0.423815	0.000441891
SLC5A9	CCK	14.0612	6.57347e-45	1.34385e-43	0.409631	0.00132567
AL109659.2	CCK	14.0293	1.03182e-44	2.10565e-43	0.440478	0.00176757
SPATA6	CCK	14.0245	1.10465e-44	2.25163e-43	0.265926	0.178966
AGBL4	CCK	14.006	1.43319e-44	2.9144e-43	0.47857	0.982324
AL391844.1	CCK	13.9871	1.86867e-44	3.79773e-43	0.519382	0.000441891
BEND5	CCK	13.9864	1.88634e-44	3.83137e-43	5.53852	0.141405
AL645507.1	CCK	13.9828	1.98648e-44	4.03004e-43	0.553802	0.0106054
AC099788.1	CCK	13.971	2.34407e-44	4.75269e-43	2.57842	0.0667256
AL590432.1	CCK	13.9696	2.39075e-44	4.8445e-43	0.866406	0.00707026
AGBL4-IT1	CCK	13.9667	2.48853e-44	5.03966e-43	0.571987	0.0048608
ELAVL4	CCK	13.9658	2.51958e-44	5.09957e-43	0.367688	0.922227
AL592182.2	CCK	13.9547	2.94675e-44	5.96066e-43	0.574598	0.00883783
AL592182.1	CCK	13.9486	3.20913e-44	6.48759e-43	0.590169	0.000441891
LINC02808	CCK	13.938	3.72113e-44	7.51826e-43	0.435593	0.0150243
AL592182.3	CCK	13.9341	3.93397e-44	7.94364e-43	0.618874	0
DMRTA2	CCK	13.924	4.52818e-44	9.12746e-43	4.35161	0.00397702
AL049637.2	CCK	13.9142	5.19164e-44	1.04465e-42	1.29629	0
FAF1	CCK	13.9079	5.66964e-44	1.14017e-42	0.372947	0.973487
AL049637.1	CCK	13.8999	6.34067e-44	1.27437e-42	0.275593	0.0176757
CDKN2C	CCK	13.883	8.03509e-44	1.61304e-42	0.306523	0.00662837
C1orf185	CCK	13.8378	1.50736e-43	3.01726e-42	0.72178	0.000441891
LINC01562	CCK	13.8083	2.27184e-43	4.5396e-42	2.24669	0.0826337
RNF11	CCK	13.8001	2.54549e-43	5.08346e-42	0.641358	0.753867
AL162430.2	CCK	13.7963	2.68178e-43	5.35256e-42	0.372692	0.00707026
TTC39A	CCK	13.7718	3.76802e-43	7.51623e-42	0.695328	0.0260716
TTC39A-AS1	CCK	13.7623	4.29915e-43	8.57075e-42	0.365278	0.00353513
EPS15	CCK	13.7557	4.70548e-43	9.37539e-42	0.310123	0.72426
AC104170.2	CCK	13.7382	5.99122e-43	1.19303e-41	0.464905	0.000441891
AC104170.1	CCK	13.7259	7.10246e-43	1.41349e-41	0.510443	0.00707026
OSBPL9	CCK	13.723	7.39659e-43	1.47082e-41	0.314785	0.859479
NRDC	CCK	13.6779	1.37522e-42	2.72745e-41	0.701059	0.854176
AL050343.2	CCK	13.6753	1.42575e-42	2.82442e-41	0.813315	0.00972161
AL050343.3	CCK	13.6573	1.82585e-42	3.61081e-41	0.36198	0.00132567
RAB3B	CCK	13.6469	2.10594e-42	4.16233e-41	0.535026	0.0587715
TXNDC12	CCK	13.6457	2.14231e-42	4.23179e-41	0.302866	0.324348
KTI12	CCK	13.6426	2.23302e-42	4.40845e-41	1.45602	0.0229783
AL445685.1	CCK	13.6326	2.56254e-42	5.05323e-41	2.52945	0.020327
TXNDC12-AS1	CCK	13.6248	2.85031e-42	5.61749e-41	0.436599	0.00132567
BTF3L4	CCK	13.6221	2.95926e-42	5.82888e-41	0.457703	0.589041
ZFYVE9	CCK	13.6095	3.51855e-42	6.92656e-41	0.609532	0.934158
CC2D1B	CCK	13.6094	3.52125e-42	6.92793e-41	1.24643	0.144057
AL513218.1	CCK	13.6036	3.80982e-42	7.49142e-41	2.49152	0.00441891
AL513218.2	CCK	13.5675	6.24219e-42	1.22534e-40	1.08091	0.0106054
ORC1	CCK	13.5655	6.41582e-42	1.2587e-40	0.435548	0.0181175
PRPF38A	CCK	13.5321	1.01095e-41	1.97998e-40	3.25577	0.273089
TUT4	CCK	13.5206	1.18245e-41	2.31325e-40	0.562843	0.973928
AL591167.1	CCK	13.5168	1.24521e-41	2.43464e-40	1.36321	0.00220946
GPX7	CCK	13.5111	1.34555e-41	2.62934e-40	0.831921	0.0623067
SHISAL2A	CCK	13.4982	1.60232e-41	3.12402e-40	0.301571	0.0260716
COA7	CCK	13.4498	3.08807e-41	6.00044e-40	0.540935	0.118869
ZYG11B	CCK	13.4481	3.16078e-41	6.13827e-40	0.397303	0.857711
ZYG11A	CCK	13.4414	3.4576e-41	6.71094e-40	0.526076	0.00927972
AC099677.4	CCK	13.4333	3.85698e-41	7.47768e-40	1.08583	0
ECHDC2	CCK	13.4274	4.17721e-41	8.08945e-40	0.293491	0.490499
SCP2	CCK	13.3757	8.38298e-41	1.61798e-39	0.555679	0.727795
PODN	CCK	13.3619	1.00901e-40	1.94638e-39	0.993522	0.144498
AL445183.1	CCK	13.3549	1.10838e-40	2.13567e-39	2.03435	0.0048608
SLC1A7	CCK	13.3477	1.22157e-40	2.35245e-39	1.4677	0.00618648
AL445183.2	CCK	13.3304	1.54121e-40	2.9647e-39	0.473516	0.000441891
CPT2	CCK	13.3253	1.65025e-40	3.1727e-39	1.21857	0.048608
AL606760.2	CCK	13.3113	1.98953e-40	3.82071e-39	0.944379	0.0755634
CZIB	CCK	13.2955	2.45681e-40	4.71284e-39	0.753869	0.240389
AL606760.3	CCK	13.283	2.90597e-40	5.57136e-39	0.969662	0.00265135
MAGOH	CCK	13.2818	2.95174e-40	5.65597e-39	1.32593	0.194874
AL606760.1	CCK	13.2639	3.74972e-40	7.17706e-39	0.510237	0.0167919
LRP8	CCK	13.2411	5.08172e-40	9.71038e-39	0.373605	0.594786
AL355483.3	CCK	13.2373	5.34063e-40	1.01995e-38	2.93477	0.000441891
AL355483.1	CCK	13.2254	6.26367e-40	1.19491e-38	0.791927	0.00220946
AL355483.2	CCK	13.2172	6.9819e-40	1.33045e-38	0.684442	0.000441891
LINC01771	CCK	13.2066	8.0377e-40	1.5308e-38	0.810668	0.0839593
AC119428.2	CCK	13.198	9.00959e-40	1.71401e-38	0.457659	0.0053027
AC119428.1	CCK	13.1971	9.11344e-40	1.73281e-38	0.353863	0
LINC02812	CCK	13.1893	1.01098e-39	1.91803e-38	0.367152	0
DMRTB1	CCK	13.1771	1.18815e-39	2.25045e-38	0.441457	0.000441891
GLIS1	CCK	13.1369	2.02257e-39	3.82671e-38	0.904248	0.667256
NDC1	CCK	13.131	2.18843e-39	4.13824e-38	0.802932	0.253204
YIPF1	CCK	13.1283	2.26801e-39	4.28637e-38	1.60357	0.201061
DIO1	CCK	13.1245	2.38256e-39	4.50041e-38	0.491606	0.01635
HSPB11	CCK	13.1091	2.92218e-39	5.51668e-38	0.535741	0.484313
LRRC42	CCK	13.1073	2.98956e-39	5.64079e-38	0.969167	0.133451
LDLRAD1	CCK	13.051	6.2735e-39	1.17791e-37	0.368941	0.000883783
TMEM59	CCK	13.0506	6.30162e-39	1.18255e-37	0.333886	0.596111
TCEANC2	CCK	13.0475	6.56722e-39	1.23108e-37	0.559391	0.182059
CDCP2	CCK	13.0465	6.65535e-39	1.24689e-37	0.551699	0.00795404
AL357673.2	CCK	13.014	1.01871e-38	1.90033e-37	1.16019	0
CYB5RL	CCK	12.9936	1.33067e-38	2.47824e-37	0.866702	0.114008
MRPL37	CCK	12.9765	1.66398e-38	3.09583e-37	0.543092	0.231109
SSBP3	CCK	12.9765	1.66407e-38	3.09583e-37	0.740502	0.795846
SSBP3-AS1	CCK	12.9672	1.87769e-38	3.48949e-37	0.898152	0.00220946
AL161644.1	CCK	12.9634	1.9728e-38	3.66427e-37	1.24993	0
AL035415.1	CCK	12.9342	2.88604e-38	5.35475e-37	0.805552	0.00132567
AC099796.2	CCK	12.9306	3.02632e-38	5.60599e-37	0.63834	0.00441891
ACOT11	CCK	12.9192	3.50917e-38	6.49348e-37	0.861909	0.269112
FAM151A	CCK	12.9082	4.04807e-38	7.47863e-37	2.31577	0.0136986
AL590093.1	CCK	12.8965	4.71097e-38	8.69866e-37	0.398815	0.00265135
MROH7	CCK	12.8799	5.84261e-38	1.07767e-36	0.665177	0.263367
TTC4	CCK	12.859	7.6607e-38	1.41151e-36	0.528716	0.259832
PARS2	CCK	12.8571	7.85103e-38	1.4458e-36	0.369279	0.0190013
TTC22	CCK	12.8403	9.7556e-38	1.79367e-36	0.554693	0.00441891
AC096536.1	CCK	12.8205	1.25874e-37	2.31309e-36	0.307186	0
LEXM	CCK	12.8106	1.43017e-37	2.62672e-36	0.449546	0.0053027
DHCR24	CCK	12.8061	1.51637e-37	2.78356e-36	0.47919	0.209456
AC096536.3	CCK	12.7947	1.75642e-37	3.22251e-36	0.374838	0.0119311
AC096536.2	CCK	12.7906	1.85076e-37	3.39379e-36	0.524518	0.000883783
DHCR24-DT	CCK	12.7825	2.05434e-37	3.76109e-36	0.424415	0.00265135
AL590440.2	CCK	12.7698	2.41769e-37	4.42397e-36	0.825385	0.00397702
TMEM61	CCK	12.7649	2.5751e-37	4.70453e-36	0.651352	0.000883783
AL590440.1	CCK	12.7593	2.76799e-37	5.05425e-36	0.591662	0.000441891
BSND	CCK	12.7484	3.18045e-37	5.80125e-36	0.422445	0.000883783
PCSK9	CCK	12.7371	3.67851e-37	6.69911e-36	0.270273	0
USP24	CCK	12.7209	4.52352e-37	8.23366e-36	0.423654	0.886876
MIR4422HG	CCK	12.6919	6.55364e-37	1.18913e-35	1.57099	0.0300486
AL603840.1	CCK	12.6871	6.9693e-37	1.26322e-35	0.44135	0.0234202
LINC01755	CCK	12.6805	7.57996e-37	1.37318e-35	1.23674	0
LINC01753	CCK	12.6406	1.26062e-36	2.28135e-35	1.06451	0.00176757
AL353681.1	CCK	12.6308	1.42865e-36	2.58136e-35	0.508571	0.00132567
AC119674.1	CCK	12.621	1.6178e-36	2.92007e-35	0.617898	0.126823
LINC01767	CCK	12.6147	1.75281e-36	3.15881e-35	0.289488	0
PLPP3	CCK	12.5701	3.08218e-36	5.53718e-35	0.450471	0.354839
PRKAA2	CCK	12.5611	3.45567e-36	6.20493e-35	0.326729	0.861688
FYB2	CCK	12.5212	5.71821e-36	1.0225e-34	0.373533	0.0128148
C8A	CCK	12.5134	6.30297e-36	1.12589e-34	0.355515	0.00220946
C8B	CCK	12.5009	7.38225e-36	1.318e-34	2.21612	0.000883783
AL161740.1	CCK	12.4962	7.83026e-36	1.39727e-34	0.6342	0.00309324
DAB1	CCK	12.4913	8.32307e-36	1.48444e-34	0.457519	1
AL390243.1	CCK	12.4893	8.53985e-36	1.52231e-34	0.379486	0.000441891
DAB1-AS1	CCK	12.4535	1.33895e-35	2.38312e-34	1.29236	0.0388864
AL445193.2	CCK	12.4421	1.54434e-35	2.74444e-34	0.286314	0.0477243
OMA1	CCK	12.4325	1.74092e-35	3.08744e-34	0.556131	0.153336
AL035411.3	CCK	12.4314	1.76483e-35	3.12822e-34	0.226582	0.00927972
TACSTD2	CCK	12.4293	1.81207e-35	3.20867e-34	1.40568	0
MYSM1	CCK	12.4241	1.93274e-35	3.41884e-34	2.62597	0.704375
AL136985.3	CCK	12.4215	1.99857e-35	3.53346e-34	0.405525	0.00265135
JUN	CCK	12.4194	2.04992e-35	3.6224e-34	0.439935	0.0821918
LINC01135	CCK	12.4103	2.29906e-35	4.06058e-34	0.345925	0.28281
AL136985.2	CCK	12.4068	2.39914e-35	4.23517e-34	1.51205	0
AL136985.1	CCK	12.3933	2.84186e-35	5.01158e-34	0.371917	0.00618648
LINC02777	CCK	12.3414	5.42239e-35	9.53309e-34	0.529782	0.012373
LINC01358	CCK	12.3112	7.88218e-35	1.38365e-33	1.63333	0.117101
AL592431.2	CCK	12.2958	9.53583e-35	1.67308e-33	0.321838	0
AL592431.1	CCK	12.2751	1.23244e-34	2.16015e-33	0.360951	0.00309324
AC093425.1	CCK	12.2715	1.28786e-34	2.25613e-33	1.04428	0.0141405
AC093424.1	CCK	12.2672	1.35792e-34	2.37767e-33	0.624378	0.00132567
FGGY	CCK	12.2484	1.71441e-34	2.99882e-33	0.294528	0.486964
AL035416.1	CCK	12.2409	1.8788e-34	3.28471e-33	0.450065	0.0159081
HOOK1	CCK	12.2163	2.54361e-34	4.44025e-33	0.696934	0.66814
CYP2J2	CCK	12.2158	2.55982e-34	4.46631e-33	0.516944	0.00839593
C1orf87	CCK	12.2006	3.08612e-34	5.37642e-33	0.687957	0.00397702
LINC02778	CCK	12.1944	3.32863e-34	5.79306e-33	0.205873	0.00176757
LINC01748	CCK	12.1752	4.21335e-34	7.32542e-33	1.57755	0.119311
AC099792.1	CCK	12.1652	4.76072e-34	8.27293e-33	0.313664	0.135219
NFIA	CCK	12.1614	4.99094e-34	8.66426e-33	0.448742	0.719841
NFIA-AS2	CCK	12.1308	7.25547e-34	1.25639e-32	2.48719	0.104728
NFIA-AS1	CCK	12.1277	7.53772e-34	1.30461e-32	0.794757	0.00132567
AC099791.3	CCK	12.1162	8.6679e-34	1.49947e-32	0.352461	0.00265135
AC099791.4	CCK	12.1041	1.00518e-33	1.73539e-32	0.381656	0.0048608
TM2D1	CCK	12.101	1.04292e-33	1.79965e-32	0.279957	0.572249
AC099791.2	CCK	12.0992	1.06582e-33	1.83825e-32	0.498643	0.0870526
PATJ	CCK	12.0769	1.39978e-33	2.41303e-32	0.320396	0.868316
L1TD1	CCK	12.0278	2.53956e-33	4.36695e-32	0.305267	0.0145824
KANK4	CCK	12.0215	2.73801e-33	4.70119e-32	1.95721	0.0136986
USP1	CCK	12.0177	2.86731e-33	4.92074e-32	0.281089	0.28502
DOCK7	CCK	11.995	3.77441e-33	6.46461e-32	0.212049	0.910296
ANGPTL3	CCK	11.9673	5.26909e-33	9.01122e-32	0.569287	0.00707026
AC103923.1	CCK	11.9552	6.10068e-33	1.04231e-31	0.375129	0.149801
ATG4C	CCK	11.9531	6.25517e-33	1.06817e-31	1.10298	0.581529
AC099794.1	CCK	11.9473	6.70361e-33	1.14362e-31	0.696023	0.000883783
LINC01739	CCK	11.9448	6.91429e-33	1.17898e-31	0.922241	0.00353513
AL162400.3	CCK	11.9233	8.9507e-33	1.52321e-31	0.327683	0
AL162400.1	CCK	11.9187	9.45544e-33	1.60673e-31	0.796449	0.000441891
AC096543.1	CCK	11.9151	9.87289e-33	1.67684e-31	0.401957	0.00176757
LINC00466	CCK	11.9101	1.04878e-32	1.7804e-31	0.321798	0.0114892
AC096543.2	CCK	11.9009	1.17119e-32	1.98722e-31	0.704602	0
FOXD3-AS1	CCK	11.8847	1.42127e-32	2.40682e-31	0.824272	0.000441891
FOXD3	CCK	11.8833	1.44505e-32	2.44589e-31	0.586571	0
ALG6	CCK	11.8827	1.45663e-32	2.46429e-31	1.11013	0.404772
ITGB3BP	CCK	11.8786	1.52919e-32	2.58577e-31	0.396661	0.45559
BX004807.1	CCK	11.8737	1.6213e-32	2.74017e-31	0.370535	0.0176757
EFCAB7	CCK	11.8701	1.69264e-32	2.85796e-31	0.301261	0.531153
DLEU2L	CCK	11.8699	1.6965e-32	2.86307e-31	0.452486	0.139638
PGM1	CCK	11.858	1.95645e-32	3.29855e-31	0.542109	0.27795
ROR1	CCK	11.8234	2.95423e-32	4.97593e-31	0.661251	0.150243
ROR1-AS1	CCK	11.8156	3.24032e-32	5.45249e-31	0.450962	0.0136986
AL445205.1	CCK	11.8124	3.36629e-32	5.6617e-31	0.380615	0
UBE2U	CCK	11.7939	4.19449e-32	7.04776e-31	3.12124	0.00397702
CACHD1	CCK	11.7905	4.37189e-32	7.3387e-31	0.527661	0.120636
RAVER2	CCK	11.7886	4.47033e-32	7.50029e-31	0.409158	0.502872
JAK1	CCK	11.7878	4.5092e-32	7.56184e-31	0.749429	0.973928
LINC01359	CCK	11.7858	4.61795e-32	7.74044e-31	0.380325	0.159523
AL357078.2	CCK	11.7701	5.56493e-32	9.30065e-31	0.590143	0.0260716
AK4	CCK	11.7653	5.89491e-32	9.84738e-31	1.97069	0.534688
DNAJC6	CCK	11.7424	7.72431e-32	1.28909e-30	0.731445	0.9673
AL139294.1	CCK	11.7406	7.89452e-32	1.31686e-30	0.636369	0.184711
LEPROT	CCK	11.7399	7.95648e-32	1.32655e-30	0.579428	0.222713
LEPR	CCK	11.7373	8.2018e-32	1.3668e-30	0.405129	0.447194
AC119800.1	CCK	11.7235	9.66339e-32	1.60959e-30	0.303439	0.00220946
AL513493.1	CCK	11.7085	1.15234e-31	1.91848e-30	0.852834	0.00132567
PDE4B	CCK	11.6942	1.36396e-31	2.26642e-30	0.449937	0.289439
AL590783.1	CCK	11.686	1.50216e-31	2.49366e-30	0.415591	0.000883783
SGIP1	CCK	11.6793	1.62565e-31	2.69606e-30	1.20887	0.992046
AL139147.1	CCK	11.6775	1.66065e-31	2.75279e-30	0.871932	0.0914715
TCTEX1D1	CCK	11.6746	1.71789e-31	2.8463e-30	0.634093	0.044631
INSL5	CCK	11.6648	1.92828e-31	3.19337e-30	0.763732	0.00309324
WDR78	CCK	11.6397	2.58956e-31	4.28232e-30	0.407801	0.384445
AL592161.1	CCK	11.6195	3.27873e-31	5.41422e-30	0.324892	0.000441891
MIER1	CCK	11.6169	3.38259e-31	5.58305e-30	0.484601	0.708794
SLC35D1	CCK	11.6111	3.61958e-31	5.97135e-30	1.6176	0.517897
C1orf141	CCK	11.5988	4.17908e-31	6.88781e-30	0.506162	0.0101635
AL133320.2	CCK	11.5911	4.57265e-31	7.53288e-30	0.858049	0.00220946
IL23R	CCK	11.5699	5.85655e-31	9.63415e-30	0.473134	0.0048608
IL12RB2	CCK	11.5597	6.59537e-31	1.08392e-29	0.338871	0.138754
SERBP1	CCK	11.5143	1.11721e-30	1.8326e-29	0.267987	0.52099
LINC01702	CCK	11.5058	1.23307e-30	2.02168e-29	0.514367	0
GADD45A	CCK	11.5003	1.3147e-30	2.15348e-29	0.595911	0.103844
GNG12	CCK	11.4967	1.37114e-30	2.24486e-29	0.65476	0.497128
GNG12-AS1	CCK	11.4897	1.48632e-30	2.43113e-29	0.36061	0.39726
DIRAS3	CCK	11.4706	1.85461e-30	3.02636e-29	3.56664	0.171896
WLS	CCK	11.4671	1.92941e-30	3.14694e-29	0.232905	0.897923
DEPDC1	CCK	11.4626	2.03249e-30	3.31194e-29	0.590196	0.0410959
AL138789.1	CCK	11.4512	2.31936e-30	3.77761e-29	0.411211	0.00132567
DEPDC1-AS1	CCK	11.4472	2.42847e-30	3.95345e-29	0.379996	0.0154662
AL035412.1	CCK	11.4467	2.44214e-30	3.97383e-29	0.338656	0.000883783
AL033530.1	CCK	11.4426	2.55976e-30	4.16325e-29	0.386431	0.0212108
AL691520.1	CCK	11.4344	2.81367e-30	4.57407e-29	0.723321	0.00220946
LINC01707	CCK	11.4332	2.85323e-30	4.6362e-29	0.442275	0.00220946
LINC02791	CCK	11.4212	3.27775e-30	5.31849e-29	0.214905	0.000441891
LINC01758	CCK	11.4143	3.54658e-30	5.7466e-29	0.473085	0
AL359894.1	CCK	11.3852	4.95347e-30	8.01491e-29	1.6561	0.00132567
LRRC7	CCK	11.37	5.89958e-30	9.53683e-29	0.346873	0.999558
AL117353.1	CCK	11.3582	6.74882e-30	1.09045e-28	0.534868	0.00751215
AL158840.1	CCK	11.3565	6.88448e-30	1.11185e-28	0.626734	0.097658
LRRC40	CCK	11.3379	8.51429e-30	1.3725e-28	0.30682	0.647813
SRSF11	CCK	11.3328	9.0278e-30	1.45392e-28	0.312593	0.965091
AL353771.1	CCK	11.3038	1.25596e-29	2.02083e-28	0.266116	0.00132567
ANKRD13C	CCK	11.2861	1.53774e-29	2.47305e-28	0.346513	0.883341
HHLA3	CCK	11.2854	1.54885e-29	2.48977e-28	0.296111	0.221829
AL158839.1	CCK	11.2777	1.69169e-29	2.71686e-28	1.03626	0.00574459
CTH	CCK	11.2699	1.84861e-29	2.96611e-28	0.623224	0.136544
AL354872.2	CCK	11.2697	1.8511e-29	2.96872e-28	0.637627	0.00751215
LINC01788	CCK	11.2679	1.89068e-29	3.0308e-28	0.364547	0.00265135
AL513285.1	CCK	11.2607	2.0513e-29	3.28674e-28	0.650956	0
PTGER3	CCK	11.2532	2.23299e-29	3.57621e-28	0.28595	0.0053027
AL031429.1	CCK	11.2292	2.93142e-29	4.69259e-28	0.530356	0.000441891
AL031429.2	CCK	11.2158	3.40935e-29	5.45258e-28	1.11835	0
ZRANB2-AS1	CCK	11.2072	3.75758e-29	6.00674e-28	1.09627	0.0136986
ZRANB2	CCK	11.2055	3.83203e-29	6.12292e-28	0.887845	0.936368
ZRANB2-AS2	CCK	11.1974	4.19974e-29	6.70425e-28	0.238469	0.349536
NEGR1	CCK	11.1799	5.11404e-29	8.15248e-28	0.348262	0.966416
AL354949.1	CCK	11.1581	6.54062e-29	1.04122e-27	0.471908	0.0176757
NEGR1-IT1	CCK	11.1563	6.66814e-29	1.06054e-27	2.66212	0.00309324
AL513166.1	CCK	11.1472	7.39162e-29	1.17507e-27	0.341291	0.599205
AL583808.1	CCK	11.1066	1.16563e-28	1.84963e-27	0.745498	0.0592134
LINC02796	CCK	11.104	1.19925e-28	1.90211e-27	0.682586	0.0574459
LINC02797	CCK	11.101	1.24099e-28	1.96651e-27	0.236744	0.0313743
LINC01360	CCK	11.0973	1.29362e-28	2.04897e-27	0.738394	0
LINC02238	CCK	11.0915	1.37886e-28	2.18298e-27	0.418273	0.00176757
AL591463.1	CCK	11.0867	1.45582e-28	2.3027e-27	0.715747	0.00574459
LRRIQ3	CCK	11.0848	1.48638e-28	2.34889e-27	0.337714	0.0424216
FPGT	CCK	11.0844	1.49425e-28	2.36025e-27	0.464585	0.426425
TNNI3K	CCK	11.0766	1.63034e-28	2.57051e-27	2.17604	0.54441
AC093158.1	CCK	11.0716	1.72248e-28	2.7133e-27	0.488587	0.0198851
AC105271.1	CCK	11.0559	2.05374e-28	3.22775e-27	0.559405	0.00220946
LRRC53	CCK	11.0538	2.10236e-28	3.30266e-27	0.401369	0.01635
ERICH3	CCK	11.0514	2.15848e-28	3.38773e-27	0.681234	0.658418
ERICH3-AS1	CCK	11.0506	2.17759e-28	3.41617e-27	0.713033	0.0463986
AC135803.1	CCK	11.0431	2.36778e-28	3.71285e-27	0.388208	0.0106054
CRYZ	CCK	11.0374	2.52364e-28	3.95187e-27	0.992754	0.107821
TYW3	CCK	11.0272	2.8266e-28	4.42428e-27	0.484201	0.314627
AC133865.1	CCK	11.0268	2.83713e-28	4.43876e-27	0.472832	0.00132567
AC099786.3	CCK	11.0242	2.92235e-28	4.57002e-27	2.62768	0
AC099786.1	CCK	11.0209	3.02907e-28	4.73475e-27	0.809403	0
LHX8	CCK	11.0063	3.56323e-28	5.55712e-27	0.286262	0.000441891
AC099786.2	CCK	10.9946	4.0581e-28	6.32035e-27	1.76253	0.000441891
SLC44A5	CCK	10.9846	4.53052e-28	7.05295e-27	0.5858	0.710561
ACADM	CCK	10.95	6.6475e-28	1.03207e-26	0.94638	0.578878
RABGGTB	CCK	10.9334	7.97594e-28	1.23665e-26	0.317441	0.200177
MSH4	CCK	10.9257	8.68566e-28	1.34608e-26	0.320495	0.361467
ASB17	CCK	10.8992	1.16312e-27	1.80096e-26	0.341595	0.0106054
AC092813.1	CCK	10.8818	1.40764e-27	2.17665e-26	1.13531	0.113124
AC092813.2	CCK	10.8776	1.47469e-27	2.27828e-26	0.748372	0.0159081
ST6GALNAC3	CCK	10.8606	1.77631e-27	2.74181e-26	1.08998	0.725586
AC104458.1	CCK	10.8521	1.94789e-27	3.0053e-26	0.502868	0.00176757
LINC02567	CCK	10.8351	2.34704e-27	3.61628e-26	0.639026	0
ST6GALNAC5	CCK	10.8279	2.53892e-27	3.90844e-26	0.290637	0.620415
AL035409.1	CCK	10.8054	3.24513e-27	4.99336e-26	0.745264	0.0923553
PIGK	CCK	10.8028	3.34006e-27	5.13715e-26	0.409616	0.418913
AC093433.2	CCK	10.8013	3.392e-27	5.21471e-26	0.587317	0.0251878
AK5	CCK	10.7989	3.48542e-27	5.35355e-26	1.20646	0.66593
AC095030.1	CCK	10.797	3.55825e-27	5.46057e-26	1.63954	0.00441891
AC093575.1	CCK	10.7869	3.96829e-27	6.08442e-26	0.338638	0.00839593
AC118549.1	CCK	10.7695	4.79785e-27	7.34411e-26	0.311452	0.85285
USP33	CCK	10.7695	4.79838e-27	7.34411e-26	0.489271	0.926204
MIGA1	CCK	10.762	5.20529e-27	7.96338e-26	0.429722	0.816173
NEXN-AS1	CCK	10.7596	5.34208e-27	8.16902e-26	0.357036	0.0304905
NEXN	CCK	10.7531	5.72883e-27	8.74881e-26	0.245723	0.208573
FUBP1	CCK	10.7295	7.40134e-27	1.1298e-25	0.483327	0.750773
DNAJB4	CCK	10.7252	7.75141e-27	1.18272e-25	0.521535	0.306231
GIPC2	CCK	10.7072	9.41931e-27	1.43657e-25	0.210838	0.475917
AC103591.3	CCK	10.6951	1.07312e-26	1.63376e-25	0.270134	0.0048608
AC103591.4	CCK	10.6928	1.10055e-26	1.67479e-25	4.34686	0.00751215
AC096531.2	CCK	10.6781	1.28878e-26	1.95865e-25	0.47496	0.00265135
PTGFR	CCK	10.6748	1.33572e-26	2.02908e-25	0.422875	0.0468405
IFI44L	CCK	10.6731	1.36023e-26	2.06541e-25	0.359327	0
IFI44	CCK	10.6729	1.36287e-26	2.06851e-25	0.430654	0.0437472
ADGRL4	CCK	10.662	1.53271e-26	2.32221e-25	0.428562	0.0198851
LINC02792	CCK	10.6566	1.62415e-26	2.45858e-25	0.563355	0
AC099671.1	CCK	10.6284	2.19736e-26	3.32046e-25	0.413276	0.00176757
AC098657.2	CCK	10.6255	2.26759e-26	3.4236e-25	1.26084	0
AL136234.1	CCK	10.618	2.45736e-26	3.70687e-25	0.366854	0.000441891
LINC01781	CCK	10.6157	2.51778e-26	3.79635e-25	0.430552	0.000883783
AC093154.1	CCK	10.6024	2.90338e-26	4.37586e-25	0.452465	0
ADGRL2	CCK	10.5939	3.17928e-26	4.78332e-25	0.399435	0.969951
AL138799.2	CCK	10.5876	3.40096e-26	5.11462e-25	0.386725	0.00309324
AL138799.4	CCK	10.5781	3.76578e-26	5.66081e-25	0.410346	0.0804242
AC117944.1	CCK	10.5702	4.09644e-26	6.15518e-25	1.01181	0.112682
AL157944.1	CCK	10.5686	4.16536e-26	6.25058e-25	0.349663	0.0455148
LINC01362	CCK	10.5657	4.29766e-26	6.44631e-25	0.246002	0.0145824
LINC01361	CCK	10.5613	4.50338e-26	6.74609e-25	3.30083	0.00176757
AC116099.1	CCK	10.537	5.833e-26	8.73408e-25	0.215686	0.00751215
LINC01712	CCK	10.5354	5.93311e-26	8.88012e-25	0.443701	0.00132567
LINC01725	CCK	10.5294	6.3244e-26	9.46166e-25	0.282873	0.135219
AL035706.1	CCK	10.5152	7.34938e-26	1.09903e-24	0.65694	0.00309324
TTLL7	CCK	10.4973	8.88806e-26	1.32626e-24	0.245088	0.911622
TTLL7-IT1	CCK	10.4887	9.73703e-26	1.45168e-24	0.385635	0.0676094
AC104454.2	CCK	10.4838	1.02493e-25	1.52674e-24	0.275873	0.000883783
AL359504.2	CCK	10.4775	1.09616e-25	1.63213e-24	1.19721	0.0605391
PRKACB	CCK	10.4658	1.23966e-25	1.84343e-24	0.263073	0.989837
SAMD13	CCK	10.4635	1.27132e-25	1.88969e-24	2.98996	0.104728
DNASE2B	CCK	10.4626	1.28277e-25	1.90589e-24	0.539311	0.0114892
AL844170.1	CCK	10.462	1.29039e-25	1.91638e-24	0.213118	0
GNG5	CCK	10.4616	1.29693e-25	1.92527e-24	0.248207	0.0265135
SPATA1	CCK	10.4459	1.52966e-25	2.26783e-24	0.3046	0.0583297
CTBS	CCK	10.4446	1.55133e-25	2.29896e-24	0.231284	0.118427
AL359762.1	CCK	10.4421	1.59295e-25	2.35962e-24	0.420111	0.00265135
AL359762.2	CCK	10.4336	1.7417e-25	2.57777e-24	0.703995	0
LINC01555	CCK	10.4101	2.23058e-25	3.29144e-24	4.11735	0.000441891
SSX2IP	CCK	10.4068	2.30827e-25	3.40462e-24	0.432397	0.61909
AC104169.1	CCK	10.4005	2.46597e-25	3.63567e-24	0.559771	0
LPAR3	CCK	10.3811	3.02238e-25	4.44841e-24	0.540181	0.00397702
MCOLN2	CCK	10.3792	3.08382e-25	4.53691e-24	0.471527	0.00309324
WDR63	CCK	10.3737	3.26731e-25	4.80481e-24	2.79212	0.0141405
MCOLN3	CCK	10.3719	3.3274e-25	4.8911e-24	0.229655	0.00265135
SYDE2	CCK	10.3668	3.51168e-25	5.15977e-24	0.398321	0.0247459
C1orf52	CCK	10.3612	3.72185e-25	5.46626e-24	0.406675	0.316836
BCL10	CCK	10.3596	3.78499e-25	5.55662e-24	0.746757	0.10738
AL078459.1	CCK	10.3581	3.84636e-25	5.64433e-24	0.57777	0.0958904
DDAH1	CCK	10.3481	4.26995e-25	6.25264e-24	2.13253	0.205479
AL360219.1	CCK	10.3381	4.73765e-25	6.92868e-24	0.204605	0
AC092807.3	CCK	10.3282	5.25605e-25	7.68358e-24	0.551457	0.00132567
AC092807.2	CCK	10.305	6.6869e-25	9.74639e-24	0.40357	0.00132567
CCN1	CCK	10.2831	8.39926e-25	1.22164e-23	0.574958	0.00220946
AC092807.1	CCK	10.2683	9.79435e-25	1.42216e-23	1.0721	0
ZNHIT6	CCK	10.2615	1.05073e-24	1.52376e-23	0.289104	0.437472
COL24A1	CCK	10.2531	1.14623e-24	1.66016e-23	0.883061	0.0481662
LINC02795	CCK	10.2496	1.18843e-24	1.71984e-23	0.680686	0.164825
ODF2L	CCK	10.2468	1.22317e-24	1.76936e-23	0.521745	0.786125
CLCA2	CCK	10.2295	1.46198e-24	2.1104e-23	0.478808	0.000441891
CLCA1	CCK	10.2265	1.50883e-24	2.17712e-23	0.299262	0.00220946
CLCA4	CCK	10.2228	1.56773e-24	2.26116e-23	0.248839	0.00441891
CLCA4-AS1	CCK	10.2143	1.71151e-24	2.46648e-23	0.269553	0.0729121
AL049597.2	CCK	10.2077	1.83085e-24	2.63736e-23	0.779487	0.0128148
SH3GLB1	CCK	10.207	1.84497e-24	2.65547e-23	1.17766	0.669907
AL355981.1	CCK	10.192	2.15371e-24	3.09469e-23	0.423267	0.00839593
SELENOF	CCK	10.1908	2.18037e-24	3.1317e-23	0.355273	0.60053
HS2ST1	CCK	10.1859	2.29181e-24	3.28765e-23	0.58189	0.835616
AL121989.1	CCK	10.1756	2.5495e-24	3.65125e-23	0.395847	0.00662837
LINC01140	CCK	10.1726	2.62834e-24	3.7626e-23	0.475712	0.0154662
LINC02801	CCK	10.1562	3.11082e-24	4.44777e-23	0.931694	0.00309324
LMO4	CCK	10.1539	3.18479e-24	4.55163e-23	0.475069	0.571365
LINC01364	CCK	10.151	3.28016e-24	4.686e-23	0.246483	0.00707026
PKN2-AS1	CCK	10.1389	3.71373e-24	5.30101e-23	0.396606	0.250552
AL445438.1	CCK	10.1386	3.7257e-24	5.3159e-23	0.249573	0.0190013
PKN2	CCK	10.1361	3.82204e-24	5.44885e-23	0.290734	0.935042
GTF2B	CCK	10.1283	4.13947e-24	5.89653e-23	0.363026	0.377817
KYAT3	CCK	10.0831	6.56445e-24	9.33542e-23	0.251352	0.450729
RBMXL1	CCK	10.078	6.9113e-24	9.82464e-23	1.8903	0.187804
GBP3	CCK	10.0655	7.85147e-24	1.11474e-22	0.360525	0.00220946
GBP1	CCK	10.0635	8.00922e-24	1.13666e-22	0.229	0.00220946
GBP2	CCK	10.06	8.30252e-24	1.17781e-22	0.70695	0.00574459
AC104459.1	CCK	10.0568	8.57064e-24	1.21484e-22	0.715524	0.0265135
GBP7	CCK	10.0511	9.08398e-24	1.28708e-22	0.330353	0.00353513
GBP4	CCK	10.0283	1.14449e-23	1.62093e-22	0.430444	0.0327
AC099063.4	CCK	10.0281	1.14733e-23	1.62428e-22	0.392567	0.00618648
GBP5	CCK	10.0254	1.17866e-23	1.66794e-22	0.274265	0.00176757
AC099063.1	CCK	10.0209	1.23395e-23	1.74548e-22	0.379598	0.00176757
GBP6	CCK	10.0205	1.23927e-23	1.75228e-22	3.8476	0.0106054
AL596214.1	CCK	10.0144	1.31738e-23	1.86196e-22	0.883135	0.153778
LRRC8B	CCK	10.0132	1.33336e-23	1.88377e-22	0.355256	0.949624
LRRC8C-DT	CCK	10.0088	1.39411e-23	1.9688e-22	0.387368	0.27795
AC093423.2	CCK	10.0027	1.48323e-23	2.09295e-22	0.552592	0.00353513
LRRC8C	CCK	9.99147	1.66105e-23	2.34003e-22	3.70232	0.699956
AC099568.1	CCK	9.98743	1.73009e-23	2.43631e-22	0.231227	0.00707026
AC099568.2	CCK	9.98514	1.77054e-23	2.49226e-22	0.460128	0.00883783
LRRC8D	CCK	9.98259	1.81663e-23	2.55608e-22	0.764037	0.794962
AL391497.1	CCK	9.97363	1.98823e-23	2.79526e-22	0.336169	0.00309324
ZNF326	CCK	9.97155	2.03031e-23	2.8521e-22	0.581815	0.625718
AL161797.1	CCK	9.96549	2.15817e-23	3.02925e-22	0.535194	0
AC098656.1	CCK	9.96434	2.18307e-23	3.06295e-22	0.303642	0.00220946
AL627316.1	CCK	9.93881	2.82182e-23	3.95273e-22	0.37869	0.00220946
LINC02787	CCK	9.93448	2.94719e-23	4.125e-22	0.586405	0
BARHL2	CCK	9.93294	2.99298e-23	4.18739e-22	0.281602	0.000883783
AC092805.1	CCK	9.91719	3.5047e-23	4.89934e-22	0.439143	0
LINC02609	CCK	9.89266	4.47978e-23	6.2599e-22	1.63118	0.125055
LINC02788	CCK	9.88904	4.64439e-23	6.48731e-22	0.507523	0.0048608
LINC01763	CCK	9.87817	5.177e-23	7.22541e-22	0.466088	0.0048608
AC091614.1	CCK	9.86787	5.73726e-23	8.00089e-22	0.592776	0.00176757
ZNF644	CCK	9.85559	6.48338e-23	9.0268e-22	0.372946	0.831198
HFM1	CCK	9.85054	6.81749e-23	9.48052e-22	0.406597	0.229342
CDC7	CCK	9.83496	7.96031e-23	1.10431e-21	2.78842	0.368095
TGFBR3	CCK	9.8163	9.57931e-23	1.32571e-21	0.550979	0.391074
BRDT	CCK	9.8115	1.00462e-22	1.38921e-21	0.777284	0.012373
EPHX4	CCK	9.81135	1.00618e-22	1.39081e-21	0.653072	0.345117
SETSIP	CCK	9.80352	1.08734e-22	1.50059e-21	0.329299	0
BTBD8	CCK	9.80039	1.12154e-22	1.54717e-21	1.85927	0.979673
AC104836.1	CCK	9.78893	1.25618e-22	1.73153e-21	0.328944	0.0958904
C1orf146	CCK	9.78863	1.25997e-22	1.73606e-21	0.390554	0.077331
GLMN	CCK	9.78606	1.29233e-22	1.77993e-21	0.845334	0.767565
GFI1	CCK	9.78324	1.32885e-22	1.8295e-21	0.899441	0.000441891
EVI5	CCK	9.77778	1.40253e-22	1.9294e-21	0.559185	0.834733
DIPK1A	CCK	9.77711	1.41191e-22	1.94154e-21	0.255576	0.920018
AC093577.1	CCK	9.76837	1.53903e-22	2.11465e-21	0.435832	0.00441891
MTF2	CCK	9.76552	1.58303e-22	2.17338e-21	0.494657	0.697746
TMED5	CCK	9.74849	1.87224e-22	2.56636e-21	1.05415	0.332302
CCDC18	CCK	9.74601	1.91854e-22	2.62773e-21	0.50381	0.224481
CCDC18-AS1	CCK	9.73354	2.16906e-22	2.96527e-21	0.325773	0.703491
DR1	CCK	9.73353	2.16927e-22	2.96527e-21	0.355686	0.315952
FNBP1L	CCK	9.73284	2.18402e-22	2.98425e-21	0.597731	0.917808
BCAR3	CCK	9.71377	2.63412e-22	3.595e-21	0.833074	0.328325
AL109613.1	CCK	9.70822	2.78164e-22	3.79484e-21	2.11728	0.0048608
AL049796.1	CCK	9.69869	3.05387e-22	4.15964e-21	1.46213	0.0746796
DNTTIP2	CCK	9.68078	3.63939e-22	4.94743e-21	0.24587	0.178082
GCLM	CCK	9.67972	3.67703e-22	4.99662e-21	0.557095	0.425983
ABCA4	CCK	9.66879	4.0918e-22	5.55587e-21	0.475034	0.0229783
ARHGAP29	CCK	9.64731	5.0464e-22	6.83859e-21	2.46281	0.282369
ARHGAP29-AS1	CCK	9.64589	5.11647e-22	6.93082e-21	0.4972	0.00618648
AC097059.1	CCK	9.63635	5.61509e-22	7.60327e-21	0.34483	0.000441891
AC118469.2	CCK	9.61561	6.86996e-22	9.28426e-21	0.267609	0.00132567
ABCD3	CCK	9.61458	6.93891e-22	9.37378e-21	0.340718	0.57004
F3	CCK	9.61412	6.97059e-22	9.41289e-21	0.305649	0.0212108
AC093117.1	CCK	9.59921	8.05634e-22	1.08621e-20	0.423001	0.000883783
SLC44A3	CCK	9.57964	9.73833e-22	1.31093e-20	0.277765	0.0645161
CNN3	CCK	9.57893	9.80524e-22	1.31943e-20	1.79455	0.407424
AC105942.1	CCK	9.5769	1.00002e-21	1.34513e-20	0.513707	0.199735
ALG14	CCK	9.57381	1.03041e-21	1.38493e-20	0.747577	0.425541
AC095033.1	CCK	9.56825	1.0873e-21	1.46026e-20	0.254433	0.00265135
TLCD4	CCK	9.56143	1.16145e-21	1.55924e-20	0.327106	0.356164
AC092802.3	CCK	9.54954	1.30269e-21	1.7475e-20	1.13017	0.000883783
AC092802.1	CCK	9.5455	1.35455e-21	1.81565e-20	0.474906	0.0684932
RWDD3	CCK	9.53697	1.47073e-21	1.96986e-20	0.413864	0.335395
AC092802.2	CCK	9.53487	1.5008e-21	2.00935e-20	0.330985	0.0229783
AC092802.4	CCK	9.52915	1.5858e-21	2.12151e-20	0.72011	0.0141405
LINC01760	CCK	9.52639	1.62853e-21	2.17783e-20	1.08808	0.00132567
AL445218.1	CCK	9.51716	1.77979e-21	2.37919e-20	0.389388	0.00132567
LINC01761	CCK	9.51106	1.88723e-21	2.52086e-20	0.308914	0.00176757
LINC02607	CCK	9.50777	1.94801e-21	2.60004e-20	0.42834	0.0768891
LINC02790	CCK	9.50772	1.94891e-21	2.60023e-20	0.332837	0.000441891
LINC01787	CCK	9.49509	2.20023e-21	2.9344e-20	0.422472	0.00309324
PTBP2	CCK	9.48559	2.41005e-21	3.21052e-20	0.243099	0.933716
DPYD	CCK	9.47358	2.70405e-21	3.59939e-20	0.388607	0.340256
DPYD-AS1	CCK	9.44347	3.6062e-21	4.78549e-20	0.578667	0.0128148
DPYD-IT1	CCK	9.43908	3.76079e-21	4.98872e-20	0.621646	0.000441891
DPYD-AS2	CCK	9.43817	3.79343e-21	5.03009e-20	0.29392	0
MIR137HG	CCK	9.43647	3.85543e-21	5.11033e-20	0.287836	0.505524
BX005019.1	CCK	9.43179	4.03166e-21	5.34187e-20	0.467499	0.0768891
AC104453.1	CCK	9.42974	4.11122e-21	5.44312e-20	0.364893	0.000883783
LINC01776	CCK	9.39514	5.71402e-21	7.53914e-20	0.410658	0.0296067
SNX7	CCK	9.38807	6.11094e-21	8.05977e-20	0.329024	0.345559
PLPPR5	CCK	9.38666	6.19331e-21	8.16528e-20	1.63373	0.831639
AL445433.2	CCK	9.37191	7.1229e-21	9.37653e-20	0.193064	0.580203
PLPPR4	CCK	9.36611	7.52552e-21	9.89523e-20	0.786046	0.897039
LINC01708	CCK	9.35281	8.53509e-21	1.11971e-19	0.997109	0.00353513
PALMD	CCK	9.35044	8.72871e-21	1.14468e-19	0.291516	0.0048608
FRRS1	CCK	9.34757	8.9687e-21	1.17526e-19	1.77112	0.0220946
AGL	CCK	9.3352	1.008e-20	1.31987e-19	1.46295	0.611578
AC118553.1	CCK	9.33159	1.04298e-20	1.36516e-19	0.551588	0.0265135
SLC35A3	CCK	9.31258	1.24758e-20	1.62988e-19	0.294279	0.514803
MFSD14A	CCK	9.31083	1.26842e-20	1.65648e-19	0.623658	0.532921
AC093019.2	CCK	9.29472	1.476e-20	1.92538e-19	0.187184	0.0362351
SASS6	CCK	9.2917	1.51843e-20	1.97998e-19	0.518726	0.199735
TRMT13	CCK	9.29071	1.53262e-20	1.99772e-19	0.297471	0.446752
LRRC39	CCK	9.28042	1.68805e-20	2.19866e-19	0.34086	0.447636
DBT	CCK	9.28031	1.68979e-20	2.20011e-19	0.397105	0.428193
AL445928.2	CCK	9.27124	1.84001e-20	2.39478e-19	1.28802	0.0680513
RTCA-AS1	CCK	9.26478	1.95471e-20	2.54311e-19	0.184069	0.194874
RTCA	CCK	9.24829	2.28113e-20	2.96444e-19	0.983552	0.341582
CDC14A	CCK	9.23749	2.52345e-20	3.27812e-19	0.408802	0.0145824
AL589990.1	CCK	9.22404	2.86099e-20	3.71101e-19	2.78029	0
GPR88	CCK	9.21739	3.04416e-20	3.94564e-19	0.859894	0.0768891
LINC01349	CCK	9.20408	3.44611e-20	4.45491e-19	0.598454	0.00132567
AC099670.3	CCK	9.19442	3.77006e-20	4.87005e-19	2.32888	0.000441891
VCAM1	CCK	9.19021	3.92085e-20	5.06294e-19	0.385995	0.000441891
EXTL2	CCK	9.18939	3.95068e-20	5.09956e-19	0.281066	0.441449
AC104506.1	CCK	9.17811	4.38716e-20	5.65682e-19	1.3883	0.0291648
SLC30A7	CCK	9.17811	4.38732e-20	5.65682e-19	2.79689	0.582855
DPH5	CCK	9.1696	4.74764e-20	6.11913e-19	0.176624	0.2943
AC093157.2	CCK	9.16795	4.82117e-20	6.21158e-19	0.366819	0.000441891
AC093157.1	CCK	9.16461	4.97245e-20	6.40171e-19	2.95936	0.30137
AL109741.1	CCK	9.15837	5.26895e-20	6.7809e-19	1.05615	0
S1PR1	CCK	9.1572	5.32598e-20	6.85174e-19	2.6758	0.00972161
LINC01307	CCK	9.15508	5.43179e-20	6.98526e-19	0.309267	0.000883783
LINC01709	CCK	9.14666	5.87218e-20	7.54879e-19	0.540526	0.0048608
OLFM3	CCK	9.14624	5.8952e-20	7.57556e-19	0.376562	0.476359
AC114485.1	CCK	9.14443	5.99437e-20	7.70014e-19	1.31453	0.00309324
AC099567.1	CCK	9.1441	6.01273e-20	7.72085e-19	0.261584	0.000883783
COL11A1	CCK	9.12449	7.20726e-20	9.2444e-19	0.342312	0.0419797
AC095032.2	CCK	9.11176	8.1054e-20	1.03771e-18	1.63239	0.00176757
AC095032.1	CCK	9.10488	8.63597e-20	1.10523e-18	0.46607	0.0901458
RNPC3	CCK	9.07762	1.10976e-19	1.41765e-18	0.966109	0.911622
AMY2B	CCK	9.07733	1.11267e-19	1.42083e-18	0.586225	0.459567
AMY2A	CCK	9.06104	1.29209e-19	1.6475e-18	0.371638	0.0136986
AMY1A	CCK	9.05955	1.30987e-19	1.66956e-18	0.460158	0
AMY1B	CCK	9.05914	1.31488e-19	1.67533e-18	0.566473	0
AMY1C	CCK	9.0587	1.32018e-19	1.68084e-18	0.377742	0
AL591888.1	CCK	9.05649	1.34714e-19	1.71454e-18	0.263878	0.00176757
LINC01676	CCK	9.04764	1.46097e-19	1.85873e-18	0.418859	0.0145824
LINC01677	CCK	9.03986	1.56867e-19	1.99428e-18	0.291245	0.00132567
AL355306.2	CCK	9.03698	1.61058e-19	2.04531e-18	0.233201	0.00309324
LINC01661	CCK	9.02952	1.72427e-19	2.18646e-18	0.288349	0.00265135
PRMT6	CCK	9.02589	1.78245e-19	2.2594e-18	1.05307	0.10738
NTNG1	CCK	9.02525	1.79285e-19	2.27176e-18	0.323922	0.852408
VAV3	CCK	8.98953	2.48292e-19	3.13809e-18	0.485344	0.298719
VAV3-AS1	CCK	8.97312	2.88231e-19	3.63489e-18	0.2136	0.0304905
LINC02785	CCK	8.96973	2.97252e-19	3.74592e-18	0.205409	0.0176757
SLC25A24	CCK	8.96951	2.97831e-19	3.75185e-18	0.539591	0.224923
AL359258.2	CCK	8.96646	3.0619e-19	3.85574e-18	0.2217	0.00397702
NBPF4	CCK	8.96593	3.07675e-19	3.87302e-18	1.40935	0
AL359258.1	CCK	8.96082	3.22265e-19	4.05226e-18	0.216617	0
AL390038.1	CCK	8.95986	3.25106e-19	4.08649e-18	0.762161	0.000441891
NBPF6	CCK	8.95709	3.33354e-19	4.18559e-18	0.30796	0
FAM102B	CCK	8.95281	3.46532e-19	4.34948e-18	0.946547	0.551038
HENMT1	CCK	8.95026	3.54653e-19	4.44655e-18	0.422138	0.0972161
AL160171.1	CCK	8.94684	3.65804e-19	4.58304e-18	1.15	0.0185594
PRPF38B	CCK	8.94366	3.76475e-19	4.71331e-18	0.449299	0.49536
FNDC7	CCK	8.93354	4.12574e-19	5.16338e-18	0.85522	0.0101635
AL591719.2	CCK	8.92519	4.44952e-19	5.56456e-18	0.198918	0
STXBP3	CCK	8.92142	4.60335e-19	5.75485e-18	2.27407	0.471056
AKNAD1	CCK	8.91998	4.66387e-19	5.82841e-18	1.02692	0.485197
SPATA42	CCK	8.90388	5.39287e-19	6.7241e-18	0.451256	0.000441891
GPSM2	CCK	8.89846	5.66277e-19	7.05119e-18	0.254852	0.242598
CLCC1	CCK	8.89426	5.88093e-19	7.31493e-18	0.369135	0.322581
WDR47	CCK	8.88838	6.20059e-19	7.70977e-18	0.325562	0.67521
TAF13	CCK	8.8862	6.32363e-19	7.85992e-18	0.335968	0.191339
AL356488.3	CCK	8.88147	6.5981e-19	8.19223e-18	0.35686	0.0362351
TMEM167B	CCK	8.8801	6.68002e-19	8.29096e-18	0.426516	0.294741
AL356488.2	CCK	8.87364	7.07914e-19	8.77687e-18	1.79187	0.0313743
C1orf194	CCK	8.8695	7.34768e-19	9.10326e-18	0.315145	0.024304
KIAA1324	CCK	8.86495	7.65375e-19	9.47906e-18	0.675921	0.667698
SARS	CCK	8.86064	7.95594e-19	9.84379e-18	0.396971	0.547945
CELSR2	CCK	8.86062	7.9568e-19	9.84379e-18	0.336341	0.419355
PSRC1	CCK	8.85136	8.64565e-19	1.06884e-17	0.546502	0.0883783
MYBPHL	CCK	8.83137	1.03405e-18	1.27699e-17	0.219505	0.0494918
SORT1	CCK	8.80304	1.33164e-18	1.63922e-17	5.16289	0.757844
PSMA5	CCK	8.80073	1.35929e-18	1.67266e-17	0.797632	0.274856
SYPL2	CCK	8.79573	1.42122e-18	1.74762e-17	1.25053	0.00132567
ATXN7L2	CCK	8.79414	1.44152e-18	1.77196e-17	0.314076	0.103403
CYB561D1	CCK	8.78952	1.50203e-18	1.84567e-17	0.29483	0.16129
AMIGO1	CCK	8.78868	1.51324e-18	1.85879e-17	0.980899	0.240389
GPR61	CCK	8.78852	1.51542e-18	1.86081e-17	0.369546	0.145824
AL355310.3	CCK	8.78279	1.59468e-18	1.95744e-17	0.605539	0.000441891
GNAI3	CCK	8.76638	1.84503e-18	2.26072e-17	0.206042	0.522757
AL355310.1	CCK	8.76524	1.8638e-18	2.28291e-17	1.30168	0.0141405
GNAT2	CCK	8.76017	1.94955e-18	2.38625e-17	0.204952	0.000883783
AMPD2	CCK	8.7593	1.96465e-18	2.40388e-17	1.38085	0.313301
AL355310.2	CCK	8.75559	2.03038e-18	2.48254e-17	0.650749	0.000441891
GSTM4	CCK	8.75177	2.10029e-18	2.5662e-17	0.284838	0.0777729
GSTM2	CCK	8.74937	2.14552e-18	2.62054e-17	1.80565	0.168802
GSTM1	CCK	8.7424	2.28199e-18	2.78624e-17	0.262913	0.000883783
AC000032.1	CCK	8.73278	2.48479e-18	3.02957e-17	0.492952	0.00265135
GSTM5	CCK	8.73132	2.51709e-18	3.06679e-17	1.42546	0.0905877
AL158847.1	CCK	8.72325	2.70321e-18	3.2889e-17	0.289918	0.00220946
GSTM3	CCK	8.71836	2.82259e-18	3.43294e-17	0.205905	0.280159
EPS8L3	CCK	8.71333	2.95082e-18	3.58763e-17	0.329725	0.00265135
LINC01768	CCK	8.70178	3.2672e-18	3.96531e-17	0.478689	0.0384445
AL450468.2	CCK	8.70003	3.31801e-18	4.02557e-17	1.00512	0
CSF1	CCK	8.69337	3.51836e-18	4.26265e-17	0.452226	0.0402121
AHCYL1	CCK	8.6892	3.65009e-18	4.4176e-17	0.870405	0.519222
STRIP1	CCK	8.6845	3.80395e-18	4.6022e-17	0.43383	0.379143
AL160006.1	CCK	8.6772	4.05631e-18	4.90064e-17	1.46253	0.0503756
ALX3	CCK	8.66237	4.62056e-18	5.57259e-17	1.19468	0.0053027
LINC01397	CCK	8.65871	4.77127e-18	5.75034e-17	1.81438	0.0053027
UBL4B	CCK	8.64488	5.38633e-18	6.48256e-17	0.202626	0.000441891
SLC6A17	CCK	8.64153	5.54637e-18	6.67284e-17	0.264567	0.643394
AL355990.1	CCK	8.64073	5.58532e-18	6.71736e-17	0.245749	0.00574459
AL355990.2	CCK	8.64026	5.60848e-18	6.74287e-17	0.749376	0.00132567
LINC02586	CCK	8.63997	5.62256e-18	6.75745e-17	0.171099	0.00220946
KCNC4	CCK	8.62477	6.42218e-18	7.70774e-17	0.950384	0.309324
RBM15-AS1	CCK	8.61271	7.13533e-18	8.54285e-17	0.366001	0.0826337
RBM15	CCK	8.60758	7.4617e-18	8.92432e-17	1.31575	0.210782
LAMTOR5-AS1	CCK	8.58268	9.26869e-18	1.10702e-16	0.252853	0.380027
SLC16A4	CCK	8.57197	1.01729e-17	1.21418e-16	1.3921	0.0998674
AL355488.1	CCK	8.56573	1.07398e-17	1.2805e-16	0.283136	0.0777729
LAMTOR5	CCK	8.56194	1.10983e-17	1.32234e-16	0.260728	0.232877
PROK1	CCK	8.54998	1.2311e-17	1.46531e-16	0.374094	0.000883783
AL358215.2	CCK	8.54747	1.25821e-17	1.49707e-16	0.580682	0
KCNA10	CCK	8.54575	1.27704e-17	1.51842e-16	0.497262	0
KCNA2	CCK	8.53623	1.38673e-17	1.64828e-16	0.589492	0.538224
AL365361.1	CCK	8.53609	1.38844e-17	1.64974e-16	0.363628	0.319487
KCNA3	CCK	8.53527	1.39831e-17	1.6609e-16	0.167007	0.0450729
CD53	CCK	8.53229	1.43481e-17	1.70308e-16	0.216047	0.0048608
AL360270.2	CCK	8.52808	1.48801e-17	1.76501e-16	0.270791	0.0119311
AL360270.1	CCK	8.52788	1.49048e-17	1.76673e-16	0.342377	0.0101635
LRIF1	CCK	8.52139	1.57656e-17	1.86684e-16	1.5531	0.274856
AL360270.3	CCK	8.51133	1.7195e-17	2.03331e-16	0.298317	0.00176757
DRAM2	CCK	8.504	1.8317e-17	2.16524e-16	1.72857	0.453822
CEPT1	CCK	8.48881	2.08772e-17	2.46366e-16	0.319604	0.599205
AL355816.1	CCK	8.48564	2.14542e-17	2.5283e-16	0.556617	0.000441891
AL355816.2	CCK	8.46913	2.47231e-17	2.91154e-16	0.323324	0.0053027
DENND2D	CCK	8.46496	2.56237e-17	3.01658e-16	0.484206	0.0136986
CHI3L2	CCK	8.45978	2.67881e-17	3.15044e-16	0.754898	0.00132567
CHIA	CCK	8.45528	2.78408e-17	3.27312e-16	0.264616	0.000441891
AL356387.1	CCK	8.4497	2.92046e-17	3.43112e-16	0.460985	0
PIFO	CCK	8.44001	3.17301e-17	3.72403e-16	0.697981	0.0141405
OVGP1	CCK	8.43086	3.43124e-17	4.02437e-16	0.854127	0.176315
AL390195.2	CCK	8.42977	3.46353e-17	4.06086e-16	0.681241	0.110031
AL390195.1	CCK	8.42385	3.64326e-17	4.26724e-16	0.388873	0.0658418
WDR77	CCK	8.42095	3.73457e-17	4.3727e-16	0.526751	0.104286
ATP5PB	CCK	8.42081	3.73898e-17	4.37638e-16	0.279744	0.395051
C1orf162	CCK	8.41687	3.86668e-17	4.52125e-16	0.369321	0.102077
TMIGD3	CCK	8.4163	3.88576e-17	4.54049e-16	0.413274	0.00795404
ADORA3	CCK	8.41391	3.96574e-17	4.63237e-16	0.374223	0.000441891
RAP1A	CCK	8.40962	4.11342e-17	4.80163e-16	0.209622	0.773752
LINC01160	CCK	8.40916	4.12947e-17	4.81873e-16	0.454494	0.00132567
INKA2	CCK	8.4051	4.27498e-17	4.98516e-16	0.936429	0.190013
INKA2-AS1	CCK	8.40397	4.31648e-17	5.03016e-16	0.352894	0.0167919
AL049557.1	CCK	8.39975	4.47421e-17	5.21045e-16	0.280684	0.00662837
DDX20	CCK	8.39898	4.50385e-17	5.2432e-16	0.468037	0.159081
KCND3	CCK	8.39563	4.63398e-17	5.38925e-16	0.226394	0.980557
KCND3-IT1	CCK	8.37901	5.3373e-17	6.19467e-16	3.13487	0.0136986
KCND3-AS1	CCK	8.37329	5.60297e-17	6.50084e-16	0.320147	0.00132567
LINC01750	CCK	8.37106	5.71042e-17	6.62329e-16	2.66937	0.11445
AL445426.1	CCK	8.37073	5.72618e-17	6.63933e-16	0.566701	0.00707026
CTTNBP2NL	CCK	8.36778	5.87149e-17	6.80324e-16	0.649203	0.494918
WNT2B	CCK	8.36772	5.87428e-17	6.80419e-16	0.260978	0.214317
AL354760.1	CCK	8.36427	6.04904e-17	7.00192e-16	0.189602	0.0136986
ST7L	CCK	8.34949	6.85562e-17	7.92758e-16	0.214363	0.722934
CAPZA1	CCK	8.34896	6.88685e-17	7.96103e-16	0.521049	0.61688
MOV10	CCK	8.33351	7.84792e-17	9.05987e-16	0.257585	0.12373
AL603832.1	CCK	8.33272	7.90031e-17	9.1173e-16	0.288458	0.00309324
RHOC	CCK	8.32636	8.33668e-17	9.60805e-16	0.370703	0.00662837
PPM1J	CCK	8.31625	9.07924e-17	1.04569e-15	0.478892	0.0229783
AL603832.2	CCK	8.30879	9.66845e-17	1.11169e-15	0.417605	0
TAFA3	CCK	8.30329	1.01269e-16	1.16363e-15	0.265232	0
LINC01356	CCK	8.29937	1.04664e-16	1.20144e-15	0.246028	0.0309324
LINC01357	CCK	8.29489	1.08683e-16	1.24674e-15	0.299703	0.330535
SLC16A1	CCK	8.26918	1.34886e-16	1.54477e-15	0.203475	0.159081
SLC16A1-AS1	CCK	8.26301	1.42045e-16	1.62622e-15	1.13431	0.821476
AL390242.1	CCK	8.24295	1.68022e-16	1.91916e-15	0.171597	0.0967742
LRIG2-DT	CCK	8.21924	2.0479e-16	2.33681e-15	0.2526	0.260274
LRIG2	CCK	8.21653	2.09485e-16	2.38959e-15	0.415273	0.558992
MAGI3	CCK	8.21167	2.18125e-16	2.48569e-15	0.774104	0.803358
PHTF1	CCK	8.20759	2.25677e-16	2.57006e-15	0.18042	0.719841
RSBN1	CCK	8.20574	2.29182e-16	2.60739e-15	0.190891	0.58639
AL137856.1	CCK	8.19936	2.41677e-16	2.74863e-15	0.323105	0.0212108
PTPN22	CCK	8.1958	2.48927e-16	2.83016e-15	0.319692	0.0499337
AP4B1-AS1	CCK	8.19471	2.51193e-16	2.85404e-15	0.260614	0.0592134
BCL2L15	CCK	8.19401	2.52665e-16	2.86983e-15	0.435182	0.0521432
AP4B1	CCK	8.18906	2.63282e-16	2.98943e-15	0.364636	0.281043
DCLRE1B	CCK	8.17938	2.85318e-16	3.23539e-15	1.32009	0.0220946
HIPK1-AS1	CCK	8.17836	2.87729e-16	3.26165e-15	0.566597	0.0225365
HIPK1	CCK	8.16539	3.20407e-16	3.62732e-15	0.80404	0.64958
OLFML3	CCK	8.16	3.35021e-16	3.79028e-15	0.202195	0.00265135
AL591742.2	CCK	8.15342	3.53775e-16	4.00114e-15	0.171573	0
SYT6	CCK	8.15292	3.55232e-16	4.01631e-15	0.559457	0.0167919
AL121999.1	CCK	8.14846	3.68579e-16	4.16584e-15	0.456037	0.00132567
TRIM33	CCK	8.13868	3.99611e-16	4.51511e-15	0.280353	0.867875
BCAS2	CCK	8.13721	4.045e-16	4.56885e-15	0.430992	0.242156
DENND2C	CCK	8.13401	4.1532e-16	4.68953e-15	0.270591	0.0159081
AMPD1	CCK	8.12715	4.39489e-16	4.95757e-15	0.548981	0.000441891
NRAS	CCK	8.12646	4.42009e-16	4.98436e-15	1.99239	0.136544
CSDE1	CCK	8.11758	4.75561e-16	5.35922e-15	0.170005	0.779496
SIKE1	CCK	8.11175	4.9895e-16	5.62096e-15	0.233586	0.25939
SYCP1	CCK	8.10763	5.16145e-16	5.81088e-15	0.917626	0.00397702
TSHB	CCK	8.09902	5.54056e-16	6.2316e-15	0.606472	0
TSPAN2	CCK	8.09206	5.86633e-16	6.58941e-15	0.227154	0.133009
LINC01765	CCK	8.07989	6.48231e-16	7.27658e-15	3.07839	0.0106054
AL049825.1	CCK	8.07878	6.54157e-16	7.34072e-15	1.48063	0.00618648
NGF-AS1	CCK	8.0786	6.55168e-16	7.34968e-15	1.19001	0.0362351
NGF	CCK	8.06509	7.31844e-16	8.19385e-15	0.363759	0.274856
AL512638.3	CCK	8.0529	8.08534e-16	9.04369e-15	0.410443	0.000883783
VANGL1	CCK	8.04463	8.65037e-16	9.65692e-15	1.31499	0.0309324
CASQ2	CCK	8.0391	9.04992e-16	1.00899e-14	0.175719	0.00132567
NHLH2	CCK	8.02639	1.00381e-15	1.11809e-14	0.408783	0.00176757
LINC01649	CCK	8.02592	1.00771e-15	1.12206e-14	0.299334	0.0053027
SLC22A15	CCK	8.02298	1.03207e-15	1.14882e-14	2.12563	0.420681
AL365318.1	CCK	8.02151	1.04454e-15	1.16232e-14	0.182777	0.00265135
MAB21L3	CCK	8.01619	1.09073e-15	1.21294e-14	0.212915	0.0150243
LINC01779	CCK	8.01513	1.10017e-15	1.22305e-14	0.176056	0.000441891
AL355538.1	CCK	8.00532	1.19152e-15	1.32332e-14	1.13234	0.00132567
ATP1A1	CCK	8.00521	1.19259e-15	1.32408e-14	0.44757	0.788334
ATP1A1-AS1	CCK	8.0047	1.19755e-15	1.32916e-14	1.01827	0.117543
LINC01762	CCK	7.99778	1.26679e-15	1.40466e-14	0.261401	0.00839593
AL136376.1	CCK	7.9906	1.34279e-15	1.48749e-14	0.301419	0
AL390066.1	CCK	7.97864	1.47953e-15	1.63529e-14	0.475175	0.00309324
AL390066.2	CCK	7.96307	1.67828e-15	1.85319e-14	0.300363	0
CD58	CCK	7.96245	1.68662e-15	1.86181e-14	0.200305	0.0225365
IGSF3	CCK	7.95758	1.75434e-15	1.93594e-14	0.222531	0.121962
C1orf137	CCK	7.9395	2.03001e-15	2.23657e-14	0.378231	0.000441891
CD2	CCK	7.93898	2.03848e-15	2.24519e-14	0.314328	0.000883783
AL157904.1	CCK	7.9387	2.0431e-15	2.24956e-14	0.28659	0.00132567
PTGFRN	CCK	7.93799	2.05478e-15	2.2617e-14	0.298239	0.0676094
CD101	CCK	7.92567	2.26927e-15	2.4962e-14	0.825288	0.00795404
AL445231.1	CCK	7.91189	2.53515e-15	2.78512e-14	0.167297	0.00397702
TTF2	CCK	7.909	2.59472e-15	2.84965e-14	0.280572	0.128148
TRIM45	CCK	7.90554	2.66782e-15	2.92715e-14	0.763614	0.0136986
VTCN1	CCK	7.90223	2.73947e-15	3.00481e-14	0.653076	0.00265135
LINC01525	CCK	7.89909	2.80954e-15	3.0797e-14	3.28724	0.00220946
AL358072.1	CCK	7.89709	2.85501e-15	3.12557e-14	0.32317	0.0220946
MAN1A2	CCK	7.89676	2.8624e-15	3.13267e-14	0.802899	0.898807
AL157902.1	CCK	7.89233	2.96603e-15	3.24198e-14	0.542259	0
TENT5C	CCK	7.88618	3.11567e-15	3.40446e-14	2.80917	0
GDAP2	CCK	7.87064	3.52829e-15	3.85167e-14	0.364325	0.438356
WDR3	CCK	7.8706	3.52942e-15	3.85169e-14	0.696948	0.224039
SPAG17	CCK	7.85002	4.15956e-15	4.52935e-14	0.188528	0.0229783
AL391557.1	CCK	7.84986	4.16508e-15	4.53393e-14	0.254504	0
TBX15	CCK	7.84648	4.27883e-15	4.65628e-14	0.903208	0.00220946
AL139420.1	CCK	7.84219	4.42747e-15	4.81651e-14	0.179022	0
AL139420.2	CCK	7.84011	4.50163e-15	4.89411e-14	0.595195	0
WARS2	CCK	7.82655	5.01452e-15	5.44657e-14	0.3934	0.25939
WARS2-IT1	CCK	7.80366	6.01368e-15	6.51951e-14	0.470243	0.00751215
WARS2-AS1	CCK	7.80089	6.14703e-15	6.66198e-14	0.972083	0.420681
AL359915.1	CCK	7.79584	6.3982e-15	6.92768e-14	0.308074	0.0145824
LINC01780	CCK	7.79302	6.54243e-15	7.08161e-14	0.526581	0.00309324
HAO2	CCK	7.79174	6.60918e-15	7.15163e-14	0.712849	0.000441891
HSD3B2	CCK	7.78631	6.89957e-15	7.46117e-14	1.25326	0.000883783
HSD3B1	CCK	7.7828	7.09357e-15	7.66857e-14	0.442764	0
LINC00622	CCK	7.77739	7.4036e-15	7.99371e-14	0.51936	0.0304905
ZNF697	CCK	7.77351	7.63422e-15	8.23756e-14	0.188401	0.0786567
PHGDH	CCK	7.7598	8.50613e-15	9.17264e-14	0.312539	0.0194432
HMGCS2	CCK	7.75453	8.86699e-15	9.55284e-14	1.07176	0
REG4	CCK	7.75278	8.99046e-15	9.68283e-14	0.354967	0
ADAM30	CCK	7.75155	9.07743e-15	9.7704e-14	1.08222	0
NOTCH2	CCK	7.74559	9.51405e-15	1.02308e-13	0.584443	0.15422
AC245008.1	CCK	7.7437	9.65641e-15	1.03806e-13	0.219227	0
SEC22B	CCK	7.73132	1.06441e-14	1.14247e-13	1.16348	0.388864
AC253572.1	CCK	7.72448	1.1231e-14	1.20359e-13	0.471355	0
NBPF26	CCK	7.724	1.12731e-14	1.20773e-13	0.635268	0.111798
AC253572.2	CCK	7.72121	1.1523e-14	1.23411e-13	0.183626	0.00176757
PPIAL4A	CCK	7.71956	1.16734e-14	1.24983e-13	0.601883	0.000441891
LINC00623	CCK	7.71929	1.16976e-14	1.25204e-13	0.366754	0.326116
FCGR1B	CCK	7.71504	1.2094e-14	1.29366e-13	0.202134	0.00132567
AC244453.3	CCK	7.71057	1.25259e-14	1.33903e-13	0.200304	0.0503756
AC244453.2	CCK	7.70472	1.31135e-14	1.40141e-13	0.288247	0.00176757
AC244453.1	CCK	7.69531	1.41157e-14	1.50618e-13	1.52229	0.00972161
FAM72B	CCK	7.69337	1.43309e-14	1.52778e-13	1.10325	0.00662837
SRGAP2C	CCK	7.69337	1.43314e-14	1.52778e-13	0.403235	0.623067
SRGAP2-AS1	CCK	7.68372	1.54531e-14	1.64583e-13	0.288256	0.0331418
LINC02798	CCK	7.6818	1.56864e-14	1.67017e-13	1.61239	0.628811
AL592494.1	CCK	7.67736	1.62398e-14	1.72803e-13	0.338358	0.000883783
AL592494.2	CCK	7.67685	1.63047e-14	1.73438e-13	0.338557	0.00220946
LINC01691	CCK	7.6717	1.69727e-14	1.80378e-13	1.55561	0.000441891
LINC02799	CCK	7.66725	1.75721e-14	1.86691e-13	0.146534	0.000441891
AC239800.2	CCK	7.66357	1.80841e-14	1.92072e-13	0.257298	0.0318162
LINC02591	CCK	7.66261	1.82187e-14	1.93442e-13	1.38165	0.109589
HIST2H3PS2	CCK	7.65465	1.93837e-14	2.05622e-13	0.739358	0.0636323
AC246680.1	CCK	7.63697	2.22386e-14	2.35184e-13	0.196332	0.00662837
FAM72C	CCK	7.63373	2.28052e-14	2.41029e-13	0.241261	0.00132567
IGKV1OR1-1	CCK	7.62836	2.3776e-14	2.51136e-13	0.508188	0.000441891
LINC02802	CCK	7.62355	2.46791e-14	2.60515e-13	0.308389	0.209456
AC246785.3	CCK	7.62115	2.51428e-14	2.65248e-13	0.955323	0.00707026
NBPF15	CCK	7.61744	2.5876e-14	2.72816e-13	0.390281	0.1962
LINC01632	CCK	7.6141	2.65527e-14	2.79865e-13	3.51139	0.00927972
FP700111.1	CCK	7.60472	2.85531e-14	3.00216e-13	0.897002	0.0415378
SRGAP2B	CCK	7.60345	2.8834e-14	3.03078e-13	0.350653	0.623951
FAM72D	CCK	7.60116	2.9349e-14	3.08303e-13	0.857478	0.0048608
PPIAL4D	CCK	7.59328	3.11919e-14	3.27363e-13	0.389451	0
AC245014.3	CCK	7.59072	3.18141e-14	3.33791e-13	0.937801	0.00132567
AC245014.1	CCK	7.58809	3.2466e-14	3.40425e-13	0.311354	0.00839593
NBPF20	CCK	7.58312	3.37339e-14	3.53505e-13	0.716618	0.0539107
AC239860.4	CCK	7.5782	3.50391e-14	3.66737e-13	0.613932	0.00441891
GPR89A	CCK	7.57022	3.72591e-14	3.895e-13	0.205554	0.280159
PDZK1	CCK	7.56452	3.89286e-14	4.06583e-13	0.368719	0.0388864
CD160	CCK	7.56345	3.92515e-14	4.09832e-13	0.345344	0.00618648
RNF115	CCK	7.55928	4.05321e-14	4.23075e-13	0.353159	0.757844
POLR3C	CCK	7.55598	4.15713e-14	4.33529e-13	0.694239	0.291648
NUDT17	CCK	7.53873	4.74559e-14	4.94002e-13	0.418217	0.0468405
PIAS3	CCK	7.53467	4.89587e-14	5.09338e-13	0.236994	0.108263
ANKRD35	CCK	7.52753	5.17086e-14	5.37138e-13	3.57215	0.0596553
ITGA10	CCK	7.52367	5.32586e-14	5.52741e-13	0.183695	0.0888202
AC243547.1	CCK	7.5222	5.38605e-14	5.58819e-13	0.246513	0
PEX11B	CCK	7.52044	5.45919e-14	5.66067e-13	0.348383	0.184711
RBM8A	CCK	7.51377	5.74498e-14	5.95343e-13	0.248322	0.237738
LIX1L-AS1	CCK	7.50313	6.23097e-14	6.45512e-13	0.619985	0.0724702
LIX1L	CCK	7.50184	6.29272e-14	6.51714e-13	0.732135	0.189571
ANKRD34A	CCK	7.49319	6.72171e-14	6.9406e-13	0.20411	0.0910296
AC243547.2	CCK	7.48785	7.00135e-14	7.22503e-13	0.951271	0.00883783
POLR3GL	CCK	7.48511	7.14881e-14	7.375e-13	0.472566	0.234202
TXNIP	CCK	7.48047	7.4056e-14	7.63763e-13	0.399692	0.221829
HJV	CCK	7.47921	7.47718e-14	7.70916e-13	0.430259	0.00618648
AC239799.2	CCK	7.47577	7.67554e-14	7.90895e-13	1.09203	0.0110473
LINC01719	CCK	7.47398	7.78021e-14	8.01441e-13	0.641606	0.0879364
NBPF10	CCK	7.47292	7.84364e-14	8.07733e-13	0.213751	0.0128148
NOTCH2NLA	CCK	7.47205	7.89529e-14	8.1281e-13	0.694093	0.0136986
AC239799.1	CCK	7.47142	7.93314e-14	8.16463e-13	0.208867	0.000883783
PPIAL4H	CCK	7.46149	8.55489e-14	8.79666e-13	0.385547	0.00309324
AC245407.2	CCK	7.45894	8.72211e-14	8.9606e-13	0.346554	0.0145824
NBPF12	CCK	7.45319	9.11112e-14	9.35468e-13	0.254486	0.422006
AC244394.2	CCK	7.4508	9.27746e-14	9.5198e-13	0.217005	0.00176757
PRKAB2	CCK	7.4443	9.74595e-14	9.98866e-13	0.169995	0.277066
AC242426.2	CCK	7.44092	9.99846e-14	1.02444e-12	0.808561	0.352187
FMO5	CCK	7.43063	1.0808e-13	1.10627e-12	0.419375	0.0698188
CHD1L	CCK	7.43061	1.08099e-13	1.10627e-12	0.25278	0.0327
LINC00624	CCK	7.42895	1.09464e-13	1.1199e-12	0.583995	0.0790985
BCL9	CCK	7.42422	1.13446e-13	1.15995e-12	0.319353	0.438356
ACP6	CCK	7.41148	1.24897e-13	1.27515e-12	0.172254	0.376491
AC241644.1	CCK	7.40737	1.28829e-13	1.31375e-12	0.309177	0
GJA5	CCK	7.40411	1.32031e-13	1.346e-12	0.298234	0
AC241644.2	CCK	7.40274	1.33404e-13	1.35959e-12	0.208682	0
GPR89B	CCK	7.40092	1.35248e-13	1.37799e-12	0.347503	0.357048
AC239803.1	CCK	7.39596	1.40389e-13	1.42867e-12	0.603335	0.00839593
LINC02804	CCK	7.387	1.50179e-13	1.52525e-12	0.257646	0.0331418
NBPF11	CCK	7.38699	1.50188e-13	1.52525e-12	0.280789	0.269554
LINC02805	CCK	7.38605	1.5126e-13	1.53568e-12	1.65698	0.0110473
AC239809.3	CCK	7.37975	1.58591e-13	1.60775e-12	0.165798	0.430402
LINC01731	CCK	7.36883	1.7213e-13	1.74296e-12	0.207023	0.00883783
LINC01138	CCK	7.35904	1.85238e-13	1.87348e-12	0.393041	0.623067
LINC02806	CCK	7.35778	1.87e-13	1.89075e-12	0.440299	0
AC245100.1	CCK	7.35508	1.90808e-13	1.92813e-12	0.690994	0.0141405
AC245100.6	CCK	7.35095	1.96809e-13	1.98587e-12	0.364449	0.012373
PPIAL4G	CCK	7.34396	2.07372e-13	2.09001e-12	0.257049	0.0547945
NBPF14	CCK	7.34232	2.09928e-13	2.11515e-12	0.190293	0.0278392
NOTCH2NLB	CCK	7.34031	2.13095e-13	2.14643e-12	0.296301	0
NUDT4B	CCK	7.33315	2.24798e-13	2.26299e-12	0.739948	0
PDE4DIP	CCK	7.33045	2.29389e-13	2.30786e-12	1.04039	0.864781
AC239802.1	CCK	7.33006	2.30055e-13	2.31389e-12	0.363265	0.000441891
AC239802.2	CCK	7.32998	2.30182e-13	2.31449e-12	0.367532	0.00397702
AC239804.1	CCK	7.32361	2.41381e-13	2.42639e-12	0.312485	0.0048608
NBPF9	CCK	7.3142	2.58921e-13	2.60044e-12	0.368011	0.14715
AC245297.3	CCK	7.31357	2.60145e-13	2.61196e-12	0.221204	0.43217
AC245297.2	CCK	7.31148	2.64212e-13	2.65203e-12	0.333278	0.0225365
NOTCH2NLC	CCK	7.2989	2.90139e-13	2.90551e-12	0.556853	0.0698188
NBPF19	CCK	7.28161	3.29861e-13	3.29756e-12	0.605959	0.0463986
PPIAL4C	CCK	7.28044	3.3274e-13	3.32538e-12	0.194586	0
AC242842.1	CCK	7.27384	3.49421e-13	3.49007e-12	0.220902	0.0229783
FCGR1A	CCK	7.27226	3.5352e-13	3.52999e-12	0.187243	0.00176757
HIST2H2BF	CCK	7.2718	3.54739e-13	3.54113e-12	0.246808	0.0278392
AC243772.2	CCK	7.26594	3.70454e-13	3.69373e-12	0.219656	0.00397702
HIST2H3D	CCK	7.26277	3.79231e-13	3.77798e-12	0.41371	0
HIST2H4A	CCK	7.25939	3.88828e-13	3.87023e-12	0.580468	0.000441891
HIST2H2AA3	CCK	7.25455	4.02995e-13	4.01009e-12	0.217572	0
HIST2H2AA4	CCK	7.25303	4.07565e-13	4.05206e-12	0.276386	0.000883783
HIST2H4B	CCK	7.24336	4.3771e-13	4.34551e-12	0.499403	0.00132567
AC239868.1	CCK	7.23953	4.50252e-13	4.46874e-12	0.569317	0.0419797
HIST2H2BE	CCK	7.23324	4.71605e-13	4.67529e-12	3.96228	0.0304905
HIST2H2AC	CCK	7.22578	4.98223e-13	4.93634e-12	0.280484	0.0132567
HIST2H2AB	CCK	7.22293	5.08808e-13	5.03977e-12	0.275002	0.00353513
BOLA1	CCK	7.22218	5.1159e-13	5.06587e-12	0.254288	0.057004
SV2A	CCK	7.22171	5.13395e-13	5.08229e-12	0.492025	0.816173
SF3B4	CCK	7.22084	5.16681e-13	5.11335e-12	2.33585	0.118427
MTMR11	CCK	7.21412	5.42846e-13	5.3646e-12	0.174423	0.0698188
OTUD7B	CCK	7.20952	5.61502e-13	5.5458e-12	0.470109	0.548387
AC244033.2	CCK	7.20917	5.62958e-13	5.557e-12	0.168661	0.44852
VPS45	CCK	7.20754	5.69723e-13	5.62056e-12	0.473413	0.888202
PLEKHO1	CCK	7.20157	5.9524e-13	5.86894e-12	0.371185	0.634114
AC242988.2	CCK	7.19946	6.04531e-13	5.95885e-12	2.33372	0.0167919
ANP32E	CCK	7.1965	6.178e-13	6.0879e-12	0.972596	0.304021
AC242988.1	CCK	7.19609	6.19617e-13	6.10407e-12	0.254416	0.000883783
CA14	CCK	7.19571	6.21348e-13	6.11938e-12	1.05761	0.00176757
APH1A	CCK	7.19433	6.27676e-13	6.17993e-12	0.346598	0.143173
C1orf54	CCK	7.18837	6.55709e-13	6.45226e-12	0.248389	0.0402121
CIART	CCK	7.18803	6.57327e-13	6.46634e-12	0.245869	0.0945647
MRPS21	CCK	7.18475	6.73281e-13	6.62139e-12	0.434001	0.431728
PRPF3	CCK	7.18017	6.96236e-13	6.84325e-12	0.186975	0.505082
TARS2	CCK	7.17131	7.42809e-13	7.29271e-12	0.391619	0.264693
ECM1	CCK	7.16976	7.51316e-13	7.37413e-12	0.955231	0.0574459
FALEC	CCK	7.16297	7.89465e-13	7.74196e-12	0.467212	0.118427
AL356356.1	CCK	7.15897	8.12861e-13	7.96461e-12	1.12226	0.00707026
ADAMTSL4	CCK	7.15841	8.16206e-13	7.99511e-12	0.345597	0.00618648
ADAMTSL4-AS1	CCK	7.1542	8.41644e-13	8.23495e-12	0.691302	0.11445
MCL1	CCK	7.14672	8.88776e-13	8.68626e-12	0.189341	0.144498
ENSA	CCK	7.14576	8.95022e-13	8.74235e-12	0.174886	0.927972
GOLPH3L	CCK	7.14043	9.30379e-13	9.08257e-12	0.297173	0.34114
HORMAD1	CCK	7.13582	9.62118e-13	9.38445e-12	0.268381	0.0419797
CTSS	CCK	7.12411	1.04754e-12	1.02062e-11	0.690693	0.169244
CTSK	CCK	7.11909	1.08642e-12	1.05789e-11	0.246766	0.102519
ARNT	CCK	7.11895	1.08755e-12	1.0587e-11	3.67913	0.660627
CTXND2	CCK	7.11769	1.09749e-12	1.06807e-11	0.175021	0.00662837
SETDB1	CCK	7.11309	1.1347e-12	1.10366e-11	0.757446	0.444101
CERS2	CCK	7.11214	1.14259e-12	1.11102e-11	0.240687	0.118427
AL590133.2	CCK	7.11098	1.15218e-12	1.12004e-11	0.148637	0
AL590133.1	CCK	7.10681	1.18755e-12	1.15344e-11	0.306304	0.000441891
ANXA9	CCK	7.10501	1.20314e-12	1.16826e-11	0.211177	0.00176757
MINDY1	CCK	7.09598	1.28436e-12	1.24537e-11	0.554343	0.0587715
PRUNE1	CCK	7.09191	1.32269e-12	1.28218e-11	0.850181	0.290323
BNIPL	CCK	7.08838	1.35695e-12	1.31501e-11	0.196142	0.0349094
C1orf56	CCK	7.08626	1.37788e-12	1.33493e-11	0.288061	0.0985418
CDC42SE1	CCK	7.08508	1.38959e-12	1.3459e-11	0.270007	0.349094
MLLT11	CCK	7.0794	1.44781e-12	1.40111e-11	0.242663	0.409633
GABPB2	CCK	7.07894	1.45264e-12	1.40499e-11	0.34997	0.756076
AL592424.1	CCK	7.07431	1.50195e-12	1.45187e-11	0.615041	0.0291648
SEMA6C	CCK	7.07203	1.52684e-12	1.47552e-11	0.476833	0.291206
TNFAIP8L2	CCK	7.07101	1.53813e-12	1.48559e-11	0.260338	0.000883783
SCNM1	CCK	7.07051	1.54364e-12	1.49051e-11	0.204387	0.0795404
LYSMD1	CCK	7.07044	1.54445e-12	1.49086e-11	0.146084	0.0578878
TMOD4	CCK	7.06657	1.5881e-12	1.53258e-11	0.704065	0
VPS72	CCK	7.06186	1.64287e-12	1.58498e-11	0.641117	0.197525
PIP5K1A	CCK	7.05303	1.75068e-12	1.68806e-11	0.188469	0.76624
PSMD4	CCK	7.04132	1.90433e-12	1.83365e-11	1.60375	0.417587
ZNF687-AS1	CCK	7.04085	1.91067e-12	1.83924e-11	1.71753	0.00662837
ZNF687	CCK	7.03997	1.92277e-12	1.85037e-11	0.269857	0.0587715
PI4KB	CCK	7.02068	2.2079e-12	2.12062e-11	0.273963	0.444985
AL391069.3	CCK	7.01996	2.21929e-12	2.13098e-11	1.27262	0.00441891
RFX5	CCK	7.01916	2.23206e-12	2.14264e-11	0.237216	0.132567
AL391069.1	CCK	7.01663	2.27277e-12	2.18051e-11	0.405275	0.000441891
AL391069.2	CCK	7.01582	2.2861e-12	2.19208e-11	0.384909	0.00176757
SELENBP1	CCK	7.01535	2.29378e-12	2.19851e-11	0.397885	0.00220946
PSMB4	CCK	7.00121	2.5376e-12	2.42852e-11	0.419175	0.265135
POGZ	CCK	6.99557	2.64185e-12	2.52758e-11	1.23625	0.916041
CGN	CCK	6.98976	2.75348e-12	2.6322e-11	0.207791	0.0804242
TUFT1	CCK	6.98857	2.77694e-12	2.65338e-11	0.226023	0.113124
AL365436.2	CCK	6.98817	2.78488e-12	2.66e-11	0.262094	0.0106054
SNX27	CCK	6.98491	2.85039e-12	2.72182e-11	0.232914	0.741935
AL391335.1	CCK	6.98428	2.86311e-12	2.73321e-11	0.687279	0.00927972
CELF3	CCK	6.98395	2.86986e-12	2.7389e-11	2.53211	0.300928
AL589765.1	CCK	6.98048	2.94173e-12	2.80594e-11	0.37292	0.0132567
RIIAD1	CCK	6.97383	3.08431e-12	2.93765e-11	0.24128	0.0167919
AL589765.7	CCK	6.9738	3.08492e-12	2.93765e-11	1.07135	0.0101635
MRPL9	CCK	6.96985	3.17281e-12	3.01968e-11	0.607968	0.110915
OAZ3	CCK	6.96964	3.17751e-12	3.02332e-11	0.358147	0.00265135
AL589765.4	CCK	6.96884	3.19575e-12	3.03984e-11	0.208984	0.0048608
AL589765.5	CCK	6.96751	3.22588e-12	3.06765e-11	6.6464	0.00176757
TDRKH	CCK	6.96258	3.34086e-12	3.17437e-11	0.435343	0.168802
TDRKH-AS1	CCK	6.95968	3.41039e-12	3.23776e-11	0.433952	0.024304
AL589765.6	CCK	6.95577	3.50636e-12	3.32704e-11	0.680598	0.0181175
LINGO4	CCK	6.95307	3.57412e-12	3.39041e-11	0.334322	0.000441891
RORC	CCK	6.95136	3.6179e-12	3.43099e-11	0.170826	0.000441891
C2CD4D	CCK	6.94821	3.69958e-12	3.50749e-11	0.254259	0.000441891
C2CD4D-AS1	CCK	6.93846	3.96392e-12	3.75398e-11	0.807322	0.00618648
THEM5	CCK	6.93648	4.02001e-12	3.80501e-11	0.161937	0
THEM4	CCK	6.92891	4.24099e-12	4.01087e-11	0.253665	0.255855
AL450992.2	CCK	6.92624	4.32166e-12	4.08493e-11	1.58547	0.0256297
AL450992.3	CCK	6.92607	4.32705e-12	4.08802e-11	0.272914	0.00132567
S100A10	CCK	6.92551	4.34399e-12	4.10267e-11	0.583582	0.00972161
AL450992.1	CCK	6.91882	4.55411e-12	4.29876e-11	0.24512	0.00176757
S100A11	CCK	6.91366	4.72293e-12	4.45203e-11	0.248393	0.00309324
TCHHL1	CCK	6.90964	4.85882e-12	4.57888e-11	0.431277	0
TCHH	CCK	6.89685	5.31666e-12	5.00352e-11	5.25695	0.00707026
AL589986.1	CCK	6.8804	5.96867e-12	5.60948e-11	0.300953	0.000441891
FLG-AS1	CCK	6.86912	6.46003e-12	6.06796e-11	0.202462	0.43703
AL589986.2	CCK	6.86888	6.47093e-12	6.07324e-11	0.453866	0.000441891
HRNR	CCK	6.86533	6.63383e-12	6.22275e-11	0.236133	0.020327
FLG	CCK	6.86272	6.75634e-12	6.33595e-11	0.257482	0.0114892
FLG2	CCK	6.86111	6.83288e-12	6.40599e-11	2.63102	0.00662837
CRNN	CCK	6.85762	7.00176e-12	6.56254e-11	0.186582	0.000883783
LCE5A	CCK	6.85426	7.1683e-12	6.71498e-11	0.319933	0.00132567
CRCT1	CCK	6.8516	7.30293e-12	6.83738e-11	0.373786	0
KPRP	CCK	6.84913	7.43004e-12	6.9534e-11	0.134188	0.000441891
LCE1E	CCK	6.84475	7.66071e-12	7.16654e-11	0.176867	0
SMCP	CCK	6.84293	7.75911e-12	7.25661e-11	3.69007	0.000441891
LINC01527	CCK	6.83443	8.23293e-12	7.68726e-11	0.289321	0.00132567
SPRR2E	CCK	6.83156	8.39978e-12	7.83881e-11	0.370691	0
SPRR2G	CCK	6.82194	8.98165e-12	8.37277e-11	0.180838	0
AL161636.1	CCK	6.82019	9.09207e-12	8.47342e-11	0.280045	0.00176757
LOR	CCK	6.81951	9.13529e-12	8.50451e-11	0.400857	0.00265135
PGLYRP3	CCK	6.81534	9.4042e-12	8.7525e-11	0.466809	0
PGLYRP4	CCK	6.81269	9.57932e-12	8.91067e-11	0.261812	0
S100A9	CCK	6.81195	9.62869e-12	8.95161e-11	0.255476	0.000441891
S100A12	CCK	6.81191	9.6311e-12	8.95161e-11	0.265524	0.00132567
S100A8	CCK	6.80635	1.00107e-11	9.29691e-11	0.22593	0.00132567
S100A7	CCK	6.80142	1.0359e-11	9.61263e-11	0.196035	0.000441891
BX470102.1	CCK	6.79634	1.07311e-11	9.95525e-11	0.868423	0
S100A6	CCK	6.79109	1.11291e-11	1.03134e-10	0.241194	0.129916
S100A5	CCK	6.78444	1.16538e-11	1.0788e-10	0.649862	0
S100A4	CCK	6.78318	1.17562e-11	1.0877e-10	0.24366	0.000883783
S100A3	CCK	6.78242	1.18182e-11	1.09315e-10	1.58085	0
S100A2	CCK	6.78207	1.18465e-11	1.09546e-10	0.473797	0.00132567
BX470102.2	CCK	6.78103	1.19325e-11	1.10313e-10	0.229744	0.00574459
S100A16	CCK	6.77334	1.25839e-11	1.16148e-10	0.156741	0.00397702
S100A14	CCK	6.7694	1.29322e-11	1.19267e-10	0.267623	0
S100A13	CCK	6.76778	1.30775e-11	1.20478e-10	0.30226	0.012373
S100A1	CCK	6.7663	1.32114e-11	1.21679e-10	0.80478	0.012373
AL162258.2	CCK	6.76289	1.35264e-11	1.24514e-10	0.29095	0.00309324
CHTOP	CCK	6.74884	1.49031e-11	1.36968e-10	0.238627	0.386213
SNAPIN	CCK	6.74267	1.55504e-11	1.42841e-10	0.553459	0.0729121
ILF2	CCK	6.73779	1.6081e-11	1.47597e-10	0.303278	0.182943
NPR1	CCK	6.736	1.62808e-11	1.49391e-10	1.03222	0.000883783
INTS3	CCK	6.73452	1.64477e-11	1.50882e-10	0.576304	0.528944
AL513523.4	CCK	6.73053	1.69052e-11	1.54997e-10	0.335379	0.00397702
AL513523.3	CCK	6.72951	1.70239e-11	1.56044e-10	0.420868	0
SLC27A3	CCK	6.72708	1.73101e-11	1.58583e-10	0.196036	0.0676094
GATAD2B	CCK	6.72632	1.74013e-11	1.59377e-10	0.250638	0.877154
AL358472.5	CCK	6.72041	1.81218e-11	1.65843e-10	0.248622	0.0331418
DENND4B	CCK	6.71984	1.81924e-11	1.66446e-10	0.902896	0.279717
CRTC2	CCK	6.71602	1.86754e-11	1.70728e-10	0.172394	0.10738
SLC39A1	CCK	6.7116	1.92508e-11	1.75896e-10	1.93122	0.0490499
AL358472.4	CCK	6.71081	1.93542e-11	1.76794e-10	0.31547	0.00707026
AL358472.3	CCK	6.70967	1.95062e-11	1.78136e-10	0.245829	0.0053027
CREB3L4	CCK	6.70436	2.02287e-11	1.84587e-10	0.804568	0.0132567
JTB	CCK	6.69718	2.12474e-11	1.93678e-10	0.431213	0.227132
AL358472.2	CCK	6.69276	2.18994e-11	1.99515e-10	0.349589	0.0159081
RAB13	CCK	6.69216	2.19901e-11	2.0029e-10	0.326031	0.00176757
NUP210L	CCK	6.68932	2.24213e-11	2.04163e-10	0.317758	0.205479
TPM3	CCK	6.68549	2.30151e-11	2.09349e-10	0.210532	0.554132
C1orf189	CCK	6.67564	2.46155e-11	2.23789e-10	0.238305	0.00707026
C1orf43	CCK	6.67361	2.49582e-11	2.26844e-10	0.141248	0.365886
UBAP2L	CCK	6.67274	2.51066e-11	2.28073e-10	0.733219	0.532921
HAX1	CCK	6.6579	2.77774e-11	2.51937e-10	2.29848	0.17057
AQP10	CCK	6.6516	2.89921e-11	2.62816e-10	0.576999	0.000883783
ATP8B2	CCK	6.65006	2.92968e-11	2.65509e-10	0.210384	0.479894
IL6R-AS1	CCK	6.64198	3.09496e-11	2.8012e-10	0.203825	0.0141405
IL6R	CCK	6.6397	3.14325e-11	2.84417e-10	0.190272	0.141847
SHE	CCK	6.62317	3.51587e-11	3.17633e-10	0.642895	0.00707026
AL162591.2	CCK	6.6213	3.56053e-11	3.21584e-10	0.383372	0
TDRD10	CCK	6.60964	3.85252e-11	3.47411e-10	0.223186	0.00353513
UBE2Q1	CCK	6.6023	4.04831e-11	3.64781e-10	0.224394	0.238179
UBE2Q1-AS1	CCK	6.59285	4.31451e-11	3.88463e-10	0.584847	0.000441891
AL592078.2	CCK	6.58117	4.6675e-11	4.1948e-10	0.239866	0.0114892
CHRNB2	CCK	6.57762	4.78041e-11	4.29515e-10	0.204493	0.14715
AL592078.1	CCK	6.57633	4.82212e-11	4.3315e-10	0.193376	0.000883783
ADAR	CCK	6.57462	4.8777e-11	4.37915e-10	0.194547	0.734865
AL606500.1	CCK	6.57401	4.89777e-11	4.39603e-10	0.967172	0.00309324
[truncated: 274,233+ more rows]

## Sheet: S_data_2 IN Subclass
gene	ctype	scores	pvals	pvals_adj	logfoldchanges	pts
MIR1302-2HG	CCK	59.8046	0	0	3.03711	0
AL627309.1	CCK	59.6538	0	0	4.07076	0.0154839
AL627309.3	CCK	59.2111	0	0	4.53511	0.000645161
AL627309.2	CCK	58.5636	0	0	3.56487	0
AL627309.5	CCK	57.8406	0	0	3.87425	0.0483871
AL627309.4	CCK	57.3114	0	0	5.59536	0
AP006222.2	CCK	57.113	0	0	4.75256	0
AL732372.1	CCK	56.6643	0	0	4.83097	0
AC114498.1	CCK	56.4759	0	0	4.81518	0
AL669831.2	CCK	56.38	0	0	1.92227	0.000645161
LINC01409	CCK	56.2987	0	0	4.77905	0.314194
FAM87B	CCK	55.5622	0	0	1.90931	0.00193548
LINC01128	CCK	55.2676	0	0	2.1243	0.348387
LINC00115	CCK	55.1378	0	0	3.73044	0.0245161
FAM41C	CCK	55.1045	0	0	3.22528	0.0187097
AL645608.6	CCK	55.0631	0	0	5.75804	0.00451613
AL645608.2	CCK	54.957	0	0	3.58439	0.00580645
AL645608.4	CCK	54.8259	0	0	3.49436	0
LINC02593	CCK	54.5961	0	0	5.32733	0
SAMD11	CCK	54.2225	0	0	4.04003	0.00387097
NOC2L	CCK	54.0846	0	0	4.7139	0.236774
KLHL17	CCK	54.0596	0	0	3.36262	0.0541935
PLEKHN1	CCK	53.8819	0	0	2.79292	0.00645161
PERM1	CCK	53.8804	0	0	1.85798	0
AL645608.7	CCK	53.8648	0	0	2.76921	0.0148387
HES4	CCK	53.8333	0	0	4.77275	0.247742
ISG15	CCK	53.8272	0	0	4.39993	0.0703226
AL645608.1	CCK	53.7632	0	0	2.87354	0.00129032
AGRN	CCK	53.7511	0	0	2.34605	0.0541935
AL645608.8	CCK	52.9061	0	0	2.33832	0
RNF223	CCK	52.898	0	0	5.02754	0
C1orf159	CCK	52.7485	0	0	2.82119	0.425161
AL390719.3	CCK	52.5727	0	0	2.55965	0.0425806
LINC01342	CCK	52.4449	0	0	2.53543	0.00129032
AL390719.2	CCK	52.3067	0	0	2.02371	0
TTLL10-AS1	CCK	52.059	0	0	4.08438	0.000645161
TTLL10	CCK	51.9349	0	0	3.23166	0.00451613
TNFRSF18	CCK	51.7757	0	0	3.23886	0.00193548
TNFRSF4	CCK	51.7554	0	0	3.24663	0
SDF4	CCK	51.5298	0	0	2.81998	0.43871
B3GALT6	CCK	51.2715	0	0	3.31711	0.0877419
C1QTNF12	CCK	50.9466	0	0	3.4262	0.00967742
AL162741.1	CCK	50.5317	0	0	4.122	0.000645161
UBE2J2	CCK	50.1086	0	0	2.75089	0.36
LINC01786	CCK	49.9279	0	0	3.56106	0.0748387
SCNN1D	CCK	49.851	0	0	2.47294	0.076129
ACAP3	CCK	49.7193	0	0	4.16405	0.541935
PUSL1	CCK	49.1466	0	0	3.0002	0.0206452
INTS11	CCK	49.1465	0	0	3.13377	0.325161
AL139287.1	CCK	49.0612	0	0	1.53074	0.00129032
CPTP	CCK	48.9456	0	0	3.09729	0.0787097
TAS1R3	CCK	48.8152	0	0	4.40998	0.00129032
DVL1	CCK	48.698	0	0	1.8288	0.189032
MXRA8	CCK	48.5736	0	0	1.48305	0.0083871
AURKAIP1	CCK	48.4705	0	0	2.87201	0.170968
CCNL2	CCK	48.4369	0	0	2.03234	0.600645
MRPL20-AS1	CCK	48.4358	0	0	2.51853	0.0335484
MRPL20	CCK	47.9327	0	0	2.34069	0.312903
AL391244.2	CCK	47.8691	0	0	3.33974	0.0270968
ANKRD65	CCK	47.4818	0	0	2.48953	0.0322581
AL391244.1	CCK	47.4379	0	0	2.65581	0
TMEM88B	CCK	47.3626	0	0	1.708	0
LINC01770	CCK	47.1449	0	0	1.45447	0.00129032
VWA1	CCK	46.8689	0	0	2.14201	0.0729032
ATAD3C	CCK	46.8387	0	0	2.55782	0.0270968
ATAD3B	CCK	46.6741	0	0	2.07971	0.178065
ATAD3A	CCK	46.6527	0	0	2.34568	0.116774
TMEM240	CCK	46.5715	0	0	2.42424	0.220645
SSU72	CCK	46.5614	0	0	4.02408	0.411613
AL645728.1	CCK	46.3791	0	0	2.86529	0.0412903
FNDC10	CCK	46.2336	0	0	2.34229	0.128387
AL691432.4	CCK	46.0732	0	0	2.94602	0.0341935
AL691432.2	CCK	46.0658	0	0	1.5355	0.0825806
MIB2	CCK	46.062	0	0	2.14939	0.304516
MMP23B	CCK	45.5342	0	0	4.3033	0.0374194
CDK11B	CCK	45.2456	0	0	1.1951	0.225806
FO704657.1	CCK	44.9548	0	0	2.55055	0.0103226
SLC35E2B	CCK	44.6409	0	0	2.11499	0.430968
CDK11A	CCK	44.5695	0	0	2.37265	0.288387
SLC35E2A	CCK	44.542	0	0	1.49203	0.376774
NADK	CCK	44.4114	0	0	5.72879	0.265806
GNB1	CCK	44.3549	0	0	3.51429	0.942581
AL109917.1	CCK	44.3491	0	0	2.74542	0.00774194
CALML6	CCK	43.82	0	0	2.95448	0.00709677
TMEM52	CCK	43.6834	0	0	2.20655	0.0296774
CFAP74	CCK	43.5779	0	0	4.11387	0.0916129
AL391845.2	CCK	43.402	0	0	1.82199	0.0245161
GABRD	CCK	43.3265	0	0	1.75597	0.47871
AL391845.1	CCK	43.2339	0	0	1.74935	0
PRKCZ	CCK	43.1322	0	0	3.294	0.744516
AL590822.2	CCK	43.0626	0	0	1.72829	0.0296774
PRKCZ-AS1	CCK	42.6649	0	0	1.52441	0.0103226
FAAP20	CCK	42.5662	0	0	1.49594	0.264516
AL590822.1	CCK	42.5537	0	0	1.72885	0.0129032
SKI	CCK	42.4809	0	0	1.92433	0.71871
AL590822.3	CCK	42.3265	0	0	1.476	0.00258065
MORN1	CCK	42.2321	0	0	2.37735	0.146452
AL589739.1	CCK	42.1555	0	0	2.65139	0.00193548
AL513477.2	CCK	42.1333	0	0	1.77485	0.0193548
RER1	CCK	42.1181	0	0	2.05785	0.3
PEX10	CCK	42.012	0	0	2.16145	0.0967742
PLCH2	CCK	41.9755	0	0	1.03549	0.398065
AL139246.1	CCK	41.7231	0	0	1.5876	0.00129032
AL139246.4	CCK	41.6618	0	0	1.07144	0
PANK4	CCK	41.6035	0	0	1.598	0.117419
HES5	CCK	41.4244	0	0	1.63026	0.00709677
AL139246.5	CCK	41.4184	0	0	1.3565	0.0232258
TNFRSF14-AS1	CCK	41.3146	0	0	1.40619	0.00129032
TNFRSF14	CCK	41.2737	0	0	1.30585	0.0419355
AL139246.3	CCK	41.2486	0	0	2.563	0.00129032
PRXL2B	CCK	41.1121	0	0	2.90141	0.0845161
MMEL1	CCK	40.9846	0	0	3.64329	0.00129032
AL831784.1	CCK	40.9306	0	0	2.94401	0
TTC34	CCK	40.8408	0	0	2.02862	0.0212903
AC242022.2	CCK	40.7484	0	0	2.85634	0.000645161
AC242022.1	CCK	40.715	0	0	3.02678	0
AL592464.3	CCK	40.5535	0	0	1.32173	0.00129032
AL589702.1	CCK	40.4552	0	0	1.83004	0
PRDM16-DT	CCK	40.4427	0	0	2.07073	0.00322581
PRDM16	CCK	40.3644	0	0	1.78792	0.00709677
AL008733.1	CCK	40.3172	0	0	2.25824	0
AL590438.1	CCK	40.2909	0	0	0.939194	0
AL354743.2	CCK	40.2797	0	0	2.60126	0
AL354743.1	CCK	40.2452	0	0	1.5996	0
ARHGEF16	CCK	40.2196	0	0	3.29584	0.00322581
AL512413.1	CCK	39.9187	0	0	2.02847	0
MEGF6	CCK	39.7223	0	0	4.06117	0.0341935
AL513320.1	CCK	39.7217	0	0	1.53937	0.0206452
TPRG1L	CCK	39.7018	0	0	1.43569	0.231613
WRAP73	CCK	39.6578	0	0	3.87056	0.0941935
TP73	CCK	39.539	0	0	4.73031	0.00193548
AL136528.1	CCK	39.3497	0	0	2.24874	0.000645161
AL136528.2	CCK	39.3314	0	0	3.19609	0
CCDC27	CCK	39.2724	0	0	1.53604	0.00322581
SMIM1	CCK	39.2663	0	0	1.72799	0.00258065
LRRC47	CCK	39.2171	0	0	1.70003	0.225806
AL365330.1	CCK	39.1712	0	0	1.03389	0.00193548
CEP104	CCK	39.108	0	0	1.56471	0.506452
DFFB	CCK	39.0982	0	0	1.38653	0.361935
C1orf174	CCK	39.0209	0	0	3.49502	0.104516
LINC01134	CCK	38.9342	0	0	1.71676	0.0103226
LINC01346	CCK	38.8721	0	0	1.38073	0.0167742
LINC01345	CCK	38.8533	0	0	2.42172	0.00129032
LINC02780	CCK	38.8029	0	0	2.71703	0.00387097
AL805961.1	CCK	38.7864	0	0	2.15703	0.00645161
LINC01777	CCK	38.6928	0	0	2.06505	0
AL355602.1	CCK	38.6354	0	0	1.53682	0
Z98747.1	CCK	38.5472	0	0	2.72239	0
LINC01646	CCK	38.4419	0	0	0.969511	0.000645161
AJAP1	CCK	38.1968	0	0	1.23674	0.913548
Z98886.1	CCK	38.1594	0	0	1.10393	0.00903226
LINC02781	CCK	38.097	0	0	1.83515	0.000645161
LINC02782	CCK	38.0117	0	0	2.23139	0
AL139823.1	CCK	37.7186	0	0	2.19152	0.00193548
Z98259.3	CCK	37.6757	1.2435588152284e-310	0	2.35568	0
Z98259.2	CCK	37.5797	0	7.87146e-307	2.34449	0
AL365255.1	CCK	37.4063	3.09044e-306	5.25664e-304	1.86747	0.160645
NPHP4	CCK	37.3547	2.13037e-305	3.60585e-303	6.27789	0.425161
KCNAB2	CCK	37.2451	1.27414e-303	2.13567e-301	3.28892	0.547097
CHD5	CCK	37.2063	5.39809e-303	9.00438e-301	1.52247	0.910968
AL031847.1	CCK	37.1747	1.7491e-302	2.90359e-300	3.00237	0.00193548
RNF207	CCK	37.1635	2.6584e-302	4.39196e-300	1.34256	0.212903
ICMT	CCK	37.1542	3.74617e-302	6.15959e-300	1.94048	0.149677
LINC00337	CCK	37.1256	1.08708e-301	1.77895e-299	1.48376	0.00193548
GPR153	CCK	37.0566	1.40487e-300	2.28815e-298	2.45784	0.159355
ACOT7	CCK	36.9978	1.24308e-299	2.01513e-297	1.58171	0.623226
AL031848.2	CCK	36.9256	1.7976e-298	2.88695e-296	0.930715	0.00580645
HES2	CCK	36.7567	9.08645e-296	1.4392e-293	2.7178	0.00451613
ESPN	CCK	36.6753	1.80964e-294	2.82738e-292	3.36324	0.00580645
AL031848.1	CCK	36.6262	1.09422e-293	1.69428e-291	3.35904	0.000645161
TNFRSF25	CCK	36.6141	1.70775e-293	2.63244e-291	1.23905	0.497419
PLEKHG5	CCK	36.4987	1.16362e-291	1.76222e-289	3.25884	0.423226
NOL9	CCK	36.4908	1.55136e-291	2.33917e-289	2.05747	0.369677
TAS1R1	CCK	36.2899	2.33569e-288	3.46133e-286	1.92012	0.00645161
ZBTB48	CCK	36.1765	1.42481e-286	2.10245e-284	3.27597	0.105161
KLHL21	CCK	36.1645	2.20345e-286	3.23757e-284	1.18189	0.247097
PHF13	CCK	36.1385	5.63249e-286	8.20608e-284	1.47482	0.102581
THAP3	CCK	36.1125	1.44364e-285	2.09442e-283	1.62137	0.145806
DNAJC11	CCK	36.0406	1.9366e-284	2.79785e-282	1.82836	0.534194
LINC01672	CCK	35.9936	1.05416e-283	1.51033e-281	1.36528	0.00258065
AL591163.1	CCK	35.7222	1.79053e-279	2.53381e-277	1.92129	0.00516129
CAMTA1-DT	CCK	35.6534	2.08848e-278	2.93142e-276	1.57401	0.00387097
CAMTA1	CCK	35.6468	2.64039e-278	3.69109e-276	1.06967	0.991613
AL512330.1	CCK	35.6108	9.5442e-278	1.3235e-275	3.24235	0.0193548
CAMTA1-IT1	CCK	35.3869	2.71664e-274	3.75211e-272	1.75502	0.00129032
Z97987.1	CCK	35.1243	2.87388e-270	3.93779e-268	1.18646	0.00451613
AL365194.1	CCK	34.8528	3.86284e-266	5.23058e-264	1.60942	0
AL359881.3	CCK	34.7316	2.6301e-264	3.53365e-262	2.35789	0.00322581
AL359881.2	CCK	34.7128	5.04514e-264	6.75208e-262	1.48922	0.00193548
AL359881.1	CCK	34.6219	1.18345e-262	1.57774e-260	1.6877	0.00516129
VAMP3	CCK	34.5278	3.06883e-261	4.0599e-259	2.45504	0.192903
Z98884.2	CCK	34.4859	1.30427e-260	1.7189e-258	4.26809	0.00709677
PER3	CCK	34.3983	2.67679e-259	3.50101e-257	1.30401	0.834839
Z98884.1	CCK	34.2768	1.74243e-257	2.27035e-255	1.87851	0.0387097
UTS2	CCK	34.2445	5.25758e-257	6.79921e-255	2.66436	0.0083871
TNFRSF9	CCK	34.1986	2.54013e-256	3.27269e-254	2.16105	0.00774194
PARK7	CCK	34.1921	3.17364e-256	4.07371e-254	1.59486	0.380645
AL034417.4	CCK	34.172	6.30973e-256	8.06921e-254	0.913519	0.0393548
AL034417.3	CCK	34.1622	8.81331e-256	1.12293e-253	1.54944	0.0135484
ERRFI1	CCK	34.0139	1.39007e-253	1.76463e-251	2.78608	0.249677
AL034417.2	CCK	33.9892	3.22154e-253	4.0746e-251	1.36546	0.0374194
LINC01714	CCK	33.9593	8.89951e-253	1.1215e-250	2.88201	0
AL358876.2	CCK	33.9447	1.46179e-252	1.82877e-250	1.69898	0
SLC45A1	CCK	33.9416	1.6244e-252	2.02487e-250	1.50157	0.160645
RERE	CCK	33.907	5.25913e-252	6.5321e-250	3.27298	0.99871
RERE-AS1	CCK	33.8186	1.05116e-250	1.30091e-248	1.29624	0.0367742
AL357552.2	CCK	33.8106	1.37549e-250	1.69622e-248	1.01274	0.00387097
ENO1	CCK	33.7398	1.50744e-249	1.85233e-247	1.13736	0.422581
ENO1-AS1	CCK	33.7241	2.56565e-249	3.14147e-247	1.14339	0.00580645
CA6	CCK	33.5895	2.38482e-247	2.89949e-245	2.33585	0.00193548
SLC2A7	CCK	33.5739	4.03679e-247	4.89075e-245	0.984417	0.00129032
SLC2A5	CCK	33.5027	4.39786e-246	5.30957e-244	2.33032	0.0129032
GPR157	CCK	33.5016	4.56319e-246	5.48998e-244	1.16292	0.0277419
MIR34AHG	CCK	33.4177	7.59095e-245	9.06948e-243	1.05438	0.160645
LNCTAM34A	CCK	33.4153	8.20985e-245	9.77511e-243	2.20461	0.0122581
H6PD	CCK	33.386	2.19195e-244	2.60089e-242	1.41354	0.263226
SPSB1	CCK	33.3478	7.84752e-244	9.27969e-242	1.57961	0.0367742
BX323043.1	CCK	33.3103	2.7401e-243	3.22911e-241	1.36957	0.000645161
LINC02606	CCK	33.2796	7.62864e-243	8.9595e-241	1.83907	0.0116129
AL928921.1	CCK	33.2667	1.17154e-242	1.37126e-240	1.08713	0
SLC25A33	CCK	33.2029	9.76761e-242	1.13941e-239	1.87462	0.277419
TMEM201	CCK	33.1781	2.22881e-241	2.5912e-239	1.63256	0.163226
PIK3CD	CCK	33.1619	3.82e-241	4.4262e-239	1.00543	0.269677
PIK3CD-AS1	CCK	33.0936	3.6797e-240	4.24937e-238	2.40157	0
PIK3CD-AS2	CCK	33.0021	7.56654e-239	8.6799e-237	1.52492	0.0122581
CLSTN1	CCK	32.9873	1.23553e-238	1.41264e-236	1.93962	0.932903
CTNNBIP1	CCK	32.9768	1.74674e-238	1.99053e-236	2.03683	0.314839
AL357140.1	CCK	32.9387	6.13221e-238	6.9651e-236	2.08052	0.000645161
AL357140.4	CCK	32.8938	2.6955e-237	3.05157e-235	2.7256	0.00516129
LZIC	CCK	32.8288	2.28501e-236	2.5784e-234	1.75261	0.344516
AL357140.2	CCK	32.8193	3.121e-236	3.51026e-234	2.51526	0.000645161
NMNAT1	CCK	32.807	4.67243e-236	5.23813e-234	2.17083	0.189032
RBP7	CCK	32.7654	1.8295e-235	2.03777e-233	1.41595	0.00903226
UBE4B	CCK	32.7564	2.46109e-235	2.73245e-233	1.17086	0.863226
KIF1B	CCK	32.6576	6.24462e-234	6.88883e-232	2.19693	0.992258
AL139424.3	CCK	32.5256	4.62978e-232	5.05891e-230	3.06728	0.0477419
AL139424.2	CCK	32.4979	1.1434e-231	1.24544e-229	3.0326	0.0864516
PGD	CCK	32.4582	4.1553e-231	4.5119e-229	1.79867	0.269677
AL139424.1	CCK	32.4074	2.16153e-230	2.33967e-228	0.947659	0
CENPS	CCK	32.3536	1.23453e-229	1.3321e-227	1.87062	0.106452
CORT	CCK	32.1856	2.80623e-227	2.99988e-225	3.33919	0.127742
DFFA	CCK	32.1643	5.5706e-227	5.93664e-225	1.50978	0.399355
AL354956.1	CCK	32.1621	5.98698e-227	6.36075e-225	1.26017	0.00129032
PEX14	CCK	32.0033	9.82014e-225	1.03694e-222	0.956581	0.623226
AL139423.2	CCK	31.9929	1.36981e-224	1.44202e-222	2.23515	0.00129032
CASZ1	CCK	31.6497	7.65364e-220	8.00826e-218	1.94345	0.00967742
AL139423.1	CCK	31.6226	1.8033e-219	1.87549e-217	2.18659	0
C1orf127	CCK	31.5929	4.61646e-219	4.7725e-217	1.41033	0.00516129
TARDBP	CCK	31.4834	1.46524e-217	1.50575e-215	1.85967	0.565806
MASP2	CCK	31.4305	7.74592e-217	7.93646e-215	1.27879	0.0187097
AL109811.2	CCK	31.3746	4.49063e-216	4.58748e-214	1.42939	0.128387
SRM	CCK	31.3276	1.96687e-215	2.00337e-213	1.8656	0.522581
EXOSC10	CCK	31.3259	2.07122e-215	2.10345e-213	3.96725	0.650323
AL109811.1	CCK	31.2886	6.6719e-215	6.75584e-213	4.21102	0.0432258
EXOSC10-AS1	CCK	31.1787	2.07467e-213	2.09463e-211	1.67391	0.0116129
MTOR	CCK	31.1515	4.84138e-213	4.8737e-211	0.851327	0.725806
MTOR-AS1	CCK	31.0208	2.82249e-211	2.83308e-209	2.29333	0.0129032
ANGPTL7	CCK	30.966	1.54964e-210	1.55095e-208	1.65984	0.0354839
UBIAD1	CCK	30.8101	1.91804e-208	1.89765e-206	4.16232	0.217419
AL031291.1	CCK	30.7009	5.52849e-207	5.39246e-205	1.6318	0.00967742
DISP3	CCK	30.552	5.31212e-205	5.12352e-203	0.955395	0.534839
AL590989.1	CCK	30.5128	1.76464e-204	1.69253e-202	1.33911	0.000645161
LINC01647	CCK	30.4448	1.40227e-203	1.33754e-201	1.37668	0.00129032
AL031731.1	CCK	30.3184	6.55033e-202	6.23075e-200	0.819334	0.0258065
FBXO2	CCK	30.2844	1.83893e-201	1.74441e-199	1.98143	0.27871
FBXO44	CCK	30.2649	3.32135e-201	3.142e-199	1.38232	0.532258
FBXO6	CCK	30.2645	3.36581e-201	3.17535e-199	1.39966	0.0522581
MAD2L2	CCK	30.2462	5.85903e-201	5.51244e-199	0.641877	0.096129
DRAXIN	CCK	30.1733	5.30763e-200	4.93982e-198	1.58617	0.115484
AGTRAP	CCK	30.1402	1.44057e-199	1.33714e-197	1.29244	0.00903226
C1orf167	CCK	30.0153	6.19901e-198	5.66259e-196	2.10998	0.00516129
AL953897.1	CCK	29.8766	3.95759e-196	3.59609e-194	0.820955	0
MTHFR	CCK	29.8315	1.52717e-195	1.38404e-193	1.92442	0.322581
CLCN6	CCK	29.6628	2.32005e-193	2.07e-191	0.898	0.529677
NPPA	CCK	29.6521	3.1876e-193	2.83672e-191	2.04385	0.00516129
NPPB	CCK	29.6497	3.42181e-193	3.03731e-191	1.95019	0.000645161
AL021155.5	CCK	29.5151	1.8414e-191	1.6303e-189	1.3564	0.0103226
KIAA2013	CCK	29.4999	2.88661e-191	2.54915e-189	1.07411	0.176129
PLOD1	CCK	29.4899	3.88224e-191	3.41964e-189	0.688915	0.208387
AL096840.2	CCK	29.4438	1.51139e-190	1.32454e-188	1.06755	0.0141935
MFN2	CCK	29.395	6.36495e-190	5.54988e-188	1.55193	0.405806
MIIP	CCK	29.2869	1.52318e-188	1.32145e-186	2.12849	0.0890323
TNFRSF8	CCK	29.2375	6.47041e-188	5.59942e-186	1.46435	0.00967742
AL357835.1	CCK	29.2092	1.48043e-187	1.27475e-185	2.66861	0
TNFRSF1B	CCK	29.1722	4.36529e-187	3.74018e-185	1.03291	0.00645161
VPS13D	CCK	29.1004	3.5454e-186	3.0227e-184	2.15445	0.907742
LINC02766	CCK	29.0959	4.05063e-186	3.44493e-184	2.29839	0.000645161
DHRS3	CCK	29.0856	5.45732e-186	4.62987e-184	1.13352	0.27871
AC254633.1	CCK	29.0234	3.33356e-185	2.82119e-183	0.739851	0.00193548
AADACL4	CCK	28.9052	1.02708e-183	8.64978e-182	2.28569	0.00322581
AADACL3	CCK	28.801	2.0838e-182	1.74217e-180	1.36824	0.000645161
C1orf158	CCK	28.7109	2.78967e-181	2.32668e-179	0.746404	0.00193548
PRAMEF12	CCK	28.6634	1.09118e-180	9.07889e-179	1.90678	0
PRAMEF11	CCK	28.6074	5.43795e-180	4.5028e-178	2.81528	0
PRAMEF4	CCK	28.5685	1.655e-179	1.36711e-177	1.09507	0
PRAMEF6	CCK	28.5606	2.07331e-179	1.70857e-177	1.10405	0
PRAMEF15	CCK	28.5077	9.40452e-179	7.73163e-177	0.832848	0
PRAMEF20	CCK	28.5029	1.07797e-178	8.84111e-177	2.40912	0.00129032
LRRC38	CCK	28.3988	2.09453e-177	1.70974e-175	1.26883	0.00387097
AL354712.1	CCK	28.368	5.02681e-177	4.07443e-175	1.19609	0
PDPN	CCK	28.3214	1.88571e-176	1.5213e-174	2.00281	0.0116129
AL359771.1	CCK	28.2827	5.64026e-176	4.53969e-174	1.45269	0.000645161
PRDM2	CCK	28.2417	1.79812e-175	1.43721e-173	2.74814	0.907097
KAZN	CCK	28.1673	1.4732e-174	1.17478e-172	0.891042	1
AL357873.1	CCK	28.1384	3.32735e-174	2.64724e-172	1.00438	0.405806
KAZN-AS1	CCK	28.0995	9.9411e-174	7.89094e-172	2.03396	0.450968
AL031293.1	CCK	28.0643	2.67634e-173	2.10504e-171	0.773743	0.208387
TMEM51-AS1	CCK	28.0245	8.1659e-173	6.39366e-171	1.90013	0.0296774
TMEM51	CCK	27.9562	5.53801e-172	4.3068e-170	1.01485	0.0387097
C1orf195	CCK	27.9097	2.03576e-171	1.57607e-169	1.12047	0.000645161
FHAD1	CCK	27.7962	4.81548e-170	3.69497e-168	0.846668	0.0316129
AL031283.2	CCK	27.7441	2.05228e-169	1.57124e-167	1.19796	0.00774194
AL031283.3	CCK	27.7121	4.98639e-169	3.80918e-167	2.31396	0
AL031283.1	CCK	27.7043	6.20069e-169	4.72635e-167	4.56342	0.00516129
EFHD2	CCK	27.7034	6.35977e-169	4.83692e-167	1.82916	0.309677
CTRC	CCK	27.653	2.57025e-168	1.95051e-166	1.26815	0.00580645
CELA2A	CCK	27.6419	3.48777e-168	2.64099e-166	1.59066	0.00903226
CELA2B	CCK	27.6382	3.87351e-168	2.92666e-166	1.22653	0.0432258
CASP9	CCK	27.6004	1.10117e-167	8.28373e-166	1.08855	0.279355
DNAJC16	CCK	27.5804	1.91117e-167	1.43147e-165	1.08531	0.489677
AL121992.3	CCK	27.4883	2.42415e-166	1.80785e-164	1.08731	0
AGMAT	CCK	27.3964	3.02358e-165	2.2308e-163	1.6835	0.0322581
AL121992.1	CCK	27.3808	4.64004e-165	3.41612e-163	1.08738	0.0335484
DDI2	CCK	27.3158	2.75463e-164	2.02371e-162	3.06572	0.524516
AL121992.2	CCK	27.1597	1.94234e-162	1.41491e-160	1.08898	0
PLEKHM2	CCK	27.1175	6.12933e-162	4.44621e-160	0.701106	0.513548
AL450998.3	CCK	27.1039	8.86495e-162	6.41714e-160	1.41955	0.00903226
SLC25A34	CCK	27.0811	1.64526e-161	1.18847e-159	1.7776	0.0619355
SLC25A34-AS1	CCK	27.0633	2.66106e-161	1.91824e-159	1.17067	0.000645161
TMEM82	CCK	27.0568	3.17265e-161	2.28226e-159	4.93173	0.00129032
FBLIM1	CCK	27.023	7.94009e-161	5.69986e-159	0.826905	0.11871
UQCRHL	CCK	26.9624	4.0865e-160	2.90933e-158	0.858633	0.0225806
AL450998.2	CCK	26.949	5.85281e-160	4.14973e-158	0.742621	0.148387
SPEN	CCK	26.9285	1.01775e-159	7.20124e-158	1.32838	0.823226
ZBTB17	CCK	26.9154	1.45198e-159	1.02527e-157	1.15787	0.154839
SRARP	CCK	26.8912	2.78697e-159	1.95991e-157	1.1578	0.000645161
HSPB7	CCK	26.879	3.86451e-159	2.71215e-157	1.06204	0.000645161
CLCNKA	CCK	26.8656	5.54924e-159	3.88661e-157	1.06168	0.00129032
CLCNKB	CCK	26.8637	5.83875e-159	4.08109e-157	2.66778	0.00258065
FAM131C	CCK	26.8295	1.46343e-158	1.02082e-156	1.5239	0.0664516
EPHA2	CCK	26.7632	8.66504e-158	6.02002e-156	1.24686	0.00387097
AL451042.2	CCK	26.7609	9.22374e-158	6.39531e-156	1.65533	0
AL451042.1	CCK	26.7512	1.19715e-157	8.28383e-156	1.3759	0
ARHGEF19	CCK	26.6911	5.97835e-157	4.12029e-155	2.80165	0.0135484
AL109627.1	CCK	26.6124	4.88026e-156	3.34346e-154	2.49896	0.0212903
CPLANE2	CCK	26.4825	1.54224e-154	1.05449e-152	2.52733	0.0083871
FBXO42	CCK	26.4542	3.26644e-154	2.22459e-152	1.14755	0.868387
SZRD1	CCK	26.4194	8.19744e-154	5.56089e-152	1.16107	0.24
SPATA21	CCK	26.2597	5.53318e-152	3.72427e-150	0.641342	0.0335484
NECAP2	CCK	26.2462	7.90122e-152	5.30781e-150	1.57114	0.155484
LINC01772	CCK	26.2455	8.04386e-152	5.39314e-150	0.800158	0.0625806
AL137802.2	CCK	26.2182	1.64984e-151	1.10188e-149	1.33879	0.0206452
AL137802.1	CCK	26.1798	4.51521e-151	3.00976e-149	1.45115	0
LINC01783	CCK	26.1348	1.46816e-150	9.74885e-149	1.64027	0
NBPF1	CCK	26.0835	5.6137e-150	3.72045e-148	1.74529	0.332903
AL137798.1	CCK	25.9342	2.7442e-148	1.81175e-146	1.55944	0.000645161
AL137798.2	CCK	25.9268	3.3191e-148	2.18296e-146	1.47498	0
AL021920.1	CCK	25.9047	5.89033e-148	3.86668e-146	1.78806	0
AL021920.3	CCK	25.8896	8.71876e-148	5.71252e-146	1.16115	0.00129032
CROCC	CCK	25.8736	1.32162e-147	8.64285e-146	0.706912	0.378065
BX284668.1	CCK	25.8276	4.34073e-147	2.83329e-145	2.28134	0
BX284668.2	CCK	25.7523	3.04099e-146	1.97744e-144	1.39286	0
BX284668.5	CCK	25.6969	1.26736e-145	8.21029e-144	1.39117	0.0129032
BX284668.6	CCK	25.6363	6.00497e-145	3.87562e-143	0.706204	0.0103226
MFAP2	CCK	25.6231	8.43127e-145	5.43141e-143	0.964086	0
AL049569.2	CCK	25.6086	1.22267e-144	7.86172e-143	1.40036	0
AL049569.1	CCK	25.552	5.21326e-144	3.33968e-142	1.0364	0.0916129
ATP13A2	CCK	25.5511	5.34333e-144	3.41666e-142	1.53682	0.488387
SDHB	CCK	25.5043	1.76829e-143	1.12652e-141	0.688194	0.350968
PADI2	CCK	25.386	3.59827e-142	2.28391e-140	1.32225	0.0367742
LINC02783	CCK	25.3408	1.13589e-141	7.19651e-140	0.563029	0
AL590644.1	CCK	25.2202	2.40361e-140	1.51174e-138	0.955606	0
PADI1	CCK	25.099	5.09673e-139	3.18814e-137	0.723414	0
PADI3	CCK	25.0129	4.42866e-138	2.75527e-136	1.57425	0.00129032
PADI4	CCK	25.0086	4.9312e-138	3.0624e-136	0.884455	0.00903226
PADI6	CCK	24.9909	7.68698e-138	4.75669e-136	1.29235	0.00129032
RCC2-AS1	CCK	24.8678	1.6617e-136	1.02276e-134	2.05435	0
RCC2	CCK	24.8667	1.70697e-136	1.04875e-134	0.981093	0.181935
ARHGEF10L	CCK	24.6851	1.54484e-134	9.35821e-133	1.38651	0.212903
LINC02810	CCK	24.6258	6.69261e-134	4.04002e-132	0.952198	0
ACTL8	CCK	24.601	1.23312e-133	7.43079e-132	0.902516	0.00129032
AL357509.1	CCK	24.5883	1.68714e-133	1.01313e-131	2.11531	0.000645161
LINC01654	CCK	24.5741	2.3919e-133	1.43137e-131	1.49063	0
IGSF21	CCK	24.5476	4.58889e-133	2.74134e-131	2.04501	0.0412903
IGSF21-AS1	CCK	24.5459	4.78009e-133	2.85064e-131	0.820059	0
AL591896.1	CCK	24.5239	8.22276e-133	4.89524e-131	0.9886	0
KLHDC7A	CCK	24.5204	8.95123e-133	5.31974e-131	1.52058	0
PAX7	CCK	24.4749	2.73443e-132	1.6195e-130	0.790313	0.0141935
TAS1R2	CCK	24.4266	8.91848e-132	5.27305e-130	1.03709	0
ALDH4A1	CCK	24.3537	5.30337e-131	3.11959e-129	0.743874	0.0341935
IFFO2	CCK	24.3031	1.8184e-130	1.066e-128	0.569064	0.12
AL137127.1	CCK	24.2925	2.35482e-130	1.37813e-128	0.746503	0.0135484
UBR4	CCK	24.2901	2.49501e-130	1.4577e-128	1.0402	0.81871
EMC1-AS1	CCK	24.2643	4.67295e-130	2.72095e-128	0.810658	0.240645
EMC1	CCK	24.1367	1.02947e-128	5.98425e-127	1.75598	0.366452
MRTO4	CCK	24.1303	1.20191e-128	6.97494e-127	1.37094	0.192903
AKR7A3	CCK	24.1217	1.48103e-128	8.58028e-127	1.44798	0.0225806
AKR7A2	CCK	24.0719	4.92627e-128	2.84923e-126	1.5794	0.116774
SLC66A1	CCK	24.058	6.8768e-128	3.97072e-126	3.05484	0.102581
CAPZB	CCK	24.0436	9.73475e-128	5.61154e-126	3.73387	0.827742
MICOS10	CCK	24.0227	1.61231e-127	9.26314e-126	0.94761	0.380645
AL031727.2	CCK	24.0111	2.13174e-127	1.2227e-125	0.681749	0.00193548
NBL1	CCK	23.9954	3.1046e-127	1.77188e-125	0.915515	0.294194
HTR6	CCK	23.9932	3.27271e-127	1.86474e-125	2.42191	0.0174194
TMCO4	CCK	23.9839	4.09858e-127	2.32381e-125	3.04645	0.0193548
AL391883.1	CCK	23.977	4.83606e-127	2.73297e-125	1.71905	0
OTUD3	CCK	23.9693	5.81357e-127	3.28001e-125	1.38762	0.459355
PLA2G2E	CCK	23.9498	9.28258e-127	5.22868e-125	1.15301	0
PLA2G2A	CCK	23.9269	1.60681e-126	9.03609e-125	0.814196	0
PLA2G5	CCK	23.8186	2.14133e-125	1.19255e-123	0.801867	0.00322581
PLA2G2D	CCK	23.8079	2.76803e-125	1.53909e-123	0.805891	0
PLA2G2F	CCK	23.7444	1.25515e-124	6.94538e-123	1.6172	0.000645161
Z98257.1	CCK	23.6641	8.44068e-124	4.65572e-122	1.36151	0
PLA2G2C	CCK	23.659	9.54557e-124	5.25676e-122	0.594205	0.00451613
UBXN10-AS1	CCK	23.5823	5.85856e-123	3.21606e-121	0.884999	0.00258065
UBXN10	CCK	23.5172	2.71951e-122	1.4811e-120	1.21602	0.0141935
Z98257.2	CCK	23.4641	9.49071e-122	5.1607e-120	0.866614	0
VWA5B1	CCK	23.4625	9.85138e-122	5.3484e-120	1.69872	0.0083871
AL020998.1	CCK	23.4301	2.10961e-121	1.14353e-119	1.26838	0.00322581
LINC01141	CCK	23.3642	9.88387e-121	5.3325e-119	1.33351	0.0135484
AL139254.1	CCK	23.295	4.98394e-120	2.68054e-118	1.13367	0
AL139254.2	CCK	23.2907	5.50514e-120	2.95625e-118	1.14872	0
AL139254.3	CCK	23.2631	1.04752e-119	5.61642e-118	0.806276	0
CAMK2N1	CCK	23.2438	1.64466e-119	8.8044e-118	1.03929	0.687742
MUL1	CCK	23.2074	3.83406e-119	2.04615e-117	0.773176	0.111613
FAM43B	CCK	23.1816	6.97991e-119	3.71355e-117	0.986374	0.0896774
CDA	CCK	23.1136	3.37597e-118	1.78786e-116	0.520746	0.00193548
PINK1	CCK	23.0874	6.19879e-118	3.27275e-116	0.848559	0.345161
PINK1-AS	CCK	23.0655	1.0274e-117	5.40781e-116	1.08981	0.0425806
DDOST	CCK	22.9808	7.26087e-117	3.7929e-115	1.22852	0.142581
KIF17	CCK	22.8858	6.43838e-116	3.34302e-114	1.13042	0.0612903
SH2D5	CCK	22.88	7.35071e-116	3.811e-114	1.71983	0.105161
AL663074.1	CCK	22.8771	7.85951e-116	4.06868e-114	0.805164	0
HP1BP3	CCK	22.7834	6.70002e-115	3.43752e-113	1.93929	0.909677
EIF4G3	CCK	22.7086	3.68012e-114	1.87974e-112	0.724859	0.999355
AL031005.2	CCK	22.6773	7.50534e-114	3.81667e-112	0.955415	0.00709677
ECE1	CCK	22.6764	7.66475e-114	3.892e-112	1.32915	0.645806
AL031005.1	CCK	22.6324	2.07819e-113	1.04756e-111	1.25232	0
AL031728.1	CCK	22.6084	3.58267e-113	1.80067e-111	1.34237	0.00129032
AL592309.2	CCK	22.5951	4.84696e-113	2.43257e-111	0.893036	0.000645161
NBPF3	CCK	22.571	8.35914e-113	4.18916e-111	0.886709	0.359355
ALPL	CCK	22.4778	6.83739e-112	3.41168e-110	0.989093	0.00387097
LINC02596	CCK	22.4677	8.59888e-112	4.28442e-110	1.4218	0.00193548
RAP1GAP	CCK	22.4396	1.61832e-111	8.02859e-110	1.39242	0.64129
USP48	CCK	22.3665	8.3474e-111	4.11166e-109	1.29558	0.867097
LDLRAD2	CCK	22.3377	1.59118e-110	7.80425e-109	2.40267	0.000645161
HSPG2	CCK	22.3334	1.75258e-110	8.58366e-109	0.777846	0.0187097
CELA3B	CCK	22.2467	1.21364e-109	5.92729e-108	1.27905	0.00129032
CELA3A	CCK	22.1954	3.80721e-109	1.85677e-107	1.34007	0.00193548
LINC01635	CCK	22.1615	8.07876e-109	3.9289e-107	0.52907	0.00322581
LINC00339	CCK	22.139	1.33086e-108	6.44506e-107	0.779645	0.0587097
CDC42	CCK	22.0947	3.55133e-108	1.71262e-106	0.953272	0.652258
CDC42-AS1	CCK	22.0805	4.87123e-108	2.3426e-106	1.18115	0.0251613
CDC42-IT1	CCK	22.0329	1.39396e-107	6.6665e-106	0.801524	0.0316129
WNT4	CCK	22.02	1.85189e-107	8.83204e-106	1.01882	0.0193548
AL445253.1	CCK	22.0082	2.40263e-107	1.14428e-105	1.85524	0.00129032
ZBTB40	CCK	21.9868	3.85231e-107	1.82966e-105	1.3933	0.32129
ZBTB40-IT1	CCK	21.8182	1.56026e-105	7.35989e-104	1.10094	0.000645161
EPHA8	CCK	21.7926	2.72925e-105	1.28215e-103	1.6424	0.0380645
C1QA	CCK	21.7848	3.23254e-105	1.51653e-103	0.534073	0.00709677
C1QC	CCK	21.7527	6.51868e-105	3.04991e-103	0.783785	0.00516129
C1QB	CCK	21.7499	6.92623e-105	3.23621e-103	2.97238	0.0116129
EPHB2	CCK	21.7041	1.87557e-104	8.72796e-103	0.642923	0.780645
AL512444.1	CCK	21.6938	2.34912e-104	1.09022e-102	2.18276	0.000645161
LACTBL1	CCK	21.6579	5.12522e-104	2.37224e-102	1.10452	0.000645161
TEX46	CCK	21.6549	5.46696e-104	2.52703e-102	0.781352	0.043871
KDM1A	CCK	21.4843	2.18461e-102	9.99103e-101	0.798674	0.727742
AL031428.1	CCK	21.3673	2.69514e-101	1.22287e-99	2.96153	0.160645
LUZP1	CCK	21.3582	3.27242e-101	1.48285e-99	0.501252	0.694194
HTR1D	CCK	21.2489	3.37617e-100	1.52188e-98	1.1617	0.000645161
LINC01355	CCK	21.2384	4.22388e-100	1.90152e-98	0.770477	0.216129
AL109936.6	CCK	21.2094	7.81316e-100	3.51277e-98	0.729314	0.0535484
HNRNPR	CCK	21.1702	1.79635e-99	8.04489e-98	3.45127	0.702581
ZNF436	CCK	21.162	2.14139e-99	9.57772e-98	0.767489	0.0967742
ZNF436-AS1	CCK	21.1349	3.79701e-99	1.69389e-97	0.685739	0.103226
AL109936.2	CCK	21.0214	4.17739e-98	1.85639e-96	1.08138	0.00129032
TCEA3	CCK	20.9318	2.74973e-97	1.21725e-95	1.26188	0.143226
ASAP3	CCK	20.9314	2.77405e-97	1.22644e-95	0.549455	0.173548
E2F2	CCK	20.9274	3.01724e-97	1.33226e-95	0.567865	0.00129032
AL021154.1	CCK	20.8928	6.22147e-97	2.74007e-95	2.25053	0.000645161
ID3	CCK	20.8737	9.2905e-97	4.08652e-95	0.949335	0.00451613
AL450043.1	CCK	20.8424	1.78612e-96	7.80671e-95	0.843086	0.00322581
MDS2	CCK	20.8045	3.93956e-96	1.71754e-94	0.99295	0.0083871
ELOA-AS1	CCK	20.8016	4.18251e-96	1.82116e-94	0.761677	0.411613
ELOA	CCK	20.7591	1.01515e-95	4.40355e-94	1.06626	0.254194
PITHD1	CCK	20.7461	1.3299e-95	5.76164e-94	0.926543	0.474194
LYPLA2	CCK	20.7424	1.43505e-95	6.2094e-94	0.599649	0.132258
GALE	CCK	20.7025	3.28882e-95	1.41419e-93	0.882836	0.147742
HMGCL	CCK	20.7022	3.30749e-95	1.42045e-93	0.666592	0.225806
FUCA1	CCK	20.6955	3.80133e-95	1.63051e-93	0.911428	0.149677
CNR2	CCK	20.64	1.20043e-94	5.13628e-93	0.797977	0.00774194
AL590609.3	CCK	20.6071	2.36779e-94	1.01185e-92	1.00795	0.000645161
PNRC2	CCK	20.5719	4.89917e-94	2.08844e-92	1.34222	0.203871
SRSF10	CCK	20.5445	8.62202e-94	3.66187e-92	1.58318	0.666452
AL591178.1	CCK	20.5364	1.01743e-93	4.31584e-92	0.95693	0.00193548
MYOM3	CCK	20.5273	1.22737e-93	5.19999e-92	0.776699	0.000645161
IL22RA1	CCK	20.4988	2.20654e-93	9.32552e-92	1.04063	0.000645161
IFNLR1	CCK	20.4692	4.05179e-93	1.70823e-91	1.91643	0.0425806
LINC02800	CCK	20.4608	4.81807e-93	2.02882e-91	1.26586	0.00387097
AL138902.1	CCK	20.446	6.52548e-93	2.7411e-91	0.893179	0
GRHL3	CCK	20.3697	3.10485e-92	1.30106e-90	0.889055	0
STPG1	CCK	20.3638	3.50645e-92	1.46756e-90	0.59376	0.0619355
NIPAL3	CCK	20.3625	3.59828e-92	1.50418e-90	2.44629	0.311613
RCAN3AS	CCK	20.3601	3.77676e-92	1.57688e-90	0.753826	0.00516129
RCAN3	CCK	20.3358	6.20184e-92	2.58315e-90	2.85879	0.063871
NCMAP-DT	CCK	20.3222	8.18996e-92	3.40712e-90	1.08418	0.00774194
NCMAP	CCK	20.2965	1.38085e-91	5.73757e-90	1.453	0.0148387
SRRM1	CCK	20.2335	4.96217e-91	2.05689e-89	1.17292	0.790323
AL445648.1	CCK	20.2299	5.33756e-91	2.20984e-89	1.17835	0.00129032
CLIC4	CCK	20.2263	5.74321e-91	2.37494e-89	1.1444	0.456774
RUNX3	CCK	20.2234	6.09931e-91	2.51917e-89	0.767092	0.000645161
LINC02793	CCK	20.1927	1.13377e-90	4.6716e-89	1.12757	0
AL050344.1	CCK	20.148	2.79972e-90	1.15222e-88	0.685864	0.00451613
AL031432.1	CCK	20.0893	9.16268e-90	3.76193e-88	1.34675	0.00193548
SYF2	CCK	20.0716	1.30843e-89	5.36567e-88	3.07189	0.24
AL031432.4	CCK	20.0657	1.47267e-89	6.032e-88	1.15188	0.0658065
AL031432.5	CCK	20.0655	1.47865e-89	6.04934e-88	0.940776	0.00451613
RSRP1	CCK	19.942	1.75974e-88	7.09838e-87	2.29561	0.796774
AL031432.3	CCK	19.8797	6.09425e-88	2.44684e-86	2.37902	0.0109677
RHD	CCK	19.8567	9.63517e-88	3.85954e-86	1.16985	0.096129
TMEM50A	CCK	19.8527	1.04413e-87	4.17763e-86	0.740249	0.510323
RHCE	CCK	19.7487	8.23064e-87	3.27038e-85	0.83925	0.0696774
MACO1	CCK	19.7425	9.30326e-87	3.68809e-85	0.856323	0.819355
LDLRAP1	CCK	19.7143	1.62709e-86	6.42812e-85	0.97378	0.00516129
AL606491.1	CCK	19.7036	2.00968e-86	7.92148e-85	0.916699	0.000645161
MAN1C1	CCK	19.6746	3.56192e-86	1.40239e-84	0.396922	0.800645
AL031280.1	CCK	19.6665	4.17984e-86	1.6438e-84	1.07239	0.0774194
SELENON	CCK	19.6639	4.39862e-86	1.72787e-84	0.793814	0.266452
AL020996.1	CCK	19.5776	2.40046e-85	9.39745e-84	0.844187	0.0154839
MTFR1L	CCK	19.5454	4.51507e-85	1.76159e-83	0.507643	0.289032
AUNIP	CCK	19.5441	4.63284e-85	1.8055e-83	0.918761	0.0116129
AL033528.2	CCK	19.5044	1.00757e-84	3.91783e-83	0.487606	0.000645161
PAQR7	CCK	19.4782	1.68196e-84	6.53278e-83	1.42413	0.127742
STMN1	CCK	19.4357	3.8505e-84	1.49386e-82	1.20599	0.725806
PAFAH2	CCK	19.4317	4.16176e-84	1.61281e-82	1.02716	0.10129
EXTL1	CCK	19.3958	8.3696e-84	3.23984e-82	1.10783	0.156129
SLC30A2	CCK	19.3912	9.16396e-84	3.54336e-82	0.921492	0.00516129
AL391650.2	CCK	19.3084	4.56603e-83	1.75764e-81	0.670251	0
TRIM63	CCK	19.2743	8.82714e-83	3.39412e-81	0.855068	0.00258065
PDIK1L	CCK	19.2536	1.31656e-82	5.05104e-81	2.4593	0.261935
FAM110D	CCK	19.2034	3.4666e-82	1.32409e-80	0.663367	0.00580645
C1orf232	CCK	19.1292	1.44277e-81	5.49253e-80	0.700724	0.00129032
AL391650.1	CCK	19.1162	1.85028e-81	7.03616e-80	0.854051	0
ZNF593	CCK	19.0076	1.47425e-80	5.56942e-79	0.762563	0.0587097
CNKSR1	CCK	18.9662	3.24253e-80	1.22228e-78	1.02941	0.0380645
CATSPER4	CCK	18.9498	4.42951e-80	1.6679e-78	1.58536	0.00258065
CEP85	CCK	18.92	7.80452e-80	2.92598e-78	1.43737	0.22129
SH3BGRL3	CCK	18.9017	1.10476e-79	4.13732e-78	0.827713	0.173548
UBXN11	CCK	18.8867	1.46854e-79	5.49375e-78	0.901722	0.132903
CD52	CCK	18.8709	1.97903e-79	7.39544e-78	1.62133	0.000645161
CRYBG2	CCK	18.861	2.38861e-79	8.90672e-78	0.778268	0.00709677
ZNF683	CCK	18.7925	8.70624e-79	3.22898e-77	0.996347	0.000645161
LIN28A	CCK	18.7916	8.85459e-79	3.28047e-77	1.10686	0.00580645
DHDDS	CCK	18.7857	9.88488e-79	3.65825e-77	0.424603	0.337419
AL513365.2	CCK	18.7794	1.11432e-78	4.11951e-77	0.878988	0.0425806
HMGN2	CCK	18.7306	2.78977e-78	1.02914e-76	0.564351	0.484516
AL512408.1	CCK	18.7157	3.69053e-78	1.35998e-76	0.720771	0
ARID1A	CCK	18.6828	6.82987e-78	2.50882e-76	2.55715	0.808387
PIGV	CCK	18.6466	1.34577e-77	4.9277e-76	0.647498	0.0606452
ZDHHC18	CCK	18.6269	1.9463e-77	7.11905e-76	2.14868	0.325806
SFN	CCK	18.6148	2.43936e-77	8.90365e-76	1.08279	0.00129032
GPN2	CCK	18.5934	3.63123e-77	1.32121e-75	0.695213	0.185161
AL034380.1	CCK	18.5819	4.50408e-77	1.63707e-75	2.9724	0
GPATCH3	CCK	18.527	1.25015e-76	4.52477e-75	0.555002	0.0593548
NUDC	CCK	18.516	1.53364e-76	5.54504e-75	0.833759	0.416129
NR0B2	CCK	18.4881	2.57645e-76	9.29596e-75	0.936615	0.00387097
KDF1	CCK	18.4646	3.98064e-76	1.43324e-74	0.657936	0.00129032
TRNP1	CCK	18.4631	4.08837e-76	1.47049e-74	3.51109	0.184516
TENT5B	CCK	18.4611	4.24816e-76	1.52638e-74	0.565444	0.0083871
SLC9A1	CCK	18.4512	5.09739e-76	1.82581e-74	0.951004	0.230968
AL590640.1	CCK	18.4422	6.02551e-76	2.15601e-74	1.39419	0.00258065
WDTC1	CCK	18.43	7.55236e-76	2.69675e-74	0.649944	0.468387
TMEM222	CCK	18.3929	1.49768e-75	5.33129e-74	1.52453	0.305806
SYTL1	CCK	18.3859	1.70383e-75	6.05264e-74	1.39223	0.00774194
MAP3K6	CCK	18.379	1.93505e-75	6.86694e-74	0.606882	0.0445161
FCN3	CCK	18.3511	3.23685e-75	1.14514e-73	0.58029	0
CD164L2	CCK	18.336	4.27072e-75	1.50781e-73	0.884889	0.000645161
GPR3	CCK	18.3342	4.41082e-75	1.55568e-73	0.667808	0.0251613
WASF2	CCK	18.3216	5.56934e-75	1.96228e-73	1.32248	0.429032
FO393419.2	CCK	18.3137	6.43038e-75	2.26104e-73	2.22468	0.00516129
BX293535.1	CCK	18.2846	1.09768e-74	3.85572e-73	4.44944	0.0187097
AHDC1	CCK	18.2711	1.40696e-74	4.93709e-73	1.06373	0.605806
FGR	CCK	18.1304	1.83566e-73	6.3766e-72	1.43492	0.00258065
LINC02574	CCK	18.1227	2.10937e-73	7.30537e-72	2.57536	0.00258065
IFI6	CCK	18.0418	9.15607e-73	3.15834e-71	1.30291	0.265161
AL445490.1	CCK	18.0356	1.02461e-72	3.53082e-71	0.644144	0.00580645
AL020997.5	CCK	17.9903	2.32168e-72	7.97665e-71	0.633836	0
FAM76A	CCK	17.9776	2.919e-72	1.00189e-70	1.31934	0.367742
STX12	CCK	17.9666	3.56186e-72	1.22133e-70	1.27898	0.667742
AL020997.2	CCK	17.9326	6.56071e-72	2.24737e-70	0.824471	0.00193548
AL020997.3	CCK	17.8711	1.98003e-71	6.76245e-70	0.745195	0.00516129
AL020997.4	CCK	17.852	2.78864e-71	9.51471e-70	1.10237	0.00709677
PPP1R8	CCK	17.8468	3.05849e-71	1.04251e-69	0.715587	0.228387
THEMIS2	CCK	17.8282	4.26989e-71	1.44828e-69	0.721265	0.00903226
SMPDL3B	CCK	17.8	7.06808e-71	2.39503e-69	0.994816	0.00193548
AL512288.1	CCK	17.7692	1.22473e-70	4.14595e-69	0.860458	0.00451613
XKR8	CCK	17.7192	2.98198e-70	1.00847e-68	0.574506	0.0477419
EYA3	CCK	17.6975	4.38341e-70	1.48097e-68	1.60054	0.644516
PTAFR	CCK	17.6803	5.9475e-70	2.00548e-68	1.07459	0.0219355
DNAJC8	CCK	17.664	7.93917e-70	2.67185e-68	0.579491	0.354839
ATP5IF1	CCK	17.6398	1.2198e-69	4.09714e-68	4.14896	0.416129
AL353622.1	CCK	17.5469	6.28162e-69	2.10172e-67	1.94599	0.0367742
AL353622.2	CCK	17.5182	1.04143e-68	3.47436e-67	0.861873	0.00129032
SESN2	CCK	17.5157	1.08653e-68	3.62131e-67	0.728256	0.205806
MED18	CCK	17.455	3.15222e-68	1.04757e-66	0.591261	0.0283871
PHACTR4	CCK	17.4502	3.43263e-68	1.13967e-66	0.562062	0.836129
RCC1	CCK	17.4498	3.45408e-68	1.14568e-66	0.688543	0.152903
SNHG3	CCK	17.4279	5.06635e-68	1.67563e-66	0.751617	0.132903
TRNAU1AP	CCK	17.42	5.82129e-68	1.92348e-66	0.519123	0.589032
SNHG12	CCK	17.4144	6.41495e-68	2.11761e-66	2.90173	0.0896774
TAF12	CCK	17.3793	1.18342e-67	3.89909e-66	0.564744	0.297419
RAB42	CCK	17.2885	5.74138e-67	1.88087e-65	0.55902	0.00516129
LINC01715	CCK	17.2846	6.14083e-67	2.00792e-65	0.60409	0.0206452
AL360012.1	CCK	17.2821	6.42029e-67	2.09533e-65	0.434156	0.00451613
GMEB1	CCK	17.2593	9.52326e-67	3.10216e-65	0.801192	0.197419
YTHDF2	CCK	17.2466	1.18593e-66	3.85221e-65	0.713994	0.408387
OPRD1	CCK	17.2354	1.44065e-66	4.67407e-65	1.1507	0.0225806
AL009181.1	CCK	17.2277	1.64495e-66	5.32819e-65	0.841153	0.000645161
EPB41	CCK	17.0358	4.4573e-65	1.43302e-63	0.981474	0.26129
TMEM200B	CCK	17.0047	7.57794e-65	2.43177e-63	1.10204	0.00193548
AL357500.1	CCK	16.9863	1.03672e-64	3.32068e-63	1.55273	0.00645161
SRSF4	CCK	16.9832	1.09407e-64	3.50113e-63	0.641689	0.693548
MECR	CCK	16.9752	1.25303e-64	4.00611e-63	1.73246	0.284516
AL590729.1	CCK	16.9432	2.16072e-64	6.89532e-63	4.93876	0
PTPRU	CCK	16.9361	2.43862e-64	7.76066e-63	0.743572	0.214194
LINC01756	CCK	16.9247	2.96103e-64	9.40584e-63	0.488065	0.00193548
AL645944.2	CCK	16.9155	3.46013e-64	1.09812e-62	0.998322	0.00387097
LINC01648	CCK	16.9043	4.18268e-64	1.32621e-62	0.847313	0.00129032
MATN1	CCK	16.8655	8.07712e-64	2.54931e-62	1.1925	0.00516129
MATN1-AS1	CCK	16.8392	1.25966e-63	3.96851e-62	2.29701	0.00580645
AL137857.1	CCK	16.7705	4.0101e-63	1.25877e-61	0.736578	0
LAPTM5	CCK	16.7648	4.41497e-63	1.38334e-61	0.738214	0.00709677
AL137027.1	CCK	16.7607	4.73256e-63	1.48151e-61	0.760109	0.00258065
LINC01778	CCK	16.753	5.38521e-63	1.68277e-61	0.407623	0.00129032
AL445235.1	CCK	16.7413	6.54946e-63	2.04472e-61	0.501929	0
SDC3	CCK	16.7229	8.92307e-63	2.78073e-61	0.975094	0.237419
PUM1	CCK	16.7228	8.93765e-63	2.78276e-61	1.69332	0.896774
NKAIN1	CCK	16.7146	1.02668e-62	3.18798e-61	0.581773	0.0225806
SNRNP40	CCK	16.7069	1.16716e-62	3.62093e-61	1.19526	0.427742
ZCCHC17	CCK	16.6824	1.76056e-62	5.45204e-61	0.923225	0.560645
AL451070.1	CCK	16.6769	1.93119e-62	5.96976e-61	0.661643	0.137419
FABP3	CCK	16.6605	2.53966e-62	7.83663e-61	0.578375	0.172258
SERINC2	CCK	16.6586	2.62225e-62	8.08425e-61	0.759054	0.0174194
LINC01226	CCK	16.6518	2.93429e-62	9.0382e-61	1.06366	0.00903226
AC114488.1	CCK	16.6202	4.97278e-62	1.52763e-60	0.577159	0.000645161
TINAGL1	CCK	16.5442	1.76188e-61	5.37896e-60	1.9336	0.000645161
HCRTR1	CCK	16.5347	2.06467e-61	6.2867e-60	0.510722	0.0393548
PEF1	CCK	16.532	2.1584e-61	6.56051e-60	0.419952	0.160645
AC114488.2	CCK	16.5305	2.21267e-61	6.71955e-60	0.684703	0.00451613
AC114488.3	CCK	16.512	3.00919e-61	9.13044e-60	0.775986	0.000645161
COL16A1	CCK	16.4903	4.30983e-61	1.30539e-59	1.13591	0.0593548
ADGRB2	CCK	16.4318	1.13169e-60	3.41276e-59	0.678867	0.227097
AL354919.2	CCK	16.4246	1.27556e-60	3.84327e-59	0.823921	0
SPOCD1	CCK	16.4162	1.46521e-60	4.41084e-59	1.38869	0.00322581
AL354919.1	CCK	16.4052	1.75477e-60	5.2779e-59	1.03791	0.0083871
AL136115.2	CCK	16.3847	2.45852e-60	7.38817e-59	0.405412	0.0722581
PTP4A2	CCK	16.3813	2.59923e-60	7.80424e-59	0.697431	0.503226
AL136115.1	CCK	16.3563	3.9211e-60	1.17527e-58	1.44984	0.000645161
AL136115.3	CCK	16.3353	5.53533e-60	1.65623e-58	0.556912	0.00193548
KHDRBS1	CCK	16.2433	2.49223e-59	7.43769e-58	0.82073	0.729032
AL445248.1	CCK	16.2185	3.72944e-59	1.10916e-57	3.21606	0.0806452
TMEM39B	CCK	16.1526	1.08922e-58	3.23106e-57	1.1058	0.351613
KPNA6	CCK	16.1456	1.2192e-58	3.61044e-57	1.13797	0.685806
AL049795.2	CCK	16.1236	1.7426e-58	5.15155e-57	1.84893	0.00645161
TXLNA	CCK	16.0665	4.38033e-58	1.28832e-56	1.35446	0.236129
CCDC28B	CCK	16.0318	7.66249e-58	2.2479e-56	1.04222	0.12129
AL049795.1	CCK	15.9775	1.83261e-57	5.36255e-56	0.617864	0.0193548
IQCC	CCK	15.9645	2.25723e-57	6.59389e-56	0.676997	0.0335484
DCDC2B	CCK	15.9604	2.41036e-57	7.03528e-56	0.676378	0.0316129
TMEM234	CCK	15.9472	2.9788e-57	8.68709e-56	1.94103	0.08
EIF3I	CCK	15.9447	3.10361e-57	9.04343e-56	1.18809	0.176129
FAM167B	CCK	15.9261	4.17811e-57	1.21436e-55	0.770215	0.00322581
LCK	CCK	15.8985	6.49116e-57	1.88189e-55	0.848926	0.00516129
HDAC1	CCK	15.8939	6.97969e-57	2.02183e-55	0.541202	0.340645
MARCKSL1	CCK	15.8848	8.0696e-57	2.33363e-55	0.745941	0.418065
AL109945.1	CCK	15.8435	1.55916e-56	4.50135e-55	0.991354	0
TSSK3	CCK	15.8401	1.64688e-56	4.75063e-55	0.560057	0.107097
FAM229A	CCK	15.8327	1.8502e-56	5.33268e-55	0.413268	0.0670968
BSDC1	CCK	15.8249	2.0955e-56	6.03465e-55	2.19942	0.632903
ZBTB8B	CCK	15.8181	2.33496e-56	6.71865e-55	0.533134	0.134194
ZBTB8A	CCK	15.7617	5.70717e-56	1.62997e-54	0.627504	0.328387
ZBTB8OS	CCK	15.7602	5.84834e-56	1.66752e-54	0.495247	0.847097
RBBP4	CCK	15.6831	1.97464e-55	5.62561e-54	0.802085	0.734839
SYNC	CCK	15.638	4.01125e-55	1.13995e-53	1.42054	0.302581
AC114489.1	CCK	15.6342	4.2575e-55	1.20894e-53	0.792024	0.00322581
KIAA1522	CCK	15.6322	4.39406e-55	1.24669e-53	0.845098	0.0929032
YARS	CCK	15.6276	4.72099e-55	1.33835e-53	0.53891	0.562581
S100PBP	CCK	15.5825	9.57838e-55	2.70427e-53	0.768048	0.570968
FNDC5	CCK	15.5777	1.03243e-54	2.9101e-53	1.83316	0.103226
HPCA	CCK	15.5601	1.35838e-54	3.82574e-53	1.21291	0.354839
TMEM54	CCK	15.4902	4.04151e-54	1.13547e-52	0.741032	0.0677419
AL031602.2	CCK	15.3964	1.7302e-53	4.84526e-52	0.842585	0.0283871
RNF19B	CCK	15.3935	1.80909e-53	5.06209e-52	1.38983	0.216129
AL020995.1	CCK	15.3912	1.87548e-53	5.24359e-52	1.03226	0.0593548
AK2	CCK	15.3802	2.22147e-53	6.19588e-52	0.414226	0.34
AZIN2	CCK	15.3789	2.26692e-53	6.31757e-52	0.425967	0.352258
TRIM62	CCK	15.3579	3.13708e-53	8.7355e-52	1.69292	0.276774
AL662907.3	CCK	15.3571	3.17692e-53	8.83931e-52	1.13617	0.0619355
ZNF362	CCK	15.3569	3.18448e-53	8.85322e-52	2.44166	0.549032
AL513327.3	CCK	15.3483	3.63507e-53	1.00897e-51	0.901212	0.00516129
A3GALT2	CCK	15.345	3.82454e-53	1.0607e-51	0.632971	0.0122581
AL513327.1	CCK	15.3434	3.92364e-53	1.08732e-51	0.881478	0.0690323
PHC2	CCK	15.3323	4.65303e-53	1.28841e-51	0.676927	0.770968
AL513327.2	CCK	15.29	8.91241e-53	2.46189e-51	1.3205	0.0529032
ZSCAN20	CCK	15.2856	9.54322e-53	2.63404e-51	5.57473	0.063871
CSMD2	CCK	15.2848	9.66279e-53	2.66491e-51	0.662434	0.962581
HMGB4	CCK	15.2409	1.893e-52	5.21241e-51	0.846974	0
CSMD2-AS1	CCK	15.2369	2.0124e-52	5.53675e-51	0.551383	0.016129
C1orf94	CCK	15.2365	2.02456e-52	5.56578e-51	0.557626	0.0206452
AC099565.1	CCK	15.2335	2.1189e-52	5.82049e-51	0.600378	0.0258065
SMIM12	CCK	15.2132	2.89118e-52	7.92928e-51	0.665189	0.429032
GJB5	CCK	15.2015	3.45498e-52	9.46803e-51	1.36751	0.000645161
GJB4	CCK	15.1917	4.01677e-52	1.09814e-50	0.525244	0
AL121988.1	CCK	15.173	5.33605e-52	1.45651e-50	0.689069	0
GJB3	CCK	15.168	5.75717e-52	1.57022e-50	0.946316	0.00258065
GJA4	CCK	15.1609	6.41544e-52	1.74837e-50	0.75184	0.000645161
AL122010.1	CCK	15.1565	6.85815e-52	1.86755e-50	0.453768	0
DLGAP3	CCK	15.1501	7.5665e-52	2.05881e-50	0.904828	0.509677
TMEM35B	CCK	15.1228	1.14632e-51	3.11174e-50	0.545356	0.0548387
ZMYM6	CCK	15.1118	1.35363e-51	3.66871e-50	0.733348	0.488387
ZMYM1	CCK	15.0963	1.71287e-51	4.63873e-50	0.724641	0.323871
AL590434.1	CCK	15.0826	2.10948e-51	5.70834e-50	0.320049	0.0864516
SFPQ	CCK	15.0666	2.68581e-51	7.25083e-50	0.545342	0.933548
ZMYM4	CCK	15.0497	3.46971e-51	9.35251e-50	0.80015	0.892903
ZMYM4-AS1	CCK	15.044	3.7802e-51	1.01815e-49	1.25098	0.0645161
KIAA0319L	CCK	15.0239	5.11969e-51	1.37785e-49	0.923724	0.805161
NCDN	CCK	15.0072	6.58799e-51	1.77025e-49	1.32306	0.528387
AC004865.2	CCK	15.0007	7.26093e-51	1.94955e-49	0.625953	0.0477419
TFAP2E	CCK	14.9984	7.5267e-51	2.01934e-49	0.870997	0.290323
PSMB2	CCK	14.9807	9.81653e-51	2.63164e-49	1.68977	0.392903
C1orf216	CCK	14.9753	1.06558e-50	2.8522e-49	0.313487	0.231613
CLSPN	CCK	14.9609	1.32243e-50	3.53422e-49	0.413104	0.0212903
AL354864.1	CCK	14.9024	3.18149e-50	8.46982e-49	1.02434	0.000645161
AGO4	CCK	14.8688	5.2585e-50	1.3967e-48	0.850678	0.716774
AGO1	CCK	14.8293	9.47423e-50	2.51063e-48	1.02415	0.544516
AL139286.3	CCK	14.8199	1.09011e-49	2.88434e-48	0.70457	0.0174194
AL139286.2	CCK	14.7859	1.80596e-49	4.7529e-48	0.855645	0.00129032
AGO3	CCK	14.7695	2.30342e-49	6.05747e-48	0.56975	0.92
AL138787.2	CCK	14.766	2.42663e-49	6.37665e-48	0.364593	0.0967742
TEKT2	CCK	14.7608	2.62123e-49	6.88278e-48	0.461088	0.0148387
ADPRHL2	CCK	14.7524	2.96929e-49	7.79077e-48	0.637217	0.0980645
COL8A2	CCK	14.7369	3.73455e-49	9.78379e-48	0.77771	0.00258065
TRAPPC3	CCK	14.7349	3.8458e-49	1.006e-47	0.638121	0.29871
MAP7D1	CCK	14.716	5.09022e-49	1.32649e-47	3.03252	0.383871
THRAP3	CCK	14.6852	8.02484e-49	2.08495e-47	0.853733	0.748387
SH3D21	CCK	14.6792	8.76536e-49	2.27563e-47	1.4092	0.194839
EVA1B	CCK	14.6646	1.08686e-48	2.81744e-47	0.553153	0
AL591845.1	CCK	14.6495	1.35781e-48	3.50927e-47	1.20003	0.0232258
STK40	CCK	14.6191	2.12223e-48	5.47672e-47	1.26892	0.3
LSM10	CCK	14.6187	2.13491e-48	5.50533e-47	2.65545	0.105161
OSCP1	CCK	14.6156	2.23411e-48	5.75684e-47	0.357565	0.165161
MRPS15	CCK	14.6137	2.29675e-48	5.91383e-47	0.850866	0.166452
CSF3R	CCK	14.5713	4.27809e-48	1.09991e-46	4.29607	0.00774194
AL596257.1	CCK	14.562	4.89979e-48	1.25882e-46	0.702322	0.00129032
AC117945.1	CCK	14.5499	5.85242e-48	1.50132e-46	1.00834	0
GRIK3	CCK	14.5453	6.2563e-48	1.60374e-46	0.323589	0.023871
AL031430.1	CCK	14.5386	6.90261e-48	1.7681e-46	0.535757	0
AL353604.1	CCK	14.5187	9.22062e-48	2.35836e-46	0.645955	0.0141935
LINC01137	CCK	14.5085	1.07062e-47	2.73225e-46	2.54081	0.0083871
ZC3H12A	CCK	14.4922	1.35663e-47	3.45961e-46	1.22362	0.000645161
MEAF6	CCK	14.4871	1.46128e-47	3.72373e-46	1.18388	0.429677
SNIP1	CCK	14.4659	1.9892e-47	5.05781e-46	0.643841	0.197419
DNALI1	CCK	14.4556	2.31234e-47	5.8708e-46	0.82443	0.0670968
GNL2	CCK	14.4036	4.91192e-47	1.24161e-45	0.481292	0.130323
AL513220.1	CCK	14.393	5.72206e-47	1.44322e-45	0.858815	0.00709677
RSPO1	CCK	14.3803	6.87812e-47	1.73227e-45	1.41097	0
C1orf109	CCK	14.3284	1.45504e-46	3.6433e-45	0.448275	0.114194
CDCA8	CCK	14.302	2.12544e-46	5.31038e-45	2.23176	0.0232258
EPHA10	CCK	14.2693	3.39839e-46	8.48467e-45	0.52669	0.323871
MANEAL	CCK	14.2389	5.25466e-46	1.30908e-44	0.553197	0.143226
AL929472.3	CCK	14.2284	6.10868e-46	1.51855e-44	0.764371	0.000645161
YRDC	CCK	14.2258	6.33418e-46	1.57234e-44	0.794793	0.0645161
C1orf122	CCK	14.2118	7.74331e-46	1.918e-44	0.416759	0.205806
MTF1	CCK	14.206	8.40523e-46	2.08046e-44	0.573417	0.309677
AL929472.2	CCK	14.2022	8.88121e-46	2.1967e-44	0.993936	0.00193548
INPP5B	CCK	14.1717	1.37155e-45	3.38516e-44	0.992683	0.663871
SF3A3	CCK	14.1472	1.94447e-45	4.78891e-44	1.61888	0.307097
FHL3	CCK	14.1406	2.13481e-45	5.25393e-44	0.454191	0.0219355
UTP11	CCK	14.118	2.94293e-45	7.23763e-44	0.390226	0.196129
POU3F1	CCK	14.0652	6.21054e-45	1.52196e-43	0.662241	0.0954839
MIR3659HG	CCK	14.0625	6.45357e-45	1.58039e-43	0.601311	0.219355
LINC02786	CCK	14.0388	9.02051e-45	2.20587e-43	1.49224	0.000645161
AL390839.1	CCK	14.0315	1.00013e-44	2.44398e-43	0.830525	0.00580645
AL390839.2	CCK	13.9802	2.05973e-44	5.01907e-43	1.52869	0.0122581
LINC01343	CCK	13.9755	2.19998e-44	5.35329e-43	0.750199	0
LINC01685	CCK	13.9457	3.34196e-44	8.09219e-43	0.625865	0.00451613
AL354702.2	CCK	13.9223	4.63525e-44	1.1208e-42	0.923897	0.00193548
RRAGC	CCK	13.9178	4.93709e-44	1.19295e-42	0.839712	0.207742
AL139260.1	CCK	13.9155	5.10211e-44	1.23196e-42	0.635772	0.878065
MYCBP	CCK	13.8403	1.4557e-43	3.50761e-42	0.390003	0.176774
GJA9	CCK	13.8199	1.93335e-43	4.65203e-42	1.62091	0.0877419
RHBDL2	CCK	13.8163	2.0333e-43	4.88912e-42	1.02698	0.274194
AKIRIN1	CCK	13.8143	2.08993e-43	5.02179e-42	0.49446	0.432258
NDUFS5	CCK	13.8082	2.27576e-43	5.46073e-42	0.501693	0.343871
MACF1	CCK	13.7861	3.09154e-43	7.40275e-42	0.559801	0.994194
AL356055.1	CCK	13.7822	3.26402e-43	7.81036e-42	0.507541	0.00193548
AL442071.2	CCK	13.7809	3.31929e-43	7.9371e-42	0.470583	0.0122581
AL442071.1	CCK	13.7714	3.78844e-43	9.04641e-42	0.754029	0.0258065
BMP8A	CCK	13.7621	4.31105e-43	1.02801e-41	0.449923	0.0393548
PABPC4	CCK	13.7616	4.34028e-43	1.03427e-41	1.27592	0.244516
PABPC4-AS1	CCK	13.7253	7.16258e-43	1.70211e-41	0.866553	0.00774194
HEYL	CCK	13.7173	7.9938e-43	1.89834e-41	1.4757	0.00774194
AL035404.2	CCK	13.6796	1.34465e-42	3.18664e-41	0.532463	0
NT5C1A	CCK	13.5995	4.03194e-42	9.4965e-41	0.483777	0.0703226
HPCAL4	CCK	13.5918	4.47762e-42	1.05319e-40	1.26002	0.652903
PPIE	CCK	13.5869	4.78921e-42	1.12571e-40	4.92864	0.472903
BMP8B	CCK	13.5725	5.82833e-42	1.36809e-40	0.942619	0.0083871
OXCT2	CCK	13.5617	6.75242e-42	1.58285e-40	0.416037	0.00580645
BMP8B-AS1	CCK	13.5538	7.52434e-42	1.76261e-40	0.871095	0
AL033527.3	CCK	13.5493	8.00159e-42	1.87313e-40	1.19258	0
AL033527.4	CCK	13.5423	8.79987e-42	2.05722e-40	0.446812	0.00903226
LINC02811	CCK	13.5376	9.38113e-42	2.19014e-40	0.321368	0.00967742
TRIT1	CCK	13.5356	9.63525e-42	2.24794e-40	0.61417	0.458065
MYCL	CCK	13.5206	1.18223e-41	2.75448e-40	1.44973	0.02
AL033527.2	CCK	13.5193	1.20315e-41	2.80133e-40	2.11362	0
MFSD2A	CCK	13.5076	1.40964e-41	3.27989e-40	0.45204	0.0141935
CAP1	CCK	13.4866	1.87446e-41	4.35261e-40	0.687628	0.327097
PPT1	CCK	13.4751	2.19293e-41	5.08528e-40	1.1719	0.381935
RLF	CCK	13.4573	2.78774e-41	6.45593e-40	0.671719	0.810323
TMCO2	CCK	13.4395	3.54857e-41	8.20137e-40	0.364364	0.00645161
AL050341.2	CCK	13.4326	3.89238e-41	8.98395e-40	0.50746	0.0787097
ZMPSTE24	CCK	13.427	4.19975e-41	9.68691e-40	0.369776	0.194839
COL9A2	CCK	13.4247	4.33334e-41	9.98838e-40	0.50509	0.00967742
SMAP2	CCK	13.4152	4.92517e-41	1.1345e-39	0.646196	0.688387
AL031985.4	CCK	13.3789	8.03613e-41	1.84617e-39	1.29523	0.0277419
ZFP69B	CCK	13.3728	8.71995e-41	2.00061e-39	0.658398	0.125161
AL031985.3	CCK	13.3706	8.97701e-41	2.05822e-39	0.434606	0.0412903
ZFP69	CCK	13.364	9.81522e-41	2.24741e-39	0.526687	0.0316129
AL603839.3	CCK	13.3536	1.12866e-40	2.57918e-39	1.03322	0.194194
EXO5	CCK	13.3368	1.4138e-40	3.22651e-39	0.564143	0.0335484
AL603839.1	CCK	13.3161	1.86646e-40	4.25113e-39	1.041	0
AL603839.2	CCK	13.3141	1.91546e-40	4.35699e-39	0.466572	0
ZNF684	CCK	13.2903	2.63459e-40	5.98091e-39	0.960141	0.104516
AL356379.2	CCK	13.2694	3.48503e-40	7.90635e-39	0.383445	0.00903226
RIMS3	CCK	13.2212	6.62193e-40	1.49639e-38	0.42403	0.546452
AL031289.2	CCK	13.2004	8.72378e-40	1.96621e-38	0.657939	0.00580645
AL031289.1	CCK	13.1993	8.85774e-40	1.9951e-38	0.565592	0.0251613
NFYC-AS1	CCK	13.1951	9.35763e-40	2.10632e-38	0.803917	0.0632258
NFYC	CCK	13.1893	1.01118e-39	2.27458e-38	0.582211	0.636129
KCNQ4	CCK	13.1419	1.89375e-39	4.24881e-38	0.352757	0.335484
CITED4	CCK	13.1395	1.95583e-39	4.3824e-38	0.599043	0.0845161
AC119677.1	CCK	13.1157	2.67623e-39	5.98882e-38	0.453184	0.00129032
AL391730.2	CCK	13.104	3.12275e-39	6.97899e-38	0.605219	0.000645161
CTPS1	CCK	13.1025	3.18475e-39	7.11296e-38	0.626193	0.349032
SLFNL1-AS1	CCK	13.0971	3.41888e-39	7.63093e-38	0.637154	0.129677
SLFNL1	CCK	13.0841	4.06169e-39	9.05397e-38	1.12272	0.0548387
SCMH1	CCK	13.0806	4.25157e-39	9.47113e-38	0.630144	0.96129
AC093151.8	CCK	13.0785	4.36747e-39	9.71679e-38	0.414662	0.0174194
AC093151.3	CCK	13.0666	5.10923e-39	1.13597e-37	0.459289	0.00193548
FOXO6	CCK	13.048	6.5266e-39	1.44924e-37	0.512017	0.0490323
AC093151.2	CCK	13.008	1.10201e-38	2.44231e-37	1.01201	0.000645161
EDN2	CCK	12.9897	1.39911e-38	3.09678e-37	0.852594	0
HIVEP3	CCK	12.9893	1.40741e-38	3.11317e-37	0.568203	0.992903
AL445933.2	CCK	12.9846	1.49599e-38	3.30699e-37	0.477593	0
AL158216.1	CCK	12.9844	1.50045e-38	3.31472e-37	0.450125	0.00709677
GUCA2A	CCK	12.9558	2.17986e-38	4.80334e-37	0.321943	0
FOXJ3	CCK	12.9451	2.50418e-38	5.51446e-37	0.503513	0.861935
AC096540.1	CCK	12.9264	3.19256e-38	7.02139e-37	0.757188	0.00258065
RIMKLA	CCK	12.8896	5.14774e-38	1.12927e-36	0.911063	0.416774
ZMYND12	CCK	12.8732	6.3695e-38	1.3964e-36	0.495234	0.0180645
PPCS	CCK	12.8434	9.36425e-38	2.04774e-36	0.877319	0.130968
CCDC30	CCK	12.8367	1.02143e-37	2.23221e-36	1.02578	0.523226
PPIH	CCK	12.8151	1.34954e-37	2.94366e-36	0.618847	0.184516
AC098484.4	CCK	12.8071	1.49579e-37	3.25857e-36	1.45741	0.0916129
AC098484.2	CCK	12.8013	1.6125e-37	3.50838e-36	0.689868	0.0103226
YBX1	CCK	12.7814	2.08154e-37	4.52604e-36	0.483167	0.491613
CLDN19	CCK	12.7746	2.27391e-37	4.94122e-36	0.407467	0.00129032
P3H1	CCK	12.7706	2.39382e-37	5.19523e-36	0.439324	0.215484
C1orf50	CCK	12.7594	2.76337e-37	5.98597e-36	0.362525	0.151613
AC098484.1	CCK	12.7441	3.36118e-37	7.27638e-36	0.710484	0
TMEM269	CCK	12.7311	3.97268e-37	8.59477e-36	0.876775	0.0316129
SVBP	CCK	12.7102	5.19278e-37	1.12134e-35	0.510429	0.190323
ERMAP	CCK	12.6737	8.27312e-37	1.77983e-35	0.449982	0.0625806
AL512353.1	CCK	12.6674	8.96577e-37	1.92764e-35	0.769398	0.000645161
ZNF691	CCK	12.6515	1.09806e-36	2.35497e-35	0.311583	0.0283871
SLC2A1	CCK	12.6474	1.15673e-36	2.47924e-35	0.399565	0.0851613
SLC2A1-AS1	CCK	12.6289	1.46287e-36	3.13152e-35	0.243718	0.176129
AC099795.1	CCK	12.6146	1.75367e-36	3.74705e-35	0.463764	0.00193548
FAM183A	CCK	12.5843	2.57633e-36	5.49464e-35	1.94728	0.00129032
EBNA1BP2	CCK	12.5779	2.79357e-36	5.95427e-35	1.45777	0.0987097
CFAP57	CCK	12.5638	3.33845e-36	7.11125e-35	0.37185	0.0141935
TMEM125	CCK	12.5556	3.7023e-36	7.87658e-35	0.493687	0.00580645
C1orf210	CCK	12.5442	4.27785e-36	9.07867e-35	0.625659	0.000645161
TIE1	CCK	12.5269	5.32287e-36	1.12826e-34	0.796522	0.00258065
MPL	CCK	12.5247	5.47147e-36	1.15905e-34	0.590208	0.00258065
AL139289.3	CCK	12.4837	9.16616e-36	1.94052e-34	0.887982	0.000645161
AL139289.2	CCK	12.4787	9.75444e-36	2.06253e-34	0.303992	0.00451613
CDC20	CCK	12.458	1.26429e-35	2.66837e-34	0.455746	0.00129032
ELOVL1	CCK	12.4491	1.41384e-35	2.98037e-34	0.339527	0.0703226
MED8	CCK	12.4385	1.61488e-35	3.40001e-34	1.78059	0.124516
AL139289.1	CCK	12.4079	2.36652e-35	4.96438e-34	0.378179	0.00193548
SZT2	CCK	12.4069	2.39778e-35	5.02689e-34	0.360507	0.406452
SZT2-AS1	CCK	12.3915	2.90653e-35	6.07871e-34	0.465902	0.000645161
HYI	CCK	12.3882	3.02851e-35	6.32998e-34	0.443388	0.0696774
HYI-AS1	CCK	12.3855	3.1328e-35	6.54005e-34	0.484896	0.0167742
PTPRF	CCK	12.3623	4.17889e-35	8.70282e-34	1.32125	0.156129
KDM4A	CCK	12.3578	4.42246e-35	9.19898e-34	0.494291	0.366452
KDM4A-AS1	CCK	12.352	4.75442e-35	9.88352e-34	3.69802	0.0832258
ST3GAL3	CCK	12.3371	5.7193e-35	1.18608e-33	0.975562	0.803871
AL451062.1	CCK	12.3138	7.63358e-35	1.58022e-33	0.452392	0.0470968
ARTN	CCK	12.3021	8.82763e-35	1.8263e-33	0.777466	0.0135484
AL357079.1	CCK	12.291	1.012e-34	2.09241e-33	0.520044	0.0819355
IPO13	CCK	12.2866	1.0691e-34	2.20651e-33	0.646539	0.120645
AL357079.2	CCK	12.2858	1.07934e-34	2.22632e-33	0.638207	0
DPH2	CCK	12.2772	1.20048e-34	2.47472e-33	0.541432	0.0483871
ATP6V0B	CCK	12.2734	1.25837e-34	2.58942e-33	0.262007	0.463226
B4GALT2	CCK	12.2722	1.27706e-34	2.6263e-33	0.90888	0.153548
CCDC24	CCK	12.2688	1.33278e-34	2.73927e-33	1.53253	0.16129
SLC6A9	CCK	12.2613	1.46135e-34	2.99994e-33	1.51282	0.0535484
AL139220.2	CCK	12.2563	1.55449e-34	3.18924e-33	2.65179	0.02
KLF17	CCK	12.2558	1.56494e-34	3.20877e-33	0.481539	0.00193548
DMAP1	CCK	12.252	1.63979e-34	3.36025e-33	0.569304	0.236129
ERI3	CCK	12.2343	2.03886e-34	4.17061e-33	2.92632	0.690323
ERI3-IT1	CCK	12.2178	2.4967e-34	5.09809e-33	1.08292	0.00129032
RNF220	CCK	12.2119	2.68694e-34	5.48007e-33	0.449906	0.368387
TMEM53	CCK	12.1991	3.14413e-34	6.40871e-33	0.79487	0.113548
ARMH1	CCK	12.1937	3.35732e-34	6.82715e-33	0.364171	0.271613
KIF2C	CCK	12.1349	6.90171e-34	1.40017e-32	1.00994	0.0167742
AL592166.1	CCK	12.1333	7.03781e-34	1.42694e-32	0.618582	0.0341935
BEST4	CCK	12.1194	8.33901e-34	1.68779e-32	0.476896	0.0135484
PLK3	CCK	12.1049	9.94565e-34	2.01179e-32	0.506574	0.0329032
TCTEX1D4	CCK	12.1033	1.01492e-33	2.05177e-32	0.71098	0
BTBD19	CCK	12.0854	1.26205e-33	2.54689e-32	0.534544	0.0258065
PTCH2	CCK	12.0632	1.65246e-33	3.33281e-32	0.67648	0.470323
EIF2B3	CCK	12.0501	1.93776e-33	3.90595e-32	0.283879	0.699355
HECTD3	CCK	12.0479	1.99054e-33	4.00767e-32	4.32643	0.0922581
UROD	CCK	12.0203	2.77945e-33	5.583e-32	0.610745	0.105161
ZSWIM5	CCK	11.9957	3.74235e-33	7.49968e-32	0.633173	0.912903
LINC01144	CCK	11.9711	5.03507e-33	1.00728e-31	0.406072	0.00387097
HPDL	CCK	11.9667	5.31259e-33	1.06095e-31	0.852433	0.00193548
MUTYH	CCK	11.9555	6.07578e-33	1.21196e-31	0.352684	0.138065
TOE1	CCK	11.9451	6.88933e-33	1.37345e-31	0.49845	0.0632258
TESK2	CCK	11.9444	6.94161e-33	1.38307e-31	0.58411	0.197419
CCDC163	CCK	11.934	7.87333e-33	1.56691e-31	0.412594	0.0180645
MMACHC	CCK	11.9298	8.27239e-33	1.64443e-31	3.2231	0.076129
PRDX1	CCK	11.9102	1.04756e-32	2.07641e-31	0.607134	0.314839
AKR1A1	CCK	11.9092	1.0596e-32	2.09908e-31	1.64975	0.150323
NASP	CCK	11.905	1.11453e-32	2.20536e-31	0.46219	0.663871
CCDC17	CCK	11.8732	1.63017e-32	3.21646e-31	0.948817	0.00322581
GPBP1L1	CCK	11.8628	1.84677e-32	3.63967e-31	0.313325	0.647742
TMEM69	CCK	11.8618	1.86813e-32	3.67968e-31	0.626551	0.204516
IPP	CCK	11.8608	1.89173e-32	3.72403e-31	1.25765	0.234194
AL604028.1	CCK	11.858	1.95547e-32	3.84732e-31	3.40523	0.0116129
MAST2	CCK	11.8572	1.97367e-32	3.88091e-31	0.636765	0.786452
PIK3R3	CCK	11.8437	2.32034e-32	4.55999e-31	0.593626	0.802581
AL358075.1	CCK	11.831	2.69942e-32	5.29292e-31	2.01393	0.00322581
AL358075.2	CCK	11.8278	2.80327e-32	5.49343e-31	1.2752	0.00322581
TSPAN1	CCK	11.8167	3.19853e-32	6.26088e-31	0.35638	0.0122581
P3R3URF	CCK	11.8155	3.24765e-32	6.35343e-31	0.404677	0.00129032
POMGNT1	CCK	11.8152	3.2594e-32	6.37281e-31	0.310507	0.321935
LURAP1	CCK	11.8115	3.40551e-32	6.65095e-31	0.764009	0.192903
RAD54L	CCK	11.7981	3.99243e-32	7.7884e-31	0.235787	0.0496774
LRRC41	CCK	11.774	5.31644e-32	1.03362e-30	0.337108	0.45871
UQCRH	CCK	11.7282	9.14255e-32	1.7745e-30	1.30353	0.532903
NSUN4	CCK	11.7252	9.46492e-32	1.83604e-30	0.311618	0.27871
FAAH	CCK	11.6986	1.29569e-31	2.50637e-30	0.649305	0.218065
LINC01398	CCK	11.6856	1.5097e-31	2.91547e-30	0.280518	0
DMBX1	CCK	11.6833	1.55222e-31	2.99423e-30	0.504552	0.000645161
TMEM275	CCK	11.6786	1.63912e-31	3.16009e-30	0.318182	0.00580645
MKNK1-AS1	CCK	11.6732	1.74739e-31	3.36506e-30	1.61488	0.0264516
KNCN	CCK	11.6654	1.91566e-31	3.68707e-30	0.531187	0
MKNK1	CCK	11.658	2.08969e-31	4.01978e-30	0.591995	0.589677
MOB3C	CCK	11.6212	3.21455e-31	6.16298e-30	0.948064	0.016129
ATPAF1	CCK	11.6169	3.3832e-31	6.47912e-30	0.328437	0.698065
TEX38	CCK	11.6163	3.40581e-31	6.5188e-30	0.547305	0.00129032
EFCAB14-AS1	CCK	11.6121	3.57696e-31	6.8426e-30	0.938187	0.0148387
EFCAB14	CCK	11.6058	3.85074e-31	7.35817e-30	0.530988	0.459355
CYP4B1	CCK	11.6026	3.99671e-31	7.62866e-30	0.456825	0.000645161
CYP4A11	CCK	11.5793	5.24434e-31	9.99349e-30	0.495199	0.00193548
CYP4X1	CCK	11.5321	9.09388e-31	1.72529e-29	0.350608	0.325806
CYP4Z1	CCK	11.5251	9.85858e-31	1.86934e-29	0.360995	0.0864516
CYP4A22-AS1	CCK	11.5195	1.05219e-30	1.99402e-29	0.36439	0.0432258
CYP4A22	CCK	11.4784	1.69347e-30	3.20404e-29	0.543398	0.00387097
LINC00853	CCK	11.4472	2.42913e-30	4.58837e-29	0.667208	0
PDZK1IP1	CCK	11.4397	2.64838e-30	4.99977e-29	0.733573	0
TAL1	CCK	11.4376	2.7133e-30	5.11954e-29	0.466283	0.000645161
AL135960.1	CCK	11.4321	2.88994e-30	5.44985e-29	0.452399	0
STIL	CCK	11.424	3.17374e-30	5.9785e-29	0.387407	0.0664516
CMPK1	CCK	11.4214	3.26745e-30	6.15167e-29	0.46601	0.48129
LINC01389	CCK	11.4137	3.57355e-30	6.72432e-29	1.31945	0.0251613
FOXE3	CCK	11.4124	3.62717e-30	6.82149e-29	0.841951	0.00129032
FOXD2-AS1	CCK	11.4007	4.14765e-30	7.7961e-29	0.571478	0.00129032
FOXD2	CCK	11.3857	4.9293e-30	9.25524e-29	1.33706	0
LINC01738	CCK	11.3649	6.25411e-30	1.16855e-28	0.797298	0
TRABD2B	CCK	11.3203	1.04062e-29	1.93493e-28	0.544969	0.00322581
AC096541.1	CCK	11.3179	1.06956e-29	1.98767e-28	0.647222	0
LINC02794	CCK	11.3048	1.24305e-29	2.30884e-28	0.44475	0.00258065
AL356289.1	CCK	11.3046	1.24567e-29	2.31247e-28	1.2285	0.000645161
AL109659.1	CCK	11.2918	1.44124e-29	2.67407e-28	0.386921	0.000645161
SLC5A9	CCK	11.2811	1.62612e-29	3.01386e-28	0.829941	0.00129032
AL109659.2	CCK	11.2748	1.74842e-29	3.23705e-28	0.789153	0.00129032
SPATA6	CCK	11.2707	1.83017e-29	3.38116e-28	1.11232	0.13871
AGBL4	CCK	11.2633	1.99204e-29	3.67628e-28	0.473231	0.974839
AL391844.1	CCK	11.2538	2.21785e-29	4.08863e-28	0.776838	0
BEND5	CCK	11.2247	3.08386e-29	5.66698e-28	0.454462	0.168387
AL645507.1	CCK	11.218	3.32778e-29	6.10872e-28	0.44432	0.00903226
AC099788.1	CCK	11.2119	3.56629e-29	6.54307e-28	0.41091	0.0741935
AL590432.1	CCK	11.201	4.02988e-29	7.38968e-28	0.397779	0.00774194
AGBL4-IT1	CCK	11.1813	5.03573e-29	9.21945e-28	1.44193	0.00451613
ELAVL4	CCK	11.1672	5.90402e-29	1.07977e-27	0.430024	0.932903
AL592182.2	CCK	11.1461	7.48361e-29	1.36648e-27	0.645259	0.0109677
AL592182.1	CCK	11.1369	8.29486e-29	1.51221e-27	0.397068	0.000645161
LINC02808	CCK	11.1313	8.835e-29	1.60899e-27	0.417867	0.0109677
AL592182.3	CCK	11.1305	8.91435e-29	1.62258e-27	0.93743	0
DMRTA2	CCK	11.1229	9.70769e-29	1.76605e-27	0.847843	0.00451613
AL049637.2	CCK	11.0999	1.2555e-28	2.28164e-27	1.09841	0
FAF1	CCK	11.0825	1.52531e-28	2.76761e-27	0.702737	0.969677
AL049637.1	CCK	11.0725	1.70537e-28	3.09106e-27	0.760866	0.0180645
CDKN2C	CCK	11.0676	1.80151e-28	3.26189e-27	2.59026	0.00903226
C1orf185	CCK	11.0667	1.81923e-28	3.29225e-27	0.278842	0.000645161
LINC01562	CCK	11.0263	2.85406e-28	5.14341e-27	0.321399	0.0683871
RNF11	CCK	11.0171	3.15983e-28	5.68556e-27	0.264932	0.757419
AL162430.2	CCK	11.0161	3.19617e-28	5.74794e-27	1.72925	0.00580645
TTC39A	CCK	11.0116	3.36025e-28	6.0336e-27	2.20797	0.0206452
TTC39A-AS1	CCK	11.0103	3.4089e-28	6.11778e-27	1.11431	0.00322581
EPS15	CCK	11.0097	3.43123e-28	6.15465e-27	0.963982	0.72
AC104170.2	CCK	10.9989	3.86967e-28	6.93748e-27	0.676118	0.000645161
AC104170.1	CCK	10.9799	4.77436e-28	8.55052e-27	0.463593	0.00645161
OSBPL9	CCK	10.9691	5.38157e-28	9.62799e-27	0.455779	0.83871
NRDC	CCK	10.9376	7.61876e-28	1.36093e-26	0.743189	0.851613
AL050343.2	CCK	10.9222	9.02583e-28	1.61061e-26	0.439738	0.00645161
AL050343.3	CCK	10.9205	9.20341e-28	1.64145e-26	0.27978	0.00129032
RAB3B	CCK	10.9075	1.06089e-27	1.89016e-26	1.40467	0.0619355
TXNDC12	CCK	10.9063	1.07526e-27	1.91479e-26	0.702929	0.326452
KTI12	CCK	10.903	1.11475e-27	1.98204e-26	0.590489	0.0193548
AL445685.1	CCK	10.8896	1.29175e-27	2.29084e-26	0.370867	0.0225806
TXNDC12-AS1	CCK	10.8795	1.44275e-27	2.55601e-26	0.745963	0.00129032
BTF3L4	CCK	10.8781	1.46659e-27	2.59692e-26	0.732494	0.585806
ZFYVE9	CCK	10.848	2.03882e-27	3.60463e-26	0.447175	0.929677
CC2D1B	CCK	10.8384	2.26274e-27	3.99642e-26	0.280184	0.132258
AL513218.1	CCK	10.832	2.42912e-27	4.2881e-26	0.369682	0.00193548
AL513218.2	CCK	10.8123	3.01168e-27	5.30834e-26	0.496167	0.0103226
ORC1	CCK	10.7999	3.44412e-27	6.05509e-26	0.66001	0.0167742
PRPF38A	CCK	10.7785	4.34761e-27	7.63574e-26	2.77903	0.278065
TUT4	CCK	10.7761	4.46298e-27	7.83438e-26	0.467916	0.972903
AL591167.1	CCK	10.7635	5.1184e-27	8.97578e-26	0.710168	0.00258065
GPX7	CCK	10.7475	6.08833e-27	1.06496e-25	1.97878	0.0593548
SHISAL2A	CCK	10.7412	6.51711e-27	1.13766e-25	0.469343	0.0277419
COA7	CCK	10.7403	6.58223e-27	1.14787e-25	0.583665	0.135484
ZYG11B	CCK	10.7361	6.8861e-27	1.20025e-25	0.494266	0.857419
ZYG11A	CCK	10.7349	6.98137e-27	1.21624e-25	1.15312	0.0103226
AC099677.4	CCK	10.7258	7.70376e-27	1.34142e-25	0.636446	0
ECHDC2	CCK	10.7199	8.20659e-27	1.42825e-25	0.362903	0.513548
SCP2	CCK	10.7094	9.19339e-27	1.59919e-25	0.323698	0.727742
PODN	CCK	10.7002	1.01613e-26	1.76667e-25	2.30482	0.138065
AL445183.1	CCK	10.6978	1.04226e-26	1.81118e-25	0.523049	0.00516129
SLC1A7	CCK	10.6663	1.46377e-26	2.53982e-25	0.454009	0.00451613
AL445183.2	CCK	10.6615	1.54035e-26	2.66869e-25	0.475518	0
CPT2	CCK	10.6548	1.65612e-26	2.86782e-25	0.852161	0.0477419
AL606760.2	CCK	10.6408	1.92466e-26	3.32616e-25	0.311924	0.0683871
CZIB	CCK	10.6271	2.2286e-26	3.84372e-25	0.93757	0.228387
AL606760.3	CCK	10.6175	2.47039e-26	4.25862e-25	0.517581	0.00193548
MAGOH	CCK	10.6024	2.9039e-26	4.99844e-25	0.475119	0.194839
AL606760.1	CCK	10.5965	3.09358e-26	5.31698e-25	0.597087	0.0180645
LRP8	CCK	10.5871	3.41989e-26	5.87197e-25	0.434694	0.526452
AL355483.3	CCK	10.5838	3.54369e-26	6.08151e-25	0.455548	0.000645161
AL355483.1	CCK	10.5816	3.62675e-26	6.22097e-25	0.552356	0.00193548
AL355483.2	CCK	10.5666	4.25626e-26	7.27546e-25	0.608293	0.000645161
LINC01771	CCK	10.5513	5.00996e-26	8.55956e-25	0.400182	0.0277419
AC119428.2	CCK	10.5442	5.40157e-26	9.21496e-25	0.643108	0.00322581
AC119428.1	CCK	10.5307	6.23395e-26	1.06192e-24	0.779622	0
LINC02812	CCK	10.5163	7.26352e-26	1.23548e-24	3.10386	0
DMRTB1	CCK	10.505	8.19474e-26	1.39182e-24	0.798119	0.000645161
GLIS1	CCK	10.4824	1.04109e-25	1.76388e-24	0.420614	0.663871
NDC1	CCK	10.4762	1.11166e-25	1.88159e-24	1.85101	0.24
YIPF1	CCK	10.4657	1.24192e-25	2.10001e-24	0.4147	0.173548
DIO1	CCK	10.4609	1.30639e-25	2.20794e-24	0.377267	0.016129
HSPB11	CCK	10.4593	1.32848e-25	2.24309e-24	1.04648	0.464516
LRRC42	CCK	10.4484	1.48965e-25	2.51399e-24	0.435467	0.132903
LDLRAD1	CCK	10.4254	1.89773e-25	3.19643e-24	0.431725	0.00129032
TMEM59	CCK	10.4214	1.98103e-25	3.3351e-24	0.518608	0.592903
TCEANC2	CCK	10.4188	2.03582e-25	3.42568e-24	1.20391	0.169677
CDCP2	CCK	10.4116	2.19423e-25	3.69043e-24	0.27827	0.00709677
AL357673.2	CCK	10.3915	2.71018e-25	4.55377e-24	1.68132	0
CYB5RL	CCK	10.3876	2.82398e-25	4.73805e-24	0.275275	0.109032
MRPL37	CCK	10.3874	2.82995e-25	4.74577e-24	0.863409	0.220645
SSBP3	CCK	10.3846	2.91361e-25	4.8837e-24	0.744889	0.812903
SSBP3-AS1	CCK	10.3712	3.3546e-25	5.62014e-24	0.353241	0.00129032
AL161644.1	CCK	10.3652	3.56967e-25	5.97466e-24	0.454576	0
AL035415.1	CCK	10.3576	3.86394e-25	6.45779e-24	0.428635	0.00129032
AC099796.2	CCK	10.3471	4.31354e-25	7.20571e-24	0.452574	0.00193548
ACOT11	CCK	10.3365	4.81885e-25	8.04205e-24	0.499728	0.313548
FAM151A	CCK	10.3227	5.56454e-25	9.27755e-24	0.530697	0.0141935
AL590093.1	CCK	10.3163	5.94613e-25	9.89942e-24	0.729183	0.00258065
MROH7	CCK	10.3083	6.46115e-25	1.07465e-23	0.453939	0.307097
TTC4	CCK	10.2994	7.08799e-25	1.17777e-23	1.01149	0.249677
PARS2	CCK	10.2885	7.94188e-25	1.31712e-23	0.34136	0.02
TTC22	CCK	10.2713	9.4959e-25	1.57183e-23	0.477778	0.00516129
AC096536.1	CCK	10.2628	1.03681e-24	1.71455e-23	0.658607	0
LEXM	CCK	10.254	1.13576e-24	1.87461e-23	0.817194	0.00516129
DHCR24	CCK	10.2526	1.15213e-24	1.90072e-23	0.525165	0.212258
AC096536.3	CCK	10.2517	1.16299e-24	1.91771e-23	1.8091	0.0135484
AC096536.2	CCK	10.2474	1.2153e-24	2.00301e-23	0.334222	0.00129032
DHCR24-DT	CCK	10.237	1.35435e-24	2.22899e-23	0.305794	0.00129032
AL590440.2	CCK	10.2185	1.63777e-24	2.69032e-23	0.400748	0.00451613
TMEM61	CCK	10.2155	1.68974e-24	2.77437e-23	1.4476	0.00129032
AL590440.1	CCK	10.2152	1.69566e-24	2.78276e-23	1.76803	0.000645161
BSND	CCK	10.2064	1.85619e-24	3.04476e-23	2.20112	0.000645161
PCSK9	CCK	10.1977	2.03106e-24	3.33003e-23	0.373514	0
USP24	CCK	10.1946	2.09665e-24	3.43595e-23	0.517134	0.885806
MIR4422HG	CCK	10.1933	2.12463e-24	3.48013e-23	0.659585	0.0225806
AL603840.1	CCK	10.1909	2.17711e-24	3.56377e-23	2.39335	0.023871
LINC01755	CCK	10.1778	2.4911e-24	4.06883e-23	1.39636	0
LINC01753	CCK	10.1699	2.70094e-24	4.40949e-23	0.407691	0.00193548
AL353681.1	CCK	10.1628	2.90598e-24	4.73976e-23	0.397858	0.00193548
AC119674.1	CCK	10.1554	3.13626e-24	5.10811e-23	1.06205	0.111613
LINC01767	CCK	10.1457	3.46321e-24	5.6353e-23	0.312293	0
PLPP3	CCK	10.1381	3.74471e-24	6.08762e-23	0.41449	0.356774
PRKAA2	CCK	10.1247	4.29233e-24	6.97131e-23	0.66551	0.850968
FYB2	CCK	10.1241	4.31759e-24	7.00903e-23	0.396674	0.0135484
C8A	CCK	10.1183	4.58517e-24	7.43992e-23	0.406007	0.00193548
C8B	CCK	10.1177	4.60934e-24	7.47562e-23	0.845797	0.00129032
AL161740.1	CCK	10.1164	4.67162e-24	7.57307e-23	0.612104	0.00387097
DAB1	CCK	10.079	6.84234e-24	1.10453e-22	0.250054	1
AL390243.1	CCK	10.0485	9.32757e-24	1.5022e-22	0.803052	0.000645161
DAB1-AS1	CCK	10.0466	9.5107e-24	1.53098e-22	1.12771	0.0387097
AL445193.2	CCK	10.0424	9.92774e-24	1.59662e-22	0.490032	0.0451613
OMA1	CCK	10.0319	1.10422e-23	1.77174e-22	0.518842	0.149677
AL035411.3	CCK	10.0305	1.11937e-23	1.7952e-22	0.750748	0.0109677
TACSTD2	CCK	10.0235	1.2014e-23	1.92587e-22	0.199063	0
MYSM1	CCK	10.0163	1.29198e-23	2.06915e-22	0.689428	0.690323
AL136985.3	CCK	10.0158	1.29951e-23	2.08023e-22	0.40726	0.00258065
JUN	CCK	10.0123	1.34598e-23	2.15263e-22	0.610891	0.0858065
LINC01135	CCK	10.0056	1.44063e-23	2.30295e-22	0.388902	0.289032
AL136985.2	CCK	10.0034	1.4725e-23	2.35279e-22	0.646831	0
AL136985.1	CCK	9.9992	1.53635e-23	2.45254e-22	0.469561	0.00709677
LINC02777	CCK	9.99589	1.58861e-23	2.5348e-22	0.24524	0.0141935
LINC01358	CCK	9.99274	1.63984e-23	2.61534e-22	0.444943	0.116774
AL592431.2	CCK	9.98847	1.71198e-23	2.72913e-22	3.93277	0
AL592431.1	CCK	9.96893	2.08464e-23	3.31708e-22	0.57138	0.00193548
AC093425.1	CCK	9.96122	2.2529e-23	3.58316e-22	0.974054	0.0135484
AC093424.1	CCK	9.93551	2.91688e-23	4.6158e-22	0.297644	0.00129032
FGGY	CCK	9.92424	3.26578e-23	5.1632e-22	0.297251	0.46
AL035416.1	CCK	9.91872	3.45149e-23	5.4518e-22	0.346385	0.0122581
HOOK1	CCK	9.90623	3.91141e-23	6.17263e-22	0.73629	0.651613
CYP2J2	CCK	9.90524	3.95012e-23	6.23087e-22	3.2583	0.00774194
C1orf87	CCK	9.89197	4.51067e-23	7.11182e-22	0.625984	0.00387097
LINC02778	CCK	9.89149	4.53231e-23	7.14268e-22	0.38684	0.00129032
LINC01748	CCK	9.8883	4.67895e-23	7.37042e-22	0.493624	0.118065
AC099792.1	CCK	9.87586	5.29756e-23	8.33726e-22	1.72205	0.130323
NFIA	CCK	9.86999	5.61707e-23	8.83206e-22	0.834168	0.708387
NFIA-AS2	CCK	9.85604	6.45464e-23	1.01352e-21	0.472005	0.0896774
NFIA-AS1	CCK	9.83413	8.02574e-23	1.25792e-21	0.635995	0.00129032
AC099791.3	CCK	9.81872	9.35246e-23	1.46321e-21	0.515639	0.00258065
AC099791.4	CCK	9.80103	1.11444e-22	1.74041e-21	0.721558	0.00516129
TM2D1	CCK	9.78093	1.35962e-22	2.11851e-21	0.417064	0.568387
AC099791.2	CCK	9.77939	1.38042e-22	2.14996e-21	0.578931	0.0767742
PATJ	CCK	9.75053	1.83512e-22	2.85171e-21	0.361592	0.869677
L1TD1	CCK	9.74612	1.91657e-22	2.9756e-21	0.431274	0.0129032
KANK4	CCK	9.73664	2.10401e-22	3.26367e-21	0.606474	0.00903226
USP1	CCK	9.73272	2.18667e-22	3.39037e-21	0.717391	0.298065
DOCK7	CCK	9.71555	2.58837e-22	4.01139e-21	0.50776	0.91871
ANGPTL3	CCK	9.71521	2.59712e-22	4.02315e-21	0.35204	0.00967742
AC103923.1	CCK	9.69475	3.17427e-22	4.90619e-21	0.471503	0.161935
ATG4C	CCK	9.69444	3.18365e-22	4.91849e-21	0.677955	0.589032
AC099794.1	CCK	9.69273	3.23758e-22	4.99956e-21	1.23291	0.00129032
LINC01739	CCK	9.69068	3.30328e-22	5.09875e-21	0.762601	0.00258065
AL162400.3	CCK	9.68377	3.53449e-22	5.45319e-21	0.371268	0
AL162400.1	CCK	9.67828	3.72927e-22	5.75114e-21	0.310034	0.000645161
AC096543.1	CCK	9.66875	4.09328e-22	6.30405e-21	0.432931	0.00129032
LINC00466	CCK	9.66759	4.14011e-22	6.37334e-21	0.500232	0.0116129
AC096543.2	CCK	9.65284	4.78141e-22	7.34419e-21	0.383305	0
FOXD3-AS1	CCK	9.65216	4.81316e-22	7.38966e-21	0.569061	0
FOXD3	CCK	9.65053	4.89037e-22	7.50154e-21	0.580703	0
ALG6	CCK	9.63958	5.44084e-22	8.33481e-21	0.29864	0.392258
ITGB3BP	CCK	9.62861	6.05423e-22	9.27035e-21	0.252486	0.464516
BX004807.1	CCK	9.62031	6.56319e-22	1.00368e-20	0.604844	0.0154839
EFCAB7	CCK	9.6101	7.24762e-22	1.10683e-20	0.268913	0.518065
DLEU2L	CCK	9.6033	7.74226e-22	1.18184e-20	0.493371	0.11871
PGM1	CCK	9.58871	8.9194e-22	1.35913e-20	0.887137	0.260645
ROR1	CCK	9.58518	9.22947e-22	1.40513e-20	0.365531	0.0432258
ROR1-AS1	CCK	9.57392	1.02929e-21	1.56428e-20	1.01459	0.00645161
AL445205.1	CCK	9.566	1.11119e-21	1.688e-20	0.343947	0
UBE2U	CCK	9.55428	1.24447e-21	1.88798e-20	0.90943	0.00322581
CACHD1	CCK	9.55409	1.2467e-21	1.89053e-20	0.253083	0.0832258
RAVER2	CCK	9.5401	1.42698e-21	2.16201e-20	0.37336	0.525161
JAK1	CCK	9.53396	1.5139e-21	2.29269e-20	0.419938	0.967097
LINC01359	CCK	9.5301	1.57132e-21	2.37756e-20	1.83615	0.139355
AL357078.2	CCK	9.52954	1.57988e-21	2.38948e-20	0.351499	0.0245161
AK4	CCK	9.52126	1.71088e-21	2.5842e-20	0.34826	0.43871
DNAJC6	CCK	9.47569	2.65011e-21	3.99065e-20	0.369496	0.967742
AL139294.1	CCK	9.4705	2.78495e-21	4.19005e-20	3.08296	0.189032
LEPROT	CCK	9.46119	3.04451e-21	4.57856e-20	0.499816	0.214839
LEPR	CCK	9.45186	3.32872e-21	5.00163e-20	0.763641	0.415484
AC119800.1	CCK	9.45109	3.35333e-21	5.03641e-20	0.400668	0.00129032
AL513493.1	CCK	9.4475	3.47005e-21	5.20944e-20	0.307816	0.00129032
PDE4B	CCK	9.43749	3.81823e-21	5.72717e-20	0.366079	0.316129
AL590783.1	CCK	9.40535	5.18577e-21	7.76156e-20	0.903175	0.00129032
SGIP1	CCK	9.39745	5.59034e-21	8.35985e-20	0.301463	0.989032
AL139147.1	CCK	9.38354	6.37941e-21	9.5357e-20	0.4169	0.0909677
TCTEX1D1	CCK	9.37868	6.68008e-21	9.97649e-20	0.599234	0.0522581
INSL5	CCK	9.37569	6.87238e-21	1.02592e-19	1.85401	0.00193548
WDR78	CCK	9.34914	8.83666e-21	1.31688e-19	1.1954	0.36
AL592161.1	CCK	9.3482	8.91507e-21	1.32799e-19	0.479127	0.000645161
MIER1	CCK	9.34467	9.21787e-21	1.3725e-19	0.290455	0.716774
SLC35D1	CCK	9.34021	9.61469e-21	1.42912e-19	1.81801	0.548387
C1orf141	CCK	9.33275	1.03158e-20	1.53202e-19	2.05192	0.0083871
AL133320.2	CCK	9.31963	1.16744e-20	1.73081e-19	1.91417	0.00258065
IL23R	CCK	9.30003	1.40404e-20	2.07981e-19	0.431619	0.00516129
IL12RB2	CCK	9.2993	1.41372e-20	2.09325e-19	0.520209	0.17871
SERBP1	CCK	9.27769	1.73188e-20	2.55774e-19	0.573201	0.549677
LINC01702	CCK	9.24301	2.3965e-20	3.52723e-19	0.607518	0
GADD45A	CCK	9.2376	2.52085e-20	3.70709e-19	0.509494	0.127742
GNG12	CCK	9.23667	2.54279e-20	3.73776e-19	0.457461	0.647742
GNG12-AS1	CCK	9.23201	2.65598e-20	3.89917e-19	0.36441	0.463871
DIRAS3	CCK	9.22852	2.74393e-20	4.02656e-19	0.756803	0.181935
WLS	CCK	9.22728	2.77594e-20	4.07008e-19	0.377619	0.909032
DEPDC1	CCK	9.22303	2.88812e-20	4.23097e-19	1.28	0.0483871
AL138789.1	CCK	9.22274	2.89593e-20	4.24061e-19	0.744	0.00193548
DEPDC1-AS1	CCK	9.22158	2.92763e-20	4.28521e-19	1.47507	0.0187097
AL035412.1	CCK	9.21248	3.1868e-20	4.66259e-19	2.25917	0.00129032
AL033530.1	CCK	9.20452	3.43199e-20	5.01707e-19	2.49129	0.0219355
AL691520.1	CCK	9.19895	3.61475e-20	5.27977e-19	1.15018	0.000645161
LINC01707	CCK	9.19564	3.72767e-20	5.4424e-19	0.555227	0.00193548
LINC02791	CCK	9.19225	3.84713e-20	5.61244e-19	0.255237	0.000645161
LINC01758	CCK	9.19143	3.87643e-20	5.65242e-19	0.309645	0
AL359894.1	CCK	9.18692	4.04253e-20	5.89214e-19	1.01029	0.000645161
LRRC7	CCK	9.18036	4.2964e-20	6.25686e-19	0.346725	0.999355
AL117353.1	CCK	9.17167	4.65735e-20	6.77395e-19	1.69753	0.0083871
AL158840.1	CCK	9.15845	5.26483e-20	7.6382e-19	0.24373	0.10129
LRRC40	CCK	9.14895	5.74882e-20	8.33338e-19	0.546118	0.648387
SRSF11	CCK	9.13812	6.35458e-20	9.19604e-19	0.40972	0.961935
AL353771.1	CCK	9.12286	7.31677e-20	1.05487e-18	3.76758	0.00193548
ANKRD13C	CCK	9.10837	8.36326e-20	1.20474e-18	0.460661	0.885161
HHLA3	CCK	9.10441	8.67356e-20	1.24891e-18	0.455669	0.207742
AL158839.1	CCK	9.09517	9.44341e-20	1.3592e-18	1.02349	0.00709677
CTH	CCK	9.07887	1.09709e-19	1.57643e-18	0.405339	0.134194
AL354872.2	CCK	9.07201	1.1684e-19	1.67679e-18	0.295932	0.00903226
LINC01788	CCK	9.06844	1.20728e-19	1.73116e-18	0.516823	0.00129032
AL513285.1	CCK	9.03758	1.6018e-19	2.28926e-18	0.393244	0
PTGER3	CCK	9.03632	1.62028e-19	2.31472e-18	0.633035	0.00129032
AL031429.1	CCK	9.02684	1.76698e-19	2.51907e-18	0.315623	0
AL031429.2	CCK	9.02612	1.77873e-19	2.53478e-18	1.93737	0
ZRANB2-AS1	CCK	9.02509	1.79553e-19	2.55767e-18	1.10065	0.0148387
ZRANB2	CCK	9.00301	2.19619e-19	3.12452e-18	0.349825	0.934839
ZRANB2-AS2	CCK	8.99987	2.25978e-19	3.21367e-18	3.39335	0.318065
NEGR1	CCK	8.99412	2.38139e-19	3.38243e-18	0.452577	0.952258
AL354949.1	CCK	8.98053	2.69469e-19	3.81801e-18	1.62822	0.0135484
NEGR1-IT1	CCK	8.9725	2.89847e-19	4.10338e-18	0.247606	0.00129032
AL513166.1	CCK	8.97131	2.92998e-19	4.14459e-18	1.19996	0.54129
AL583808.1	CCK	8.97087	2.94174e-19	4.15952e-18	1.35954	0.0522581
LINC02796	CCK	8.9593	3.26738e-19	4.61429e-18	0.619417	0.0419355
LINC02797	CCK	8.95547	3.38285e-19	4.77345e-18	0.297196	0.0206452
LINC01360	CCK	8.95342	3.44627e-19	4.86096e-18	0.743135	0
LINC02238	CCK	8.95199	3.49115e-19	4.92225e-18	0.594306	0.00193548
AL591463.1	CCK	8.94376	3.76133e-19	5.2967e-18	2.0685	0.00645161
LRRIQ3	CCK	8.93669	4.01004e-19	5.64232e-18	0.363559	0.043871
FPGT	CCK	8.93217	4.17739e-19	5.873e-18	0.63266	0.434194
TNNI3K	CCK	8.90979	5.11294e-19	7.17953e-18	0.277499	0.530968
AC093158.1	CCK	8.90569	5.30544e-19	7.44681e-18	0.263074	0.0219355
AC105271.1	CCK	8.90406	5.38383e-19	7.55377e-18	0.229798	0.00193548
LRRC53	CCK	8.89881	5.64496e-19	7.91693e-18	0.611082	0.0174194
ERICH3	CCK	8.89604	5.78722e-19	8.10985e-18	0.3952	0.639355
ERICH3-AS1	CCK	8.88136	6.60488e-19	9.2332e-18	0.287584	0.0483871
AC135803.1	CCK	8.87592	6.93564e-19	9.69166e-18	1.37913	0.00774194
CRYZ	CCK	8.85435	8.41748e-19	1.17386e-17	0.284266	0.105161
TYW3	CCK	8.84761	8.94124e-19	1.24489e-17	0.6483	0.303226
AC133865.1	CCK	8.84445	9.19786e-19	1.2801e-17	0.364709	0.00129032
AC099786.3	CCK	8.84136	9.45632e-19	1.31554e-17	0.325513	0
AC099786.1	CCK	8.81905	1.15431e-18	1.60133e-17	2.21932	0
LHX8	CCK	8.81431	1.20427e-18	1.66996e-17	3.29906	0
AC099786.2	CCK	8.7975	1.39897e-18	1.93452e-17	1.4199	0
SLC44A5	CCK	8.79303	1.4558e-18	2.0123e-17	0.671818	0.648387
ACADM	CCK	8.77379	1.72752e-18	2.38027e-17	0.324103	0.56
RABGGTB	CCK	8.75919	1.96654e-18	2.70528e-17	0.889039	0.200645
MSH4	CCK	8.75875	1.97425e-18	2.7148e-17	0.463176	0.34
ASB17	CCK	8.7574	1.99802e-18	2.74531e-17	1.54937	0.0109677
AC092813.1	CCK	8.75057	2.1228e-18	2.9156e-17	0.624036	0.114839
AC092813.2	CCK	8.74279	2.27421e-18	3.11983e-17	0.634023	0.0174194
ST6GALNAC3	CCK	8.73455	2.44635e-18	3.35332e-17	2.38348	0.654194
AC104458.1	CCK	8.7237	2.6925e-18	3.68779e-17	0.228145	0.00193548
LINC02567	CCK	8.68489	3.79112e-18	5.16181e-17	0.89924	0
ST6GALNAC5	CCK	8.67831	4.01686e-18	5.46701e-17	1.90746	0.460645
AL035409.1	CCK	8.66865	4.37259e-18	5.94648e-17	0.516159	0.0503226
PIGK	CCK	8.6561	4.88183e-18	6.62596e-17	0.3621	0.39871
AC093433.2	CCK	8.63378	5.93582e-18	8.0502e-17	0.489117	0.023871
AK5	CCK	8.62264	6.54295e-18	8.86662e-17	0.836668	0.634839
AC095030.1	CCK	8.62147	6.60999e-18	8.95395e-17	2.03246	0.00580645
AC093575.1	CCK	8.60675	7.51624e-18	1.01736e-16	0.517324	0.00774194
AC118549.1	CCK	8.59568	8.27708e-18	1.1199e-16	0.471424	0.856129
USP33	CCK	8.59128	8.6005e-18	1.16321e-16	0.29753	0.919355
MIGA1	CCK	8.57162	1.02043e-17	1.37904e-16	0.745254	0.807742
NEXN-AS1	CCK	8.56724	1.05993e-17	1.4313e-16	0.280621	0.0296774
NEXN	CCK	8.56681	1.06391e-17	1.43555e-16	2.89144	0.204516
FUBP1	CCK	8.56551	1.07602e-17	1.45133e-16	0.284906	0.752903
DNAJB4	CCK	8.5645	1.08543e-17	1.46231e-16	0.426328	0.327097
GIPC2	CCK	8.56107	1.11824e-17	1.50533e-16	0.245896	0.487742
AC103591.3	CCK	8.55486	1.18008e-17	1.58796e-16	0.406874	0.00516129
AC103591.4	CCK	8.55114	1.21882e-17	1.63944e-16	0.301491	0.0083871
AC096531.2	CCK	8.54799	1.25246e-17	1.68404e-16	0.277996	0.00387097
PTGFR	CCK	8.52875	1.47936e-17	1.98295e-16	0.951512	0.0309677
IFI44L	CCK	8.52411	1.53983e-17	2.06081e-16	0.295972	0
IFI44	CCK	8.51792	1.62439e-17	2.17313e-16	0.43108	0.0141935
ADGRL4	CCK	8.51765	1.62822e-17	2.17741e-16	0.393209	0.0225806
LINC02792	CCK	8.51572	1.65558e-17	2.21314e-16	0.327666	0
AC099671.1	CCK	8.50858	1.76082e-17	2.3511e-16	1.00159	0.00129032
AC098657.2	CCK	8.50333	1.84221e-17	2.45882e-16	1.79858	0
AL136234.1	CCK	8.49054	2.05682e-17	2.74209e-16	1.34744	0
LINC01781	CCK	8.48884	2.08701e-17	2.78126e-16	0.686241	0.00129032
AC093154.1	CCK	8.48856	2.09204e-17	2.78689e-16	0.362096	0
ADGRL2	CCK	8.48274	2.19957e-17	2.929e-16	0.502921	0.961935
AL138799.2	CCK	8.47681	2.31457e-17	3.07858e-16	0.744998	0.00129032
AL138799.4	CCK	8.47035	2.44654e-17	3.2516e-16	0.258846	0.0748387
AC117944.1	CCK	8.45413	2.8117e-17	3.72688e-16	0.301252	0.114839
AL157944.1	CCK	8.44753	2.97539e-17	3.94233e-16	0.291823	0.0554839
LINC01362	CCK	8.44215	3.11566e-17	4.12187e-16	0.376483	0.0135484
LINC01361	CCK	8.43658	3.26763e-17	4.3196e-16	0.719225	0.00193548
AC116099.1	CCK	8.4312	3.42128e-17	4.52099e-16	1.10795	0.00903226
LINC01712	CCK	8.41621	3.88872e-17	5.13672e-16	0.373954	0.00193548
LINC01725	CCK	8.40941	4.12067e-17	5.43894e-16	0.532411	0.140645
AL035706.1	CCK	8.40748	4.1893e-17	5.5253e-16	0.490855	0.00387097
TTLL7	CCK	8.40147	4.40924e-17	5.81317e-16	0.933065	0.904516
TTLL7-IT1	CCK	8.39654	4.59841e-17	6.06025e-16	0.460422	0.0683871
AC104454.2	CCK	8.39641	4.60325e-17	6.06431e-16	2.66153	0.00129032
AL359504.2	CCK	8.38817	4.93765e-17	6.49493e-16	0.484363	0.0612903
PRKACB	CCK	8.38331	5.14594e-17	6.76376e-16	0.273219	0.990323
SAMD13	CCK	8.37793	5.3866e-17	7.06933e-16	0.523414	0.0941935
DNASE2B	CCK	8.37672	5.44234e-17	7.13976e-16	0.330028	0.0129032
AL844170.1	CCK	8.35967	6.2895e-17	8.24488e-16	0.306016	0
GNG5	CCK	8.35443	6.57489e-17	8.61246e-16	0.352171	0.0251613
SPATA1	CCK	8.34526	7.1058e-17	9.30085e-16	0.430664	0.0587097
CTBS	CCK	8.33559	7.71135e-17	1.0082e-15	0.738714	0.135484
AL359762.1	CCK	8.31996	8.79926e-17	1.14783e-15	0.373369	0.00193548
AL359762.2	CCK	8.31929	8.84888e-17	1.15386e-15	0.401407	0
LINC01555	CCK	8.30932	9.62518e-17	1.25462e-15	0.439764	0.000645161
SSX2IP	CCK	8.28785	1.15318e-16	1.50088e-15	0.815087	0.650968
AC104169.1	CCK	8.28411	1.18993e-16	1.54813e-15	0.409365	0
LPAR3	CCK	8.28016	1.23012e-16	1.5986e-15	0.320165	0.00322581
MCOLN2	CCK	8.27294	1.30697e-16	1.69656e-15	0.712996	0.00258065
WDR63	CCK	8.26907	1.35006e-16	1.75183e-15	0.459888	0.0109677
MCOLN3	CCK	8.26815	1.36052e-16	1.76407e-15	0.324909	0.00322581
SYDE2	CCK	8.26147	1.43892e-16	1.86503e-15	0.19017	0.0283871
C1orf52	CCK	8.25894	1.46967e-16	1.90417e-15	0.335446	0.311613
BCL10	CCK	8.25725	1.49066e-16	1.93065e-15	0.530288	0.107097
AL078459.1	CCK	8.25554	1.51216e-16	1.95776e-15	0.204877	0.100645
DDAH1	CCK	8.24212	1.69182e-16	2.18871e-15	1.09426	0.227742
AL360219.1	CCK	8.23269	1.83052e-16	2.36727e-15	0.586025	0
AC092807.3	CCK	8.23091	1.85799e-16	2.40189e-15	0.37104	0.00129032
AC092807.2	CCK	8.2124	2.16813e-16	2.80073e-15	0.342851	0
CCN1	CCK	8.20018	2.40025e-16	3.09478e-15	0.268011	0.00258065
AC092807.1	CCK	8.19758	2.45276e-16	3.16131e-15	0.860735	0
ZNHIT6	CCK	8.18894	2.63545e-16	3.39424e-15	0.775576	0.427742
COL24A1	CCK	8.18745	2.66816e-16	3.4338e-15	0.42761	0.0412903
LINC02795	CCK	8.18379	2.75055e-16	3.53852e-15	0.386736	0.147097
ODF2L	CCK	8.17909	2.85994e-16	3.67788e-15	0.426744	0.755484
CLCA2	CCK	8.17401	2.98311e-16	3.82914e-15	2.164	0.000645161
CLCA1	CCK	8.16656	3.1732e-16	4.06861e-15	0.541794	0.00129032
CLCA4	CCK	8.16399	3.24139e-16	4.15449e-15	0.323815	0.00580645
CLCA4-AS1	CCK	8.16047	3.33713e-16	4.27403e-15	0.473404	0.0683871
AL049597.2	CCK	8.14863	3.68067e-16	4.6966e-15	0.303482	0.0141935
SH3GLB1	CCK	8.13977	3.96023e-16	5.04772e-15	0.190505	0.647097
AL355981.1	CCK	8.11169	4.99219e-16	6.34199e-15	0.531825	0.00774194
SELENOF	CCK	8.11144	5.00224e-16	6.35242e-15	0.327736	0.572903
HS2ST1	CCK	8.08828	6.05115e-16	7.65909e-15	0.32935	0.796129
AL121989.1	CCK	8.08585	6.17322e-16	7.81074e-15	0.635382	0.00774194
LINC01140	CCK	8.08159	6.39289e-16	8.08572e-15	0.245715	0.00967742
LINC02801	CCK	8.08051	6.44948e-16	8.1543e-15	0.252812	0.00387097
LMO4	CCK	8.07762	6.60407e-16	8.34365e-15	0.945339	0.478065
LINC01364	CCK	8.07422	6.79077e-16	8.57325e-15	0.717816	0.00774194
PKN2-AS1	CCK	8.06182	7.51651e-16	9.45836e-15	0.417296	0.194839
AL445438.1	CCK	8.05994	7.63307e-16	9.60154e-15	0.316066	0.0122581
PKN2	CCK	8.0388	9.07214e-16	1.1391e-14	0.344948	0.932903
GTF2B	CCK	8.03747	9.17117e-16	1.15111e-14	0.343238	0.370323
KYAT3	CCK	8.0366	9.23617e-16	1.15885e-14	0.871638	0.430323
RBMXL1	CCK	8.00968	1.15012e-15	1.43886e-14	0.22654	0.186452
GBP3	CCK	8.0055	1.18986e-15	1.48643e-14	0.217586	0.00258065
GBP1	CCK	7.98624	1.39121e-15	1.73482e-14	0.493987	0.00322581
GBP2	CCK	7.98111	1.45023e-15	1.80645e-14	0.422763	0.00709677
AC104459.1	CCK	7.98038	1.45886e-15	1.81656e-14	0.468624	0.0258065
GBP7	CCK	7.97416	1.53425e-15	1.90905e-14	0.490984	0.00387097
GBP4	CCK	7.96548	1.64581e-15	2.04565e-14	0.214605	0.0167742
AC099063.4	CCK	7.96289	1.68064e-15	2.08669e-14	0.458024	0.000645161
GBP5	CCK	7.95921	1.73146e-15	2.14902e-14	0.368231	0.000645161
AC099063.1	CCK	7.9589	1.73572e-15	2.15352e-14	0.233641	0
GBP6	CCK	7.95835	1.74355e-15	2.16247e-14	1.71957	0.00967742
AL596214.1	CCK	7.94162	1.99559e-15	2.4724e-14	0.257648	0.141935
LRRC8B	CCK	7.93856	2.04539e-15	2.53228e-14	1.11942	0.947097
LRRC8C-DT	CCK	7.93494	2.10594e-15	2.6063e-14	0.310101	0.281935
AC093423.2	CCK	7.91765	2.42049e-15	2.99023e-14	1.0126	0.00322581
LRRC8C	CCK	7.91619	2.44894e-15	3.02431e-14	0.335007	0.721935
AC099568.1	CCK	7.9152	2.46849e-15	3.04736e-14	0.316218	0.00709677
AC099568.2	CCK	7.91408	2.49085e-15	3.07386e-14	0.454123	0.0083871
LRRC8D	CCK	7.88784	3.07452e-15	3.78602e-14	0.190278	0.770968
AL391497.1	CCK	7.88733	3.08728e-15	3.79903e-14	0.371919	0.00258065
ZNF326	CCK	7.88347	3.18418e-15	3.91409e-14	0.188808	0.645806
AL161797.1	CCK	7.87117	3.51348e-15	4.31272e-14	0.604166	0
AC098656.1	CCK	7.857	3.9345e-15	4.82095e-14	2.56981	0.00322581
AL627316.1	CCK	7.85687	3.93852e-15	4.82417e-14	0.273861	0.00193548
LINC02787	CCK	7.84282	4.40552e-15	5.38662e-14	0.327965	0
BARHL2	CCK	7.83788	4.58215e-15	5.6006e-14	0.23372	0.000645161
AC092805.1	CCK	7.83472	4.69876e-15	5.7411e-14	0.249677	0
LINC02609	CCK	7.83132	4.82793e-15	5.89475e-14	0.234852	0.120645
LINC02788	CCK	7.83045	4.86138e-15	5.9335e-14	1.34604	0.00580645
LINC01763	CCK	7.81043	5.69918e-15	6.94624e-14	0.975278	0.00516129
AC091614.1	CCK	7.80912	5.7588e-15	7.01642e-14	0.288166	0.00193548
ZNF644	CCK	7.79967	6.20695e-15	7.55178e-14	0.225021	0.823871
HFM1	CCK	7.79748	6.31543e-15	7.67836e-14	0.52709	0.183871
CDC7	CCK	7.78654	6.88684e-15	8.3672e-14	0.433679	0.350968
TGFBR3	CCK	7.78479	6.98273e-15	8.48071e-14	0.281996	0.299355
BRDT	CCK	7.78421	7.01476e-15	8.51662e-14	1.41858	0.0083871
EPHX4	CCK	7.77413	7.59652e-15	9.20352e-14	0.871639	0.284516
SETSIP	CCK	7.76997	7.85023e-15	9.50423e-14	1.07781	0
BTBD8	CCK	7.76405	8.22586e-15	9.95551e-14	0.728363	0.978065
AC104836.1	CCK	7.75066	9.14164e-15	1.10445e-13	0.325579	0.0987097
C1orf146	CCK	7.74654	9.44269e-15	1.14042e-13	0.63356	0.0825806
GLMN	CCK	7.74119	9.84878e-15	1.18905e-13	0.859466	0.755484
GFI1	CCK	7.73853	1.00571e-14	1.21378e-13	0.358801	0.000645161
EVI5	CCK	7.73019	1.07388e-14	1.29514e-13	0.624939	0.82129
DIPK1A	CCK	7.72205	1.14471e-14	1.37816e-13	0.618065	0.913548
AC093577.1	CCK	7.71302	1.22874e-14	1.47882e-13	1.20954	0.00322581
MTF2	CCK	7.7121	1.23759e-14	1.48895e-13	0.197285	0.683226
TMED5	CCK	7.70744	1.28365e-14	1.54328e-13	2.0404	0.34129
CCDC18	CCK	7.70626	1.29555e-14	1.55651e-13	0.664162	0.210323
CCDC18-AS1	CCK	7.69511	1.41369e-14	1.69491e-13	0.496685	0.712258
DR1	CCK	7.68098	1.57875e-14	1.88821e-13	0.40179	0.337419
FNBP1L	CCK	7.66527	1.78449e-14	2.13059e-13	0.405383	0.939355
BCAR3	CCK	7.66121	1.84187e-14	2.19834e-13	0.191914	0.346452
AL109613.1	CCK	7.633	2.2936e-14	2.72995e-13	1.43304	0.00580645
AL049796.1	CCK	7.62757	2.39226e-14	2.84541e-13	1.01638	0.076129
DNTTIP2	CCK	7.61704	2.59553e-14	3.07976e-13	0.30429	0.178065
GCLM	CCK	7.61083	2.72339e-14	3.22704e-13	0.404899	0.424516
ABCA4	CCK	7.60881	2.76641e-14	3.27689e-13	0.947811	0.0225806
ARHGAP29	CCK	7.60804	2.78291e-14	3.2953e-13	0.27919	0.202581
ARHGAP29-AS1	CCK	7.60497	2.8497e-14	3.37324e-13	1.16207	0.00774194
AC097059.1	CCK	7.59953	2.97211e-14	3.51572e-13	0.598425	0.000645161
AC118469.2	CCK	7.59885	2.98778e-14	3.53305e-13	0.72434	0.000645161
ABCD3	CCK	7.58938	3.21435e-14	3.79577e-13	0.625279	0.550323
F3	CCK	7.58058	3.44013e-14	4.05546e-13	0.389452	0.0174194
AC093117.1	CCK	7.57634	3.55442e-14	4.1859e-13	4.02528	0.00129032
SLC44A3	CCK	7.56693	3.82162e-14	4.49597e-13	0.667607	0.0522581
CNN3	CCK	7.5595	4.04625e-14	4.75214e-13	1.83124	0.42129
AC105942.1	CCK	7.55389	4.22434e-14	4.95961e-13	0.293032	0.201935
ALG14	CCK	7.5506	4.33267e-14	5.08507e-13	0.337874	0.420645
AC095033.1	CCK	7.54216	4.62265e-14	5.4162e-13	0.631686	0.00193548
TLCD4	CCK	7.53472	4.89375e-14	5.72413e-13	1.32613	0.362581
AC092802.3	CCK	7.53353	4.93851e-14	5.77453e-13	1.13558	0.000645161
AC092802.1	CCK	7.53179	5.00482e-14	5.85009e-13	0.606819	0.0683871
RWDD3	CCK	7.52534	5.25817e-14	6.14414e-13	1.24018	0.319355
AC092802.2	CCK	7.51824	5.55174e-14	6.48279e-13	0.20024	0.0245161
AC092802.4	CCK	7.51591	5.6516e-14	6.59493e-13	0.416654	0.0103226
LINC01760	CCK	7.50837	5.98666e-14	6.97885e-13	0.445267	0.00129032
AL445218.1	CCK	7.50779	6.01318e-14	7.00739e-13	0.306684	0.00193548
LINC01761	CCK	7.50507	6.13939e-14	7.15206e-13	0.169909	0.00129032
LINC02607	CCK	7.50146	6.31101e-14	7.34951e-13	0.594945	0.0122581
LINC02790	CCK	7.50072	6.34686e-14	7.38877e-13	0.569482	0
LINC01787	CCK	7.47316	7.82899e-14	9.08968e-13	0.95148	0.00322581
PTBP2	CCK	7.46933	8.06042e-14	9.35524e-13	3.93058	0.93871
DPYD	CCK	7.46267	8.47898e-14	9.83442e-13	0.588227	0.347742
DPYD-AS1	CCK	7.46157	8.54996e-14	9.91009e-13	0.289989	0.016129
DPYD-IT1	CCK	7.45874	8.73557e-14	1.01218e-12	0.901074	0.000645161
DPYD-AS2	CCK	7.45246	9.16181e-14	1.06122e-12	0.291604	0
MIR137HG	CCK	7.44971	9.35491e-14	1.08286e-12	0.502662	0.504516
BX005019.1	CCK	7.44603	9.61902e-14	1.11231e-12	0.458646	0.0806452
AC104453.1	CCK	7.44555	9.65382e-14	1.11596e-12	0.322109	0.00129032
LINC01776	CCK	7.44027	1.00482e-13	1.16116e-12	0.314619	0.0303226
SNX7	CCK	7.43238	1.06664e-13	1.23095e-12	0.324682	0.404516
PLPPR5	CCK	7.431	1.07783e-13	1.24345e-12	0.705512	0.872258
AL445433.2	CCK	7.42833	1.09981e-13	1.26839e-12	0.647287	0.572903
PLPPR4	CCK	7.42451	1.13195e-13	1.30501e-12	0.348075	0.912258
LINC01708	CCK	7.4234	1.14155e-13	1.31564e-12	0.379089	0.00322581
PALMD	CCK	7.41559	1.21086e-13	1.39459e-12	0.382555	0.00516129
FRRS1	CCK	7.41417	1.22394e-13	1.40871e-12	0.362157	0.0212903
AGL	CCK	7.41144	1.24938e-13	1.43704e-12	0.265251	0.595484
AC118553.1	CCK	7.41052	1.25803e-13	1.44651e-12	1.1317	0.0290323
SLC35A3	CCK	7.39614	1.40202e-13	1.60885e-12	0.414779	0.512903
MFSD14A	CCK	7.39455	1.41893e-13	1.62772e-12	0.222445	0.523871
AC093019.2	CCK	7.39286	1.437e-13	1.6479e-12	0.445763	0.0406452
SASS6	CCK	7.38563	1.51732e-13	1.73885e-12	1.2721	0.203226
TRMT13	CCK	7.38443	1.53104e-13	1.75317e-12	0.881433	0.45871
LRRC39	CCK	7.38273	1.55073e-13	1.7736e-12	0.339157	0.467742
DBT	CCK	7.38239	1.55471e-13	1.77757e-12	0.381907	0.417419
AL445928.2	CCK	7.36288	1.7999e-13	2.05518e-12	0.286422	0.0645161
RTCA-AS1	CCK	7.35309	1.93677e-13	2.20855e-12	0.342447	0.20129
RTCA	CCK	7.35146	1.96057e-13	2.23421e-12	0.404448	0.334194
CDC14A	CCK	7.35034	1.9771e-13	2.25156e-12	0.1908	0.0116129
AL589990.1	CCK	7.3497	1.98649e-13	2.26151e-12	0.279887	0
GPR88	CCK	7.33747	2.17676e-13	2.47567e-12	0.360152	0.0851613
LINC01349	CCK	7.32256	2.43291e-13	2.76245e-12	1.19755	0.00129032
AC099670.3	CCK	7.30883	2.69487e-13	3.05287e-12	0.370649	0
VCAM1	CCK	7.30729	2.72587e-13	3.08696e-12	0.472913	0
EXTL2	CCK	7.30315	2.81113e-13	3.18144e-12	0.321897	0.451613
AC104506.1	CCK	7.29674	2.94822e-13	3.33549e-12	0.307782	0.0283871
SLC30A7	CCK	7.28723	3.16399e-13	3.57492e-12	0.700655	0.572258
DPH5	CCK	7.2858	3.19763e-13	3.61174e-12	0.430644	0.294194
AC093157.2	CCK	7.28576	3.1987e-13	3.61177e-12	0.797616	0.000645161
AC093157.1	CCK	7.28241	3.2792e-13	3.69904e-12	0.55455	0.291613
AL109741.1	CCK	7.26042	3.85882e-13	4.34719e-12	0.324275	0
S1PR1	CCK	7.25782	3.93383e-13	4.4288e-12	0.202577	0.0103226
LINC01307	CCK	7.25425	4.03904e-13	4.54577e-12	0.639743	0.000645161
LINC01709	CCK	7.24121	4.44713e-13	4.99041e-12	0.4433	0.00387097
OLFM3	CCK	7.22333	5.073e-13	5.6743e-12	0.245497	0.463871
AC114485.1	CCK	7.21782	5.2827e-13	5.90311e-12	0.331573	0.00387097
AC099567.1	CCK	7.21476	5.40284e-13	6.03542e-12	0.552484	0.00129032
COL11A1	CCK	7.2039	5.85159e-13	6.53247e-12	0.732689	0.0380645
AC095032.2	CCK	7.20303	5.88908e-13	6.5722e-12	0.652746	0.00258065
AC095032.1	CCK	7.18809	6.57027e-13	7.32058e-12	0.336255	0.0812903
RNPC3	CCK	7.18711	6.61791e-13	7.37128e-12	0.456729	0.901935
AMY2B	CCK	7.18634	6.6549e-13	7.41009e-12	0.359154	0.432258
AMY2A	CCK	7.18363	6.78862e-13	7.55412e-12	0.318596	0.0109677
AMY1A	CCK	7.18171	6.88461e-13	7.65846e-12	0.399127	0
AMY1B	CCK	7.15775	8.20124e-13	9.10256e-12	0.336251	0
AMY1C	CCK	7.153	8.48997e-13	9.41696e-12	0.296742	0
AL591888.1	CCK	7.15018	8.66623e-13	9.60322e-12	0.564993	0.00193548
LINC01676	CCK	7.14716	8.85908e-13	9.81062e-12	0.323342	0.0122581
LINC01677	CCK	7.13964	9.3574e-13	1.03492e-11	0.329246	0
AL355306.2	CCK	7.13931	9.3802e-13	1.03711e-11	0.236926	0.00193548
LINC01661	CCK	7.13088	9.97304e-13	1.1016e-11	0.251134	0.00129032
PRMT6	CCK	7.12562	1.03617e-12	1.14343e-11	0.345323	0.0954839
NTNG1	CCK	7.11913	1.08608e-12	1.19698e-11	0.904544	0.803226
VAV3	CCK	7.11753	1.09875e-12	1.21017e-11	0.285409	0.121935
VAV3-AS1	CCK	7.11407	1.12671e-12	1.24017e-11	1.19992	0.00709677
LINC02785	CCK	7.10667	1.18875e-12	1.30721e-11	0.761595	0.00193548
SLC25A24	CCK	7.10442	1.20825e-12	1.3278e-11	0.222382	0.173548
AL359258.2	CCK	7.09026	1.3386e-12	1.46732e-11	0.277351	0.00258065
NBPF4	CCK	7.08228	1.41803e-12	1.55291e-11	0.268663	0
AL359258.1	CCK	7.07048	1.54395e-12	1.68706e-11	0.694917	0
AL390038.1	CCK	7.06944	1.55558e-12	1.69869e-11	0.610463	0
NBPF6	CCK	7.06898	1.56077e-12	1.70382e-11	0.561173	0
FAM102B	CCK	7.06636	1.59052e-12	1.73575e-11	0.882057	0.508387
HENMT1	CCK	7.05632	1.70974e-12	1.86174e-11	0.224277	0.0922581
AL160171.1	CCK	7.05509	1.72486e-12	1.87761e-11	0.262699	0.0174194
PRPF38B	CCK	7.05028	1.78555e-12	1.94184e-11	0.567478	0.468387
FNDC7	CCK	7.04342	1.87584e-12	2.03746e-11	0.414192	0.0103226
AL591719.2	CCK	7.03979	1.92534e-12	2.09057e-11	0.262633	0
STXBP3	CCK	7.02728	2.10592e-12	2.28305e-11	0.486168	0.445806
AKNAD1	CCK	7.021	2.20291e-12	2.3867e-11	0.56094	0.478065
SPATA42	CCK	7.01796	2.25137e-12	2.43768e-11	0.606855	0.000645161
GPSM2	CCK	7.009	2.4002e-12	2.59556e-11	0.218234	0.264516
CLCC1	CCK	7.00543	2.46232e-12	2.65978e-11	0.285959	0.313548
WDR47	CCK	7.00541	2.46266e-12	2.65978e-11	0.335631	0.676774
TAF13	CCK	7.00252	2.51395e-12	2.71348e-11	1.00038	0.187742
AL356488.3	CCK	7.00185	2.52598e-12	2.72561e-11	0.426489	0.036129
TMEM167B	CCK	6.99513	2.65019e-12	2.85785e-11	0.801644	0.301935
AL356488.2	CCK	6.9922	2.70609e-12	2.91631e-11	0.201954	0.0296774
C1orf194	CCK	6.98947	2.75922e-12	2.97264e-11	0.234056	0.0258065
KIAA1324	CCK	6.98862	2.77606e-12	2.98985e-11	0.156966	0.634839
SARS	CCK	6.98015	2.94858e-12	3.17072e-11	0.237221	0.549032
CELSR2	CCK	6.97951	2.96221e-12	3.18437e-11	0.616481	0.437419
PSRC1	CCK	6.96988	3.17221e-12	3.40377e-11	0.971235	0.107742
MYBPHL	CCK	6.95811	3.4487e-12	3.697e-11	0.995464	0.0451613
SORT1	CCK	6.95683	3.48025e-12	3.7285e-11	0.323024	0.771613
PSMA5	CCK	6.95189	3.60424e-12	3.85775e-11	0.403033	0.263226
SYPL2	CCK	6.95143	3.61596e-12	3.86909e-11	0.356423	0.000645161
ATXN7L2	CCK	6.95006	3.65128e-12	3.90567e-11	0.225053	0.102581
CYB561D1	CCK	6.94899	3.67913e-12	3.93424e-11	0.205908	0.154839
AMIGO1	CCK	6.93416	4.08634e-12	4.35889e-11	0.589972	0.244516
GPR61	CCK	6.93269	4.12899e-12	4.40303e-11	2.33408	0.146452
AL355310.3	CCK	6.92724	4.29126e-12	4.57182e-11	0.285183	0.000645161
GNAI3	CCK	6.90757	4.93037e-12	5.23817e-11	0.402068	0.516129
AL355310.1	CCK	6.90295	5.09331e-12	5.40963e-11	2.66288	0.00903226
GNAT2	CCK	6.90205	5.12591e-12	5.44258e-11	0.349076	0
AMPD2	CCK	6.8934	5.44736e-12	5.77501e-11	0.504443	0.319355
AL355310.2	CCK	6.88168	5.91487e-12	6.26871e-11	0.307584	0
GSTM4	CCK	6.88078	5.95262e-12	6.30484e-11	0.414877	0.0722581
GSTM2	CCK	6.87676	6.12277e-12	6.4791e-11	0.262453	0.177419
GSTM1	CCK	6.87454	6.21888e-12	6.57677e-11	0.316335	0
AC000032.1	CCK	6.87154	6.35133e-12	6.71068e-11	0.375639	0.00322581
GSTM5	CCK	6.871	6.37546e-12	6.73205e-11	0.827933	0.118065
AL158847.1	CCK	6.86586	6.60908e-12	6.97235e-11	1.43891	0.00258065
GSTM3	CCK	6.86424	6.68451e-12	7.04977e-11	0.259164	0.289032
EPS8L3	CCK	6.85645	7.05948e-12	7.42708e-11	1.00687	0.00387097
LINC01768	CCK	6.856	7.08165e-12	7.44814e-11	0.415275	0.0451613
AL450468.2	CCK	6.85412	7.17545e-12	7.54449e-11	2.45117	0
CSF1	CCK	6.84357	7.72428e-12	8.11167e-11	0.607362	0.04
AHCYL1	CCK	6.84239	7.78813e-12	8.17126e-11	0.24121	0.486452
STRIP1	CCK	6.84161	7.83107e-12	8.21382e-11	0.205066	0.374194
AL160006.1	CCK	6.84034	7.90062e-12	8.28426e-11	0.373512	0.0522581
ALX3	CCK	6.8379	8.03623e-12	8.42133e-11	0.498271	0.00645161
LINC01397	CCK	6.83682	8.09711e-12	8.48256e-11	0.287844	0.00451613
UBL4B	CCK	6.83497	8.2023e-12	8.59014e-11	0.93344	0.000645161
SLC6A17	CCK	6.83425	8.24365e-12	8.63084e-11	2.73632	0.632258
AL355990.1	CCK	6.82321	8.9029e-12	9.30413e-11	1.2544	0.00580645
AL355990.2	CCK	6.82308	8.91114e-12	9.30992e-11	0.336151	0.000645161
LINC02586	CCK	6.82171	8.99632e-12	9.39606e-11	0.784382	0.00258065
KCNC4	CCK	6.8208	9.05355e-12	9.45012e-11	0.216219	0.32
RBM15-AS1	CCK	6.81051	9.72534e-12	1.0133e-10	0.334363	0.0806452
RBM15	CCK	6.80889	9.83514e-12	1.02443e-10	0.488251	0.212258
LAMTOR5-AS1	CCK	6.80672	9.98492e-12	1.03971e-10	0.873556	0.362581
SLC16A4	CCK	6.80176	1.03347e-11	1.07516e-10	0.365003	0.0858065
AL355488.1	CCK	6.7976	1.06373e-11	1.10564e-10	0.684171	0.0716129
LAMTOR5	CCK	6.79597	1.07586e-11	1.11758e-10	1.55133	0.252258
PROK1	CCK	6.79248	1.10225e-11	1.14396e-10	0.349794	0.000645161
AL358215.2	CCK	6.79177	1.10763e-11	1.14885e-10	0.203979	0
KCNA10	CCK	6.78946	1.12554e-11	1.16638e-10	0.283192	0
KCNA2	CCK	6.78933	1.12652e-11	1.16705e-10	0.386038	0.512903
AL365361.1	CCK	6.78899	1.12918e-11	1.16945e-10	0.333663	0.338065
KCNA3	CCK	6.78779	1.13862e-11	1.17852e-10	0.234573	0.0393548
CD53	CCK	6.78412	1.16796e-11	1.20852e-10	1.09106	0.00387097
AL360270.2	CCK	6.77969	1.20434e-11	1.2458e-10	0.761457	0.0109677
AL360270.1	CCK	6.77552	1.23964e-11	1.28115e-10	0.85968	0.0103226
LRIF1	CCK	6.77424	1.2506e-11	1.2921e-10	0.188834	0.282581
AL360270.3	CCK	6.76936	1.29355e-11	1.33568e-10	0.251796	0.00258065
DRAM2	CCK	6.76534	1.32992e-11	1.37282e-10	3.41441	0.42
CEPT1	CCK	6.75633	1.41529e-11	1.46051e-10	0.470438	0.560645
AL355816.1	CCK	6.75524	1.42603e-11	1.47071e-10	0.236556	0
AL355816.2	CCK	6.75459	1.43244e-11	1.47688e-10	1.00868	0.00580645
DENND2D	CCK	6.75363	1.44191e-11	1.48576e-10	0.314538	0.00903226
CHI3L2	CCK	6.75271	1.45114e-11	1.49482e-10	0.195778	0.000645161
CHIA	CCK	6.74936	1.485e-11	1.52879e-10	0.353852	0.000645161
AL356387.1	CCK	6.74593	1.52049e-11	1.56486e-10	0.266929	0
PIFO	CCK	6.73361	1.65508e-11	1.69932e-10	0.837045	0.0116129
OVGP1	CCK	6.72897	1.70868e-11	1.7528e-10	0.733579	0.158065
AL390195.2	CCK	6.71888	1.8313e-11	1.87635e-10	1.23238	0.0980645
AL390195.1	CCK	6.71402	1.89338e-11	1.93823e-10	0.161947	0.063871
WDR77	CCK	6.71068	1.93719e-11	1.98249e-10	0.248343	0.0935484
ATP5PB	CCK	6.70823	1.96999e-11	2.01427e-10	0.231465	0.390323
C1orf162	CCK	6.70586	2.00226e-11	2.04544e-10	0.180085	0.0935484
TMIGD3	CCK	6.70139	2.0644e-11	2.10768e-10	0.421695	0.00580645
ADORA3	CCK	6.68898	2.24724e-11	2.29299e-10	2.53355	0
RAP1A	CCK	6.67616	2.45292e-11	2.49991e-10	0.192943	0.765161
LINC01160	CCK	6.6757	2.46063e-11	2.50702e-10	0.633203	0.000645161
INKA2	CCK	6.66814	2.5906e-11	2.63711e-10	1.10763	0.185806
INKA2-AS1	CCK	6.66654	2.61909e-11	2.66454e-10	0.283195	0.0154839
AL049557.1	CCK	6.66633	2.62273e-11	2.66746e-10	0.199051	0.00580645
DDX20	CCK	6.66621	2.62502e-11	2.669e-10	0.263988	0.16
KCND3	CCK	6.66598	2.62909e-11	2.67236e-10	1.37738	0.980645
KCND3-IT1	CCK	6.66586	2.63113e-11	2.67364e-10	0.336064	0.0129032
KCND3-AS1	CCK	6.66292	2.68448e-11	2.72625e-10	0.205036	0.00129032
LINC01750	CCK	6.65239	2.88368e-11	2.92769e-10	0.355642	0.10129
AL445426.1	CCK	6.65108	2.90955e-11	2.95221e-10	0.208899	0.0083871
CTTNBP2NL	CCK	6.64946	2.94161e-11	2.98387e-10	0.202773	0.490323
WNT2B	CCK	6.64393	3.0542e-11	3.09535e-10	0.547208	0.229032
AL354760.1	CCK	6.64278	3.07814e-11	3.1187e-10	0.302878	0.0116129
ST7L	CCK	6.63665	3.20883e-11	3.2492e-10	0.186188	0.714194
CAPZA1	CCK	6.63228	3.30545e-11	3.34507e-10	0.435868	0.605806
MOV10	CCK	6.62961	3.36564e-11	3.40499e-10	0.243468	0.116774
AL603832.1	CCK	6.62916	3.37604e-11	3.41451e-10	0.272881	0.00322581
RHOC	CCK	6.61702	3.66518e-11	3.70044e-10	0.151509	0.00709677
PPM1J	CCK	6.61518	3.71107e-11	3.74458e-10	0.891939	0.0212903
AL603832.2	CCK	6.60322	4.02334e-11	4.05729e-10	0.974116	0
TAFA3	CCK	6.59257	4.32275e-11	4.35415e-10	0.731572	0
LINC01356	CCK	6.58355	4.59344e-11	4.62142e-10	0.401408	0.0322581
LINC01357	CCK	6.58173	4.64994e-11	4.67689e-10	1.10458	0.311613
SLC16A1	CCK	6.57904	4.73498e-11	4.76104e-10	0.365113	0.16
SLC16A1-AS1	CCK	6.57817	4.76278e-11	4.7862e-10	0.172555	0.825161
AL390242.1	CCK	6.57794	4.77023e-11	4.79229e-10	1.30817	0.103871
LRIG2-DT	CCK	6.57174	4.97311e-11	4.99321e-10	0.991455	0.265806
LRIG2	CCK	6.56819	5.09312e-11	5.10777e-10	0.601099	0.543871
MAGI3	CCK	6.56339	5.25982e-11	5.27341e-10	0.881707	0.910323
PHTF1	CCK	6.56323	5.26551e-11	5.27759e-10	0.32766	0.716774
RSBN1	CCK	6.56021	5.37333e-11	5.38253e-10	1.49952	0.589032
AL137856.1	CCK	6.55314	5.63385e-11	5.63858e-10	0.225053	0.0219355
PTPN22	CCK	6.54734	5.85712e-11	5.85695e-10	0.187213	0.0477419
AP4B1-AS1	CCK	6.54621	5.90146e-11	5.89958e-10	0.901454	0.0567742
BCL2L15	CCK	6.5438	5.99739e-11	5.99374e-10	1.6435	0.0529032
AP4B1	CCK	6.54076	6.12071e-11	6.11522e-10	0.359864	0.276774
DCLRE1B	CCK	6.53809	6.23109e-11	6.2237e-10	0.635612	0.0225806
HIPK1-AS1	CCK	6.53183	6.49711e-11	6.48565e-10	0.999206	0.0225806
HIPK1	CCK	6.52729	6.69693e-11	6.6774e-10	0.265875	0.679355
OLFML3	CCK	6.52647	6.73382e-11	6.71031e-10	0.187431	0.00322581
AL591742.2	CCK	6.52629	6.74182e-11	6.71634e-10	1.24106	0
SYT6	CCK	6.51712	7.16705e-11	7.12762e-10	0.599368	0.0122581
AL121999.1	CCK	6.51007	7.51182e-11	7.46404e-10	0.920929	0.00129032
TRIM33	CCK	6.50597	7.71929e-11	7.66358e-10	0.309734	0.870968
BCAS2	CCK	6.49863	8.10545e-11	8.04233e-10	0.969272	0.259355
DENND2C	CCK	6.49526	8.28888e-11	8.21961e-10	0.573384	0.0148387
AMPD1	CCK	6.48084	9.12139e-11	9.03478e-10	0.476878	0
NRAS	CCK	6.48059	9.13661e-11	9.04726e-10	0.429558	0.146452
CSDE1	CCK	6.47545	9.45267e-11	9.35486e-10	0.269965	0.787097
SIKE1	CCK	6.46699	9.9976e-11	9.88e-10	4.44182	0.269032
SYCP1	CCK	6.4585	1.05749e-10	1.04355e-09	0.348089	0.00322581
TSHB	CCK	6.45568	1.07735e-10	1.06225e-09	0.318274	0
TSPAN2	CCK	6.44972	1.12059e-10	1.10361e-09	0.229696	0.0535484
LINC01765	CCK	6.44443	1.16033e-10	1.14243e-09	0.656526	0.00258065
AL049825.1	CCK	6.43821	1.20887e-10	1.18955e-09	0.481467	0.00580645
NGF-AS1	CCK	6.42625	1.3079e-10	1.28552e-09	0.570173	0.0174194
NGF	CCK	6.42534	1.31575e-10	1.29288e-09	0.197048	0.224516
AL512638.3	CCK	6.40896	1.46516e-10	1.43764e-09	0.534478	0.000645161
VANGL1	CCK	6.40885	1.46619e-10	1.43824e-09	2.55401	0.0290323
CASQ2	CCK	6.40804	1.47401e-10	1.4455e-09	0.370758	0.00129032
NHLH2	CCK	6.40794	1.47504e-10	1.4461e-09	0.946409	0.00258065
LINC01649	CCK	6.40437	1.50992e-10	1.47903e-09	0.551553	0.00451613
SLC22A15	CCK	6.39574	1.5977e-10	1.56369e-09	0.226655	0.420645
AL365318.1	CCK	6.39106	1.64741e-10	1.61006e-09	2.88794	0.00322581
MAB21L3	CCK	6.39003	1.65848e-10	1.62042e-09	0.268275	0.0141935
LINC01779	CCK	6.37775	1.79711e-10	1.75537e-09	0.258084	0.000645161
AL355538.1	CCK	6.37645	1.81242e-10	1.76982e-09	0.567624	0.00129032
ATP1A1	CCK	6.375	1.82958e-10	1.78608e-09	0.234713	0.786452
ATP1A1-AS1	CCK	6.37369	1.84539e-10	1.80101e-09	2.55629	0.112258
LINC01762	CCK	6.36407	1.96471e-10	1.91475e-09	0.37263	0.00774194
AL136376.1	CCK	6.3535	2.10476e-10	2.0495e-09	0.424938	0
AL390066.1	CCK	6.35161	2.13079e-10	2.07368e-09	0.290803	0.00258065
AL390066.2	CCK	6.3493	2.16304e-10	2.10387e-09	0.187511	0
CD58	CCK	6.34852	2.174e-10	2.11335e-09	0.827665	0.0303226
IGSF3	CCK	6.34352	2.24578e-10	2.18005e-09	0.275729	0.156129
C1orf137	CCK	6.33356	2.39568e-10	2.32361e-09	1.02505	0.000645161
CD2	CCK	6.33083	2.43853e-10	2.36318e-09	0.478384	0.000645161
AL157904.1	CCK	6.32452	2.54023e-10	2.45829e-09	3.44948	0.00129032
PTGFRN	CCK	6.32317	2.56245e-10	2.47909e-09	0.3744	0.0625806
CD101	CCK	6.31914	2.63016e-10	2.54246e-09	1.19746	0.00516129
AL445231.1	CCK	6.31887	2.63485e-10	2.54628e-09	0.268962	0.00387097
TTF2	CCK	6.31836	2.64347e-10	2.5539e-09	0.322458	0.101935
TRIM45	CCK	6.31696	2.66751e-10	2.57641e-09	0.157045	0.0148387
VTCN1	CCK	6.30726	2.84021e-10	2.74014e-09	3.97295	0.00193548
LINC01525	CCK	6.30009	2.9748e-10	2.86679e-09	0.129934	0.00258065
AL358072.1	CCK	6.29536	3.06685e-10	2.95384e-09	0.141677	0.0180645
MAN1A2	CCK	6.29441	3.08566e-10	2.97113e-09	0.278432	0.889677
AL157902.1	CCK	6.29386	3.09672e-10	2.98095e-09	0.396895	0
TENT5C	CCK	6.29373	3.09918e-10	2.98249e-09	0.397878	0
GDAP2	CCK	6.28712	3.23411e-10	3.10974e-09	0.396046	0.393548
WDR3	CCK	6.28607	3.25607e-10	3.12998e-09	0.285959	0.223871
SPAG17	CCK	6.28275	3.32631e-10	3.19572e-09	0.291257	0.0212903
AL391557.1	CCK	6.282	3.34244e-10	3.21032e-09	1.07971	0
TBX15	CCK	6.27673	3.45773e-10	3.31828e-09	0.643898	0.00322581
AL139420.1	CCK	6.27441	3.50956e-10	3.36709e-09	0.230222	0
AL139420.2	CCK	6.27317	3.53765e-10	3.39215e-09	0.653789	0
WARS2	CCK	6.27213	3.56134e-10	3.41392e-09	0.478776	0.25871
WARS2-IT1	CCK	6.26844	3.64693e-10	3.495e-09	1.07616	0.00645161
WARS2-AS1	CCK	6.26091	3.82732e-10	3.66482e-09	0.325939	0.403226
AL359915.1	CCK	6.25932	3.86664e-10	3.70145e-09	0.222831	0.0154839
LINC01780	CCK	6.25893	3.87618e-10	3.70955e-09	0.43849	0.00387097
HAO2	CCK	6.25537	3.96565e-10	3.79412e-09	0.858636	0.000645161
HSD3B2	CCK	6.25496	3.97621e-10	3.80317e-09	0.803609	0.000645161
HSD3B1	CCK	6.25201	4.05196e-10	3.87455e-09	1.28759	0
LINC00622	CCK	6.24612	4.20764e-10	4.01816e-09	0.320704	0.0322581
ZNF697	CCK	6.24374	4.27237e-10	4.07628e-09	4.79795	0.0819355
PHGDH	CCK	6.24269	4.30098e-10	4.10245e-09	0.273726	0.0193548
HMGCS2	CCK	6.2398	4.3813e-10	4.17675e-09	0.74345	0
REG4	CCK	6.23685	4.46471e-10	4.25392e-09	0.305564	0
ADAM30	CCK	6.23358	4.55884e-10	4.34241e-09	0.30361	0
NOTCH2	CCK	6.23142	4.62225e-10	4.40159e-09	0.183161	0.119355
AC245008.1	CCK	6.22842	4.71177e-10	4.48313e-09	1.30426	0
SEC22B	CCK	6.21732	5.05719e-10	4.80384e-09	0.390371	0.369677
AC253572.1	CCK	6.20881	5.33867e-10	5.06148e-09	0.305274	0
NBPF26	CCK	6.20528	5.45979e-10	5.17205e-09	2.17143	0.0916129
AC253572.2	CCK	6.20522	5.46194e-10	5.17266e-09	0.246603	0.00129032
PPIAL4A	CCK	6.20361	5.5184e-10	5.22327e-09	0.614	0.000645161
LINC00623	CCK	6.20267	5.55128e-10	5.25295e-09	0.147657	0.287742
FCGR1B	CCK	6.19874	5.69175e-10	5.3844e-09	0.521424	0.00193548
AC244453.3	CCK	6.19326	5.89317e-10	5.57036e-09	0.48263	0.04
AC244453.2	CCK	6.19056	5.99517e-10	5.66522e-09	0.336172	0.00129032
AC244453.1	CCK	6.18991	6.02003e-10	5.68715e-09	0.709142	0.00967742
FAM72B	CCK	6.1881	6.08926e-10	5.74941e-09	0.381502	0.00645161
SRGAP2C	CCK	6.1877	6.10466e-10	5.76238e-09	0.441653	0.588387
SRGAP2-AS1	CCK	6.18449	6.23033e-10	5.87779e-09	0.430593	0.0270968
LINC02798	CCK	6.18404	6.24806e-10	5.89291e-09	0.884959	0.543226
AL592494.1	CCK	6.18117	6.36283e-10	5.99951e-09	0.337191	0.000645161
AL592494.2	CCK	6.17966	6.42402e-10	6.05555e-09	0.472937	0.00258065
LINC01691	CCK	6.17607	6.57186e-10	6.18985e-09	0.171069	0.000645161
LINC02799	CCK	6.16731	6.946e-10	6.53867e-09	0.212048	0
AC239800.2	CCK	6.16665	6.97532e-10	6.56448e-09	0.234522	0.0290323
LINC02591	CCK	6.16358	7.11194e-10	6.68941e-09	0.294103	0.0819355
HIST2H3PS2	CCK	6.16074	7.24064e-10	6.80861e-09	0.237833	0.0490323
AC246680.1	CCK	6.15901	7.31991e-10	6.88127e-09	0.737054	0.00645161
FAM72C	CCK	6.1496	7.76772e-10	7.29233e-09	0.580493	0.00129032
IGKV1OR1-1	CCK	6.13659	8.43138e-10	7.90247e-09	0.177957	0.000645161
LINC02802	CCK	6.12938	8.82234e-10	8.26218e-09	0.190874	0.190323
AC246785.3	CCK	6.12491	9.07353e-10	8.49282e-09	0.404871	0.00645161
NBPF15	CCK	6.12472	9.08449e-10	8.50076e-09	0.320168	0.154839
LINC01632	CCK	6.11207	9.83468e-10	9.18782e-09	1.51321	0.00645161
FP700111.1	CCK	6.11077	9.91542e-10	9.25823e-09	1.46855	0.0380645
SRGAP2B	CCK	6.10999	9.96373e-10	9.30083e-09	0.500941	0.592903
FAM72D	CCK	6.10932	1.00056e-09	9.33736e-09	0.322245	0.00451613
PPIAL4D	CCK	6.10723	1.01377e-09	9.45811e-09	0.263507	0
AC245014.3	CCK	6.09815	1.07305e-09	9.99764e-09	0.240811	0.000645161
AC245014.1	CCK	6.09528	1.09245e-09	1.01756e-08	0.313504	0.00774194
NBPF20	CCK	6.08543	1.16181e-09	1.08072e-08	0.53384	0.0470968
AC239860.4	CCK	6.08389	1.17298e-09	1.09081e-08	0.456364	0.00258065
GPR89A	CCK	6.0826	1.18246e-09	1.09933e-08	0.366059	0.268387
PDZK1	CCK	6.08038	1.19902e-09	1.11383e-08	0.447995	0.036129
CD160	CCK	6.07862	1.21221e-09	1.12518e-08	0.425707	0.00709677
RNF115	CCK	6.07637	1.22934e-09	1.14016e-08	0.373405	0.750323
POLR3C	CCK	6.07307	1.25484e-09	1.16287e-08	0.366307	0.268387
NUDT17	CCK	6.0699	1.27993e-09	1.18548e-08	1.881	0.0458065
PIAS3	CCK	6.06823	1.29327e-09	1.19719e-08	0.495543	0.0993548
ANKRD35	CCK	6.06538	1.31646e-09	1.21801e-08	0.199387	0.0677419
ITGA10	CCK	6.05715	1.38551e-09	1.2804e-08	0.843401	0.0922581
AC243547.1	CCK	6.05713	1.38575e-09	1.2804e-08	1.66554	0
PEX11B	CCK	6.04685	1.47702e-09	1.36254e-08	0.292621	0.183871
RBM8A	CCK	6.03073	1.63221e-09	1.50141e-08	1.25602	0.243871
LIX1L-AS1	CCK	6.03072	1.63233e-09	1.50141e-08	0.222252	0.0683871
LIX1L	CCK	6.02312	1.71091e-09	1.57326e-08	0.856378	0.190968
ANKRD34A	CCK	6.02269	1.71543e-09	1.577e-08	2.02468	0.0941935
AC243547.2	CCK	6.02082	1.73533e-09	1.59487e-08	0.679245	0.00580645
POLR3GL	CCK	6.01768	1.76938e-09	1.6253e-08	1.31329	0.232258
TXNIP	CCK	6.0104	1.85066e-09	1.6986e-08	0.152567	0.240645
HJV	CCK	6.00295	1.9377e-09	1.77707e-08	0.206536	0.00645161
AC239799.2	CCK	6.0017	1.95268e-09	1.79034e-08	0.290555	0.00967742
LINC01719	CCK	6.00105	1.96051e-09	1.79704e-08	1.30078	0.0722581
NBPF10	CCK	5.98959	2.10368e-09	1.92572e-08	0.403549	0.0109677
NOTCH2NLA	CCK	5.9855	2.15723e-09	1.97316e-08	0.425061	0.0141935
AC239799.1	CCK	5.98362	2.18233e-09	1.99507e-08	0.266738	0.000645161
PPIAL4H	CCK	5.97349	2.32236e-09	2.11915e-08	0.826939	0.00258065
AC245407.2	CCK	5.97176	2.34708e-09	2.14114e-08	0.608156	0.0103226
NBPF12	CCK	5.96802	2.40144e-09	2.18957e-08	0.405753	0.423226
AC244394.2	CCK	5.96665	2.42169e-09	2.20746e-08	0.25002	0.00129032
PRKAB2	CCK	5.96631	2.42673e-09	2.21147e-08	0.943302	0.260645
AC242426.2	CCK	5.96429	2.45706e-09	2.23851e-08	0.569598	0.339355
FMO5	CCK	5.96332	2.47159e-09	2.25057e-08	0.36628	0.0690323
CHD1L	CCK	5.96009	2.52102e-09	2.29376e-08	0.600227	0.0316129
LINC00624	CCK	5.95903	2.53732e-09	2.30738e-08	0.401516	0.0812903
BCL9	CCK	5.95469	2.60566e-09	2.3689e-08	0.297217	0.410323
ACP6	CCK	5.95371	2.62131e-09	2.3825e-08	0.938839	0.354194
AC241644.1	CCK	5.94852	2.70569e-09	2.4579e-08	0.1879	0
GJA5	CCK	5.94638	2.74144e-09	2.48906e-08	0.456051	0
AC241644.2	CCK	5.94332	2.79308e-09	2.53529e-08	0.229634	0
GPR89B	CCK	5.93087	3.01336e-09	2.73021e-08	0.447056	0.32
AC239803.1	CCK	5.92674	3.09013e-09	2.7983e-08	0.569806	0.0103226
LINC02804	CCK	5.92037	3.21211e-09	2.90495e-08	0.137851	0.0341935
NBPF11	CCK	5.92013	3.21689e-09	2.90851e-08	0.202441	0.246452
LINC02805	CCK	5.91941	3.23107e-09	2.92057e-08	0.146519	0.0129032
AC239809.3	CCK	5.91787	3.26145e-09	2.94725e-08	0.208641	0.432258
LINC01731	CCK	5.90445	3.53828e-09	3.19073e-08	0.404038	0.00516129
LINC01138	CCK	5.89916	3.65358e-09	3.29041e-08	0.225262	0.552258
LINC02806	CCK	5.8984	3.67037e-09	3.30381e-08	0.374338	0
AC245100.1	CCK	5.89651	3.71281e-09	3.34027e-08	0.465997	0.00774194
AC245100.6	CCK	5.89502	3.7464e-09	3.36961e-08	0.181214	0.0083871
PPIAL4G	CCK	5.88354	4.01593e-09	3.60884e-08	0.609565	0.043871
NBPF14	CCK	5.88343	4.01846e-09	3.60961e-08	0.25453	0.023871
NOTCH2NLB	CCK	5.87225	4.29924e-09	3.85681e-08	0.206672	0
NUDT4B	CCK	5.86872	4.39175e-09	3.93469e-08	0.16448	0
PDE4DIP	CCK	5.86842	4.39974e-09	3.94082e-08	0.553222	0.839355
AC239802.1	CCK	5.86736	4.42776e-09	3.96266e-08	0.79095	0.000645161
AC239802.2	CCK	5.86733	4.42871e-09	3.96266e-08	0.377227	0.00322581
AC239804.1	CCK	5.86551	4.47768e-09	4.0044e-08	0.669217	0.00387097
NBPF9	CCK	5.86445	4.50632e-09	4.02896e-08	4.09014	0.129032
AC245297.3	CCK	5.86225	4.56641e-09	4.08164e-08	0.249361	0.375484
AC245297.2	CCK	5.85426	4.79152e-09	4.28063e-08	0.122039	0.0180645
NOTCH2NLC	CCK	5.85126	4.8785e-09	4.35358e-08	0.429488	0.0522581
NBPF19	CCK	5.85123	4.87948e-09	4.35358e-08	0.315697	0.0335484
PPIAL4C	CCK	5.85074	4.89397e-09	4.36426e-08	0.408411	0
AC242842.1	CCK	5.84346	5.11273e-09	4.54994e-08	0.221807	0.0219355
FCGR1A	CCK	5.83845	5.26882e-09	4.68402e-08	0.331239	0.00129032
HIST2H2BF	CCK	5.83765	5.29431e-09	4.70546e-08	0.266415	0.0270968
AC243772.2	CCK	5.83631	5.33712e-09	4.73897e-08	0.370983	0.00451613
HIST2H3D	CCK	5.83578	5.35408e-09	4.75247e-08	0.261907	0
HIST2H4A	CCK	5.83287	5.44826e-09	4.83234e-08	0.267663	0.000645161
HIST2H2AA3	CCK	5.83279	5.45082e-09	4.83337e-08	0.152063	0
HIST2H2AA4	CCK	5.83236	5.46495e-09	4.84216e-08	0.513554	0.00129032
HIST2H4B	CCK	5.82708	5.64053e-09	4.99518e-08	1.02525	0.00129032
AC239868.1	CCK	5.82653	5.65907e-09	5.00903e-08	0.349242	0.0458065
HIST2H2BE	CCK	5.82635	5.66543e-09	5.01337e-08	0.482769	0.0322581
HIST2H2AC	CCK	5.79541	6.81539e-09	6.00787e-08	0.282191	0.016129
HIST2H2AB	CCK	5.79274	6.92469e-09	6.09887e-08	0.304634	0.00451613
BOLA1	CCK	5.79272	6.92567e-09	6.09887e-08	0.320705	0.0580645
SV2A	CCK	5.78892	7.08416e-09	6.23366e-08	0.352832	0.809032
SF3B4	CCK	5.78654	7.18507e-09	6.31763e-08	0.785932	0.123226
MTMR11	CCK	5.76937	7.95703e-09	6.98561e-08	0.287457	0.0625806
OTUD7B	CCK	5.76929	7.96039e-09	6.98561e-08	0.259114	0.516129
AC244033.2	CCK	5.76928	7.96095e-09	6.98561e-08	0.151126	0.453548
VPS45	CCK	5.76896	7.97643e-09	6.99741e-08	0.220768	0.878065
PLEKHO1	CCK	5.76732	8.05413e-09	7.06199e-08	0.296834	0.607742
AC242988.2	CCK	5.76604	8.11578e-09	7.11423e-08	0.329824	0.0180645
ANP32E	CCK	5.76294	8.26632e-09	7.24252e-08	0.165562	0.321935
AC242988.1	CCK	5.75871	8.47596e-09	7.42243e-08	0.28716	0.00129032
CA14	CCK	5.75829	8.49706e-09	7.43714e-08	0.233624	0.00193548
APH1A	CCK	5.75661	8.58174e-09	7.50745e-08	0.255439	0.155484
C1orf54	CCK	5.74491	9.19714e-09	8.03563e-08	0.290552	0.0341935
CIART	CCK	5.73799	9.58076e-09	8.36657e-08	0.15912	0.10129
MRPS21	CCK	5.73672	9.65279e-09	8.42733e-08	0.164752	0.436774
PRPF3	CCK	5.73663	9.65779e-09	8.42957e-08	1.76807	0.502581
TARS2	CCK	5.73389	9.81503e-09	8.56248e-08	0.348793	0.249032
ECM1	CCK	5.72832	1.01432e-08	8.83319e-08	0.398454	0.0554839
FALEC	CCK	5.72414	1.03957e-08	9.04616e-08	0.406623	0.114194
AL356356.1	CCK	5.7201	1.06461e-08	9.25713e-08	0.533674	0.00516129
ADAMTSL4	CCK	5.71566	1.09276e-08	9.48754e-08	0.316605	0.00387097
ADAMTSL4-AS1	CCK	5.689	1.27787e-08	1.10503e-07	1.08147	0.0993548
MCL1	CCK	5.68872	1.27995e-08	1.10655e-07	0.193387	0.150323
ENSA	CCK	5.66774	1.44695e-08	1.24748e-07	0.464492	0.927097
GOLPH3L	CCK	5.66423	1.47686e-08	1.27295e-07	0.193867	0.34129
HORMAD1	CCK	5.65894	1.52308e-08	1.31115e-07	3.14521	0.0387097
CTSS	CCK	5.65863	1.5259e-08	1.31325e-07	0.21425	0.147097
CTSK	CCK	5.6361	1.73944e-08	1.49295e-07	0.357224	0.0954839
ARNT	CCK	5.62919	1.81062e-08	1.55211e-07	0.162909	0.662581
CTXND2	CCK	5.62404	1.86543e-08	1.5979e-07	0.231022	0.00774194
SETDB1	CCK	5.62369	1.86918e-08	1.60072e-07	0.170616	0.423871
CERS2	CCK	5.622	1.88763e-08	1.61531e-07	0.308136	0.109032
AL590133.2	CCK	5.62018	1.90758e-08	1.63199e-07	0.224661	0
AL590133.1	CCK	5.61038	2.01886e-08	1.7259e-07	0.156489	0.000645161
ANXA9	CCK	5.60719	2.05633e-08	1.75576e-07	0.80252	0.00129032
MINDY1	CCK	5.60166	2.12314e-08	1.81049e-07	0.296416	0.0670968
PRUNE1	CCK	5.60165	2.12325e-08	1.81049e-07	0.274865	0.282581
BNIPL	CCK	5.60162	2.12357e-08	1.81049e-07	0.282126	0.0354839
C1orf56	CCK	5.5958	2.19613e-08	1.86958e-07	0.236941	0.0993548
CDC42SE1	CCK	5.58482	2.33942e-08	1.98862e-07	0.55077	0.347742
MLLT11	CCK	5.58387	2.35219e-08	1.9985e-07	1.2379	0.416774
GABPB2	CCK	5.58257	2.36991e-08	2.01305e-07	0.207316	0.747742
AL592424.1	CCK	5.57852	2.42576e-08	2.05948e-07	0.32984	0.0309677
SEMA6C	CCK	5.57747	2.44035e-08	2.07085e-07	0.640419	0.290968
TNFAIP8L2	CCK	5.57539	2.4697e-08	2.09421e-07	0.256997	0
SCNM1	CCK	5.5686	2.56789e-08	2.1748e-07	0.260151	0.0683871
LYSMD1	CCK	5.56526	2.61759e-08	2.21526e-07	0.241403	0.0645161
TMOD4	CCK	5.56333	2.64676e-08	2.23941e-07	1.09137	0
VPS72	CCK	5.56325	2.64799e-08	2.23989e-07	0.29449	0.189032
PIP5K1A	CCK	5.56248	2.65968e-08	2.24923e-07	0.631007	0.758065
PSMD4	CCK	5.56192	2.66826e-08	2.25594e-07	0.349047	0.410968
ZNF687-AS1	CCK	5.56089	2.68401e-08	2.26814e-07	0.328445	0.00645161
ZNF687	CCK	5.55735	2.73902e-08	2.3135e-07	2.91829	0.0670968
PI4KB	CCK	5.54659	2.9129e-08	2.45555e-07	0.159489	0.425161
AL391069.3	CCK	5.54079	3.01116e-08	2.53715e-07	0.242139	0.00322581
RFX5	CCK	5.5337	3.13538e-08	2.63923e-07	1.75725	0.146452
AL391069.1	CCK	5.53243	3.15828e-08	2.65657e-07	0.18735	0.000645161
AL391069.2	CCK	5.53221	3.16213e-08	2.65916e-07	1.55508	0.00258065
SELENBP1	CCK	5.53211	3.16392e-08	2.66002e-07	0.648822	0.00258065
PSMB4	CCK	5.53096	3.18474e-08	2.67688e-07	0.408831	0.265161
POGZ	CCK	5.529	3.22056e-08	2.705e-07	1.04573	0.913548
CGN	CCK	5.52718	3.25412e-08	2.73253e-07	0.311212	0.0922581
TUFT1	CCK	5.52587	3.27857e-08	2.75172e-07	0.25059	0.104516
AL365436.2	CCK	5.51053	3.57753e-08	2.99608e-07	0.232145	0.0109677
SNX27	CCK	5.50895	3.60973e-08	3.02232e-07	0.339207	0.731613
AL391335.1	CCK	5.50411	3.71032e-08	3.10353e-07	0.319342	0.00967742
CELF3	CCK	5.50332	3.72714e-08	3.11684e-07	0.392564	0.288387
AL589765.1	CCK	5.48328	4.17516e-08	3.48643e-07	0.496405	0.0116129
RIIAD1	CCK	5.48318	4.1774e-08	3.48746e-07	0.226197	0.016129
AL589765.7	CCK	5.4811	4.22682e-08	3.52787e-07	0.263917	0.00709677
MRPL9	CCK	5.46941	4.51548e-08	3.7588e-07	2.32593	0.113548
OAZ3	CCK	5.46905	4.5245e-08	3.76469e-07	0.190093	0.00258065
AL589765.4	CCK	5.46892	4.52783e-08	3.76635e-07	0.213904	0.00451613
AL589765.5	CCK	5.46871	4.53322e-08	3.76993e-07	0.355772	0.00193548
TDRKH	CCK	5.45932	4.77968e-08	3.96916e-07	2.86736	0.166452
TDRKH-AS1	CCK	5.45898	4.78876e-08	3.97574e-07	0.533114	0.0264516
AL589765.6	CCK	5.4577	4.82329e-08	4.00345e-07	0.658085	0.0135484
LINGO4	CCK	5.45714	4.83858e-08	4.01517e-07	0.19092	0.000645161
RORC	CCK	5.45613	4.86618e-08	4.03613e-07	0.43649	0.000645161
C2CD4D	CCK	5.45401	4.92459e-08	4.08263e-07	0.245419	0.000645161
C2CD4D-AS1	CCK	5.45129	5.00047e-08	4.14454e-07	0.43091	0
THEM5	CCK	5.4489	5.06808e-08	4.19755e-07	0.207269	0
THEM4	CCK	5.44845	5.08094e-08	4.20719e-07	0.154251	0.239355
AL450992.2	CCK	5.44707	5.12052e-08	4.23894e-07	0.288002	0.0258065
AL450992.3	CCK	5.44394	5.21146e-08	4.31319e-07	0.290192	0
S100A10	CCK	5.44062	5.30947e-08	4.39115e-07	0.616719	0.0103226
AL450992.1	CCK	5.43786	5.39231e-08	4.45753e-07	0.381446	0.00129032
S100A11	CCK	5.42921	5.66043e-08	4.67135e-07	0.224763	0.00387097
TCHHL1	CCK	5.42878	5.67414e-08	4.68042e-07	0.247021	0
TCHH	CCK	5.41887	5.99777e-08	4.94501e-07	0.210994	0.00580645
AL589986.1	CCK	5.41276	6.20598e-08	5.11179e-07	0.513868	0.000645161
FLG-AS1	CCK	5.40783	6.37933e-08	5.25082e-07	1.17536	0.416774
AL589986.2	CCK	5.40101	6.62659e-08	5.45145e-07	1.00169	0
HRNR	CCK	5.39893	6.70378e-08	5.50999e-07	0.224809	0.02
FLG	CCK	5.38355	7.30307e-08	5.98831e-07	3.9399	0.0129032
FLG2	CCK	5.36994	7.87625e-08	6.45217e-07	0.572356	0.00709677
CRNN	CCK	5.36939	7.90042e-08	6.47044e-07	0.254582	0.000645161
LCE5A	CCK	5.36402	8.13917e-08	6.65808e-07	0.507901	0.00193548
CRCT1	CCK	5.34635	8.97478e-08	7.32255e-07	0.369377	0
KPRP	CCK	5.33813	9.3908e-08	7.65113e-07	0.532644	0.000645161
LCE1E	CCK	5.33526	9.54093e-08	7.76063e-07	0.239241	0
SMCP	CCK	5.33489	9.56028e-08	7.77454e-07	0.187554	0
LINC01527	CCK	5.3314	9.74583e-08	7.91984e-07	0.733476	0.00193548
SPRR2E	CCK	5.32893	9.87911e-08	8.02248e-07	0.566037	0
SPRR2G	CCK	5.32485	1.01038e-07	8.19724e-07	0.497158	0
AL161636.1	CCK	5.31353	1.07523e-07	8.70697e-07	2.82057	0.00129032
LOR	CCK	5.31348	1.07552e-07	8.70731e-07	0.233507	0.00258065
PGLYRP3	CCK	5.30369	1.13488e-07	9.17927e-07	1.93329	0
PGLYRP4	CCK	5.29909	1.16379e-07	9.40651e-07	0.423117	0
S100A9	CCK	5.29443	1.1939e-07	9.63617e-07	0.141329	0.000645161
S100A12	CCK	5.2944	1.19408e-07	9.63617e-07	0.434436	0.00193548
S100A8	CCK	5.29439	1.19416e-07	9.63617e-07	-0.109315	0.00193548
S100A7	CCK	5.28878	1.23136e-07	9.92246e-07	0.331101	0.000645161
BX470102.1	CCK	5.28775	1.2383e-07	9.97366e-07	0.313854	0
S100A6	CCK	5.28653	1.2466e-07	1.00382e-06	1.33464	0.151613
S100A5	CCK	5.28506	1.25666e-07	1.01145e-06	0.307955	0
S100A4	CCK	5.28061	1.28753e-07	1.03509e-06	0.20037	0.000645161
S100A3	CCK	5.27753	1.30935e-07	1.0519e-06	0.678141	0
S100A2	CCK	5.27638	1.31761e-07	1.05804e-06	1.56685	0.00129032
BX470102.2	CCK	5.26477	1.40363e-07	1.12607e-06	0.235501	0.00645161
S100A16	CCK	5.25853	1.4521e-07	1.16387e-06	0.218543	0.00451613
S100A14	CCK	5.25289	1.4973e-07	1.19843e-06	0.588528	0
S100A13	CCK	5.25039	1.51776e-07	1.21425e-06	0.871463	0.0109677
S100A1	CCK	5.24993	1.52154e-07	1.21698e-06	0.223349	0.0141935
AL162258.2	CCK	5.24914	1.52812e-07	1.22196e-06	0.435417	0.00322581
CHTOP	CCK	5.24628	1.55202e-07	1.24022e-06	0.488881	0.377419
SNAPIN	CCK	5.24349	1.57566e-07	1.25852e-06	0.15997	0.076129
ILF2	CCK	5.2396	1.60928e-07	1.28389e-06	0.831727	0.193548
NPR1	CCK	5.23788	1.62428e-07	1.29526e-06	0.279774	0.00129032
INTS3	CCK	5.23055	1.69008e-07	1.3468e-06	0.388999	0.512903
AL513523.4	CCK	5.22913	1.70314e-07	1.35658e-06	0.383882	0.00516129
AL513523.3	CCK	5.22816	1.7121e-07	1.3634e-06	5.00662	0
SLC27A3	CCK	5.22687	1.724e-07	1.37129e-06	0.341927	0.0587097
GATAD2B	CCK	5.22456	1.74566e-07	1.38756e-06	1.40332	0.867742
AL358472.5	CCK	5.22368	1.75398e-07	1.39322e-06	0.185535	0.0303226
DENND4B	CCK	5.21761	1.81249e-07	1.43903e-06	0.22951	0.269032
CRTC2	CCK	5.21246	1.8635e-07	1.47885e-06	0.341338	0.108387
SLC39A1	CCK	5.20973	1.89113e-07	1.4994e-06	0.227733	0.0496774
AL358472.4	CCK	5.20539	1.93585e-07	1.53344e-06	0.996261	0.00645161
AL358472.3	CCK	5.20275	1.96358e-07	1.5547e-06	0.146054	0.00580645
CREB3L4	CCK	5.20257	1.96546e-07	1.55583e-06	0.253415	0.0135484
JTB	CCK	5.20134	1.97858e-07	1.56484e-06	0.741134	0.232903
AL358472.2	CCK	5.19883	2.00547e-07	1.58533e-06	0.235559	0.0167742
RAB13	CCK	5.1941	2.05707e-07	1.625e-06	0.307217	0.00258065
NUP210L	CCK	5.19174	2.08333e-07	1.64461e-06	0.55734	0.214194
TPM3	CCK	5.19052	2.09709e-07	1.65434e-06	0.426701	0.544516
C1orf189	CCK	5.18935	2.11025e-07	1.66434e-06	0.181605	0.00645161
C1orf43	CCK	5.18563	2.1528e-07	1.69713e-06	0.290076	0.365806
UBAP2L	CCK	5.18269	2.1871e-07	1.72298e-06	0.877304	0.520645
HAX1	CCK	5.1816	2.19985e-07	1.73263e-06	1.40417	0.170323
AQP10	CCK	5.17649	2.26104e-07	1.77798e-06	0.604564	0.000645161
ATP8B2	CCK	5.17513	2.27758e-07	1.79018e-06	0.353869	0.436774
IL6R-AS1	CCK	5.17128	2.32499e-07	1.82578e-06	0.74321	0.00774194
IL6R	CCK	5.17094	2.32921e-07	1.82868e-06	0.197036	0.0903226
SHE	CCK	5.1647	2.40821e-07	1.88941e-06	0.921374	0.00709677
AL162591.2	CCK	5.14685	2.64894e-07	2.0731e-06	0.541966	0
TDRD10	CCK	5.14619	2.65826e-07	2.07992e-06	0.204264	0.00322581
UBE2Q1	CCK	5.14368	2.69403e-07	2.10648e-06	0.247298	0.237419
UBE2Q1-AS1	CCK	5.14089	2.73444e-07	2.1376e-06	0.933337	0
AL592078.2	CCK	5.13313	2.84958e-07	2.22508e-06	0.467831	0.0129032
CHRNB2	CCK	5.13135	2.87665e-07	2.24571e-06	0.297015	0.137419
AL592078.1	CCK	5.12857	2.91959e-07	2.27717e-06	0.324382	0.00129032
ADAR	CCK	5.12557	2.9664e-07	2.31212e-06	0.506882	0.719355
AL606500.1	CCK	5.11925	3.06756e-07	2.38934e-06	0.285723	0.00451613
[truncated: 481,407+ more rows]

## Sheet: S_data_3 DE by Region
cell_type	gene	avg_logFC	p_val	p_val_adj	de_family	de_method	de_type	Expr_Putamen	Expr_Caudate
TAC3	AACS	-0.23731	0.00775811	0.179759	pseudobulk	edgeR	LRT	0.462092	0.382516
TAC3	AAGAB	-0.0227662	0.789459	0.935803	pseudobulk	edgeR	LRT	0.466641	0.407049
TAC3	AAK1	-0.0731887	0.108161	0.477578	pseudobulk	edgeR	LRT	0.982942	0.979613
TAC3	AAMDC	0.0166785	0.844317	0.95213	pseudobulk	edgeR	LRT	0.375663	0.359019
TAC3	AARS	-0.0862501	0.29165	0.67064	pseudobulk	edgeR	LRT	0.542456	0.489288
TAC3	AARSD1	-0.00590692	0.961742	0.988057	pseudobulk	edgeR	LRT	0.34837	0.315826
TAC3	AASDH	0.0657299	0.464483	0.796162	pseudobulk	edgeR	LRT	0.580743	0.574292
TAC3	AASDHPPT	0.126404	0.174687	0.571661	pseudobulk	edgeR	LRT	0.602729	0.609537
TAC3	AATF	0.0348988	0.627949	0.879837	pseudobulk	edgeR	LRT	0.43025	0.396683
TAC3	AATK	-0.111347	0.173178	0.569306	pseudobulk	edgeR	LRT	0.6884	0.617484
TAC3	ABAT	0.0287021	0.660602	0.891908	pseudobulk	edgeR	LRT	0.895375	0.880442
TAC3	ABCA1	-0.0228741	0.796205	0.937186	pseudobulk	edgeR	LRT	0.73351	0.726676
TAC3	ABCA10	-0.339536	0.00621856	0.161772	pseudobulk	edgeR	LRT	0.730857	0.622322
TAC3	ABCA2	-0.0490118	0.613992	0.876297	pseudobulk	edgeR	LRT	0.337756	0.313753
TAC3	ABCA3	-0.119652	0.0926381	0.447183	pseudobulk	edgeR	LRT	0.705459	0.634416
TAC3	ABCA5	-0.0964012	0.163728	0.557617	pseudobulk	edgeR	LRT	0.911676	0.885625
TAC3	ABCA6	-0.493667	2.16729e-05	0.00919656	pseudobulk	edgeR	LRT	0.481425	0.352108
TAC3	ABCA9	-0.47312	3.05184e-05	0.0115745	pseudobulk	edgeR	LRT	0.448067	0.327229
TAC3	ABCB1	0.526089	0.0393653	0.330676	pseudobulk	edgeR	LRT	0.245641	0.303386
TAC3	ABCB10	0.0446917	0.466877	0.798735	pseudobulk	edgeR	LRT	0.544731	0.508984
TAC3	ABCB7	0.0416268	0.520462	0.830558	pseudobulk	edgeR	LRT	0.542456	0.529026
TAC3	ABCB8	0.0752633	0.494686	0.817111	pseudobulk	edgeR	LRT	0.306293	0.292329
TAC3	ABCB9	-0.299572	0.00139185	0.0785738	pseudobulk	edgeR	LRT	0.691812	0.582239
TAC3	ABCC1	-0.178187	0.0346188	0.316593	pseudobulk	edgeR	LRT	0.720243	0.653421
TAC3	ABCC10	-0.134968	0.189055	0.585949	pseudobulk	edgeR	LRT	0.31539	0.259848
TAC3	ABCC4	-0.0776449	0.493876	0.816939	pseudobulk	edgeR	LRT	0.35671	0.322737
TAC3	ABCC5	-0.00623341	0.920111	0.977294	pseudobulk	edgeR	LRT	0.866566	0.835176
TAC3	ABCC8	-0.139128	0.11579	0.489061	pseudobulk	edgeR	LRT	0.675512	0.620249
TAC3	ABCD2	-0.0814045	0.531529	0.83922	pseudobulk	edgeR	LRT	0.40561	0.352799
TAC3	ABCD3	0.120255	0.0946929	0.451763	pseudobulk	edgeR	LRT	0.599318	0.578093
TAC3	ABCD4	-0.0983771	0.322058	0.694026	pseudobulk	edgeR	LRT	0.482563	0.420871
TAC3	ABCE1	0.0973855	0.230281	0.625291	pseudobulk	edgeR	LRT	0.468916	0.446441
TAC3	ABCG1	0.170537	0.0478197	0.347368	pseudobulk	edgeR	LRT	0.453374	0.457844
TAC3	ABHD12	-0.0473776	0.499005	0.818868	pseudobulk	edgeR	LRT	0.64329	0.58293
TAC3	ABHD13	-0.0887992	0.409153	0.759006	pseudobulk	edgeR	LRT	0.351403	0.314789
TAC3	ABHD14A	0.228453	0.15359	0.544084	pseudobulk	edgeR	LRT	0.299848	0.322737
TAC3	ABHD17B	-0.0893939	0.193425	0.588954	pseudobulk	edgeR	LRT	0.442002	0.384589
TAC3	ABHD18	-0.0629121	0.244218	0.636629	pseudobulk	edgeR	LRT	0.8605	0.822737
TAC3	ABHD2	-0.138898	0.0121012	0.216517	pseudobulk	edgeR	LRT	0.782411	0.734969
TAC3	ABHD3	-0.118889	0.394948	0.746002	pseudobulk	edgeR	LRT	0.476497	0.400138
TAC3	ABHD5	-0.107747	0.327457	0.697595	pseudobulk	edgeR	LRT	0.322214	0.282999
TAC3	ABHD6	-0.134881	0.063879	0.386117	pseudobulk	edgeR	LRT	0.551933	0.496199
TAC3	ABHD8	-0.103113	0.31734	0.692782	pseudobulk	edgeR	LRT	0.40144	0.363856
TAC3	ABI1	0.00553839	0.920197	0.977294	pseudobulk	edgeR	LRT	0.650114	0.620249
TAC3	ABI2	0.00158469	0.968157	0.989641	pseudobulk	edgeR	LRT	0.933283	0.930891
TAC3	ABL1	-0.00915584	0.885698	0.966582	pseudobulk	edgeR	LRT	0.721759	0.676227
TAC3	ABL2	-0.0935349	0.0915549	0.445489	pseudobulk	edgeR	LRT	0.870356	0.828956
TAC3	ABLIM1	-0.684621	2.03168e-07	0.000591953	pseudobulk	edgeR	LRT	0.854435	0.72944
TAC3	ABLIM2	-0.121028	0.164186	0.558341	pseudobulk	edgeR	LRT	0.87718	0.822737
TAC3	ABLIM3	-0.261125	0.00498428	0.149653	pseudobulk	edgeR	LRT	0.571266	0.479613
TAC3	ABR	0.127425	0.138705	0.521507	pseudobulk	edgeR	LRT	0.677786	0.657913
TAC3	ABRAXAS2	-0.0573458	0.476673	0.805262	pseudobulk	edgeR	LRT	0.331312	0.294748
TAC3	AC002429.2	0.510713	0.0255148	0.286385	pseudobulk	edgeR	LRT	0.29492	0.366275
TAC3	AC002460.2	-0.103418	0.352384	0.71719	pseudobulk	edgeR	LRT	0.595527	0.55114
TAC3	AC002463.1	0.589169	0.0289662	0.300332	pseudobulk	edgeR	LRT	0.331691	0.414651
TAC3	AC004083.1	-0.468857	0.0012601	0.0744286	pseudobulk	edgeR	LRT	0.814253	0.726676
TAC3	AC004158.1	0.271037	0.00748967	0.17711	pseudobulk	edgeR	LRT	0.330933	0.348998
TAC3	AC004160.1	0.0702157	0.610619	0.876052	pseudobulk	edgeR	LRT	0.462472	0.454043
TAC3	AC004540.1	0.0674852	0.657237	0.89102	pseudobulk	edgeR	LRT	0.39765	0.387353
TAC3	AC004951.1	-0.256381	0.128867	0.510928	pseudobulk	edgeR	LRT	0.335861	0.259848
TAC3	AC005009.2	-0.223418	0.063054	0.38462	pseudobulk	edgeR	LRT	0.3116	0.256047
TAC3	AC005225.2	-0.199219	0.11794	0.492376	pseudobulk	edgeR	LRT	0.747915	0.660677
TAC3	AC005261.1	-0.00135806	0.986509	0.997705	pseudobulk	edgeR	LRT	0.529189	0.478922
TAC3	AC005480.1	0.010308	0.926026	0.979958	pseudobulk	edgeR	LRT	0.341168	0.309606
TAC3	AC005562.1	0.142381	0.050541	0.353697	pseudobulk	edgeR	LRT	0.4674	0.44264
TAC3	AC005670.3	-0.144184	0.0133849	0.225354	pseudobulk	edgeR	LRT	0.783927	0.722529
TAC3	AC005726.1	-0.211292	0.169919	0.56687	pseudobulk	edgeR	LRT	0.482563	0.42329
TAC3	AC005740.5	0.160325	0.155574	0.547698	pseudobulk	edgeR	LRT	0.44655	0.450242
TAC3	AC005753.2	-0.762401	0.0278335	0.298398	pseudobulk	edgeR	LRT	0.443897	0.366966
TAC3	AC005999.2	0.195642	0.173011	0.569207	pseudobulk	edgeR	LRT	0.319181	0.334831
TAC3	AC006001.2	-0.213752	0.0550263	0.364546	pseudobulk	edgeR	LRT	0.512889	0.441603
TAC3	AC006059.1	0.429783	0.0127375	0.218837	pseudobulk	edgeR	LRT	0.358605	0.411887
TAC3	AC006115.2	0.337156	0.00816245	0.185548	pseudobulk	edgeR	LRT	0.753601	0.766759
TAC3	AC006148.1	-0.116681	0.233081	0.627997	pseudobulk	edgeR	LRT	0.947688	0.918106
TAC3	AC006504.5	-0.288142	0.0517355	0.355932	pseudobulk	edgeR	LRT	0.466262	0.396337
TAC3	AC007038.1	0.0434356	0.642822	0.88562	pseudobulk	edgeR	LRT	0.335481	0.33414
TAC3	AC007098.1	0.642655	0.00958586	0.198768	pseudobulk	edgeR	LRT	0.251706	0.322046
TAC3	AC007216.4	0.000861118	0.992878	0.997869	pseudobulk	edgeR	LRT	0.330553	0.293366
TAC3	AC007262.2	0.216456	0.370307	0.728544	pseudobulk	edgeR	LRT	0.398787	0.380442
TAC3	AC007364.1	-0.427534	0.00350259	0.126833	pseudobulk	edgeR	LRT	0.409022	0.340359
TAC3	AC007368.1	-0.259365	0.144155	0.529702	pseudobulk	edgeR	LRT	0.441243	0.35038
TAC3	AC007389.1	-0.564919	0.0616728	0.384109	pseudobulk	edgeR	LRT	0.422669	0.303386
TAC3	AC007405.1	-0.126208	0.305077	0.683374	pseudobulk	edgeR	LRT	0.592494	0.534554
TAC3	AC007563.2	0.0244418	0.807019	0.94207	pseudobulk	edgeR	LRT	0.884003	0.864202
TAC3	AC007566.1	0.0344578	0.672818	0.897608	pseudobulk	edgeR	LRT	0.574678	0.536628
TAC3	AC007614.1	-0.0131212	0.933463	0.981581	pseudobulk	edgeR	LRT	0.856331	0.826883
TAC3	AC007785.1	-0.0591168	0.646472	0.886316	pseudobulk	edgeR	LRT	0.31539	0.274015
TAC3	AC008014.1	0.0140036	0.876167	0.962166	pseudobulk	edgeR	LRT	0.592873	0.551831
TAC3	AC008056.1	0.663027	0.036187	0.322169	pseudobulk	edgeR	LRT	0.334723	0.416379
TAC3	AC008105.3	-0.363248	0.00151216	0.0800839	pseudobulk	edgeR	LRT	0.519333	0.41707
TAC3	AC008124.1	0.157974	0.0412151	0.334079	pseudobulk	edgeR	LRT	0.315011	0.318245
TAC3	AC008269.1	-0.111685	0.107372	0.475978	pseudobulk	edgeR	LRT	0.907506	0.865238
TAC3	AC008591.1	0.0829732	0.668905	0.895601	pseudobulk	edgeR	LRT	0.322214	0.345888
TAC3	AC008771.1	0.464586	0.00218516	0.0963557	pseudobulk	edgeR	LRT	0.440106	0.49378
TAC3	AC008969.1	0.136515	0.133368	0.518645	pseudobulk	edgeR	LRT	0.459439	0.436075
TAC3	AC009041.2	0.342781	0.0496762	0.350604	pseudobulk	edgeR	LRT	0.4674	0.515549
TAC3	AC009093.2	-0.113798	0.295792	0.673725	pseudobulk	edgeR	LRT	0.30326	0.264686
TAC3	AC009120.2	-0.296336	0.00464415	0.144871	pseudobulk	edgeR	LRT	0.735785	0.63407
TAC3	AC009126.1	-0.0568248	0.484828	0.810133	pseudobulk	edgeR	LRT	0.547005	0.517968
TAC3	AC009264.1	0.27049	0.282795	0.665041	pseudobulk	edgeR	LRT	0.409401	0.470629
TAC3	AC009690.2	0.429243	0.0437656	0.339054	pseudobulk	edgeR	LRT	0.321835	0.352799
TAC3	AC009899.1	0.122394	0.163296	0.557154	pseudobulk	edgeR	LRT	0.85254	0.851762
TAC3	AC009961.1	0.118636	0.100292	0.464627	pseudobulk	edgeR	LRT	0.434799	0.417761
TAC3	AC010210.1	0.117616	0.148006	0.536467	pseudobulk	edgeR	LRT	0.660728	0.644091
TAC3	AC010615.2	0.0930931	0.471059	0.801493	pseudobulk	edgeR	LRT	0.339272	0.333449
TAC3	AC011346.1	0.10329	0.4966	0.818003	pseudobulk	edgeR	LRT	0.536012	0.512785
TAC3	AC011603.2	-0.206721	0.012846	0.218837	pseudobulk	edgeR	LRT	0.63533	0.5698
TAC3	AC012213.1	0.0196856	0.810691	0.944425	pseudobulk	edgeR	LRT	0.313874	0.284036
TAC3	AC012291.3	-0.136609	0.250285	0.639863	pseudobulk	edgeR	LRT	0.416224	0.364202
TAC3	AC012358.3	0.484419	0.00702218	0.171532	pseudobulk	edgeR	LRT	0.255118	0.307187
TAC3	AC015813.1	-0.202103	0.0675249	0.396563	pseudobulk	edgeR	LRT	0.443518	0.378023
TAC3	AC015871.1	-0.00776174	0.93882	0.983014	pseudobulk	edgeR	LRT	0.383624	0.348652
TAC3	AC015923.1	0.623637	0.0374647	0.323861	pseudobulk	edgeR	LRT	0.241092	0.307878
TAC3	AC016705.2	0.0975872	0.371782	0.729625	pseudobulk	edgeR	LRT	0.31577	0.310988
TAC3	AC016723.1	0.43192	0.0446539	0.339269	pseudobulk	edgeR	LRT	0.335102	0.388044
TAC3	AC016745.2	-0.164695	0.200817	0.59945	pseudobulk	edgeR	LRT	0.375663	0.310297
TAC3	AC016831.5	-0.153019	0.253176	0.642117	pseudobulk	edgeR	LRT	0.324488	0.277816
TAC3	AC016831.7	-0.185593	0.202138	0.600187	pseudobulk	edgeR	LRT	0.767627	0.686247
TAC3	AC018730.1	-0.0397369	0.754946	0.924879	pseudobulk	edgeR	LRT	0.444276	0.440567
TAC3	AC019205.1	-0.024833	0.762175	0.926699	pseudobulk	edgeR	LRT	0.861638	0.844506
TAC3	AC021231.1	-0.0570632	0.677759	0.897896	pseudobulk	edgeR	LRT	0.572024	0.533863
TAC3	AC021752.1	-0.0696177	0.588007	0.866597	pseudobulk	edgeR	LRT	0.504549	0.43953
TAC3	AC021851.1	0.0443174	0.595893	0.866975	pseudobulk	edgeR	LRT	0.421911	0.390463
TAC3	AC022893.2	-0.371761	0.0140408	0.228392	pseudobulk	edgeR	LRT	0.348749	0.279889
TAC3	AC023282.1	0.0595574	0.63171	0.882529	pseudobulk	edgeR	LRT	0.731236	0.707326
TAC3	AC023480.1	0.0610257	0.64978	0.888485	pseudobulk	edgeR	LRT	0.894238	0.874568
TAC3	AC023590.1	0.461391	0.109729	0.480674	pseudobulk	edgeR	LRT	0.306293	0.382516
TAC3	AC024558.2	-0.0585985	0.530066	0.837923	pseudobulk	edgeR	LRT	0.371494	0.342087
TAC3	AC024901.1	-0.723875	4.37809e-05	0.0150231	pseudobulk	edgeR	LRT	0.73351	0.604008
TAC3	AC025159.1	-0.0364987	0.73896	0.918451	pseudobulk	edgeR	LRT	0.978393	0.974775
TAC3	AC025283.2	0.0103635	0.930061	0.981385	pseudobulk	edgeR	LRT	0.366187	0.316862
TAC3	AC025682.1	0.0731712	0.595221	0.866975	pseudobulk	edgeR	LRT	0.370356	0.34416
TAC3	AC025809.1	-0.0915525	0.481174	0.806734	pseudobulk	edgeR	LRT	0.61903	0.570836
TAC3	AC027018.1	0.659739	0.0175478	0.248622	pseudobulk	edgeR	LRT	0.248673	0.306842
TAC3	AC036108.1	-0.15274	0.18009	0.577569	pseudobulk	edgeR	LRT	0.420773	0.373186
TAC3	AC040168.1	-0.00392489	0.961867	0.988057	pseudobulk	edgeR	LRT	0.490144	0.448169
TAC3	AC040934.1	-0.0199501	0.853828	0.95466	pseudobulk	edgeR	LRT	0.305534	0.276434
TAC3	AC046134.2	0.0737344	0.299551	0.676986	pseudobulk	edgeR	LRT	0.824867	0.813062
TAC3	AC053513.1	0.684611	0.0148403	0.231972	pseudobulk	edgeR	LRT	0.322214	0.412923
TAC3	AC053527.2	0.0154294	0.876587	0.962323	pseudobulk	edgeR	LRT	0.595527	0.561161
TAC3	AC060780.1	-0.152884	0.136035	0.520589	pseudobulk	edgeR	LRT	0.463988	0.407049
TAC3	AC061961.1	0.10551	0.307264	0.685324	pseudobulk	edgeR	LRT	0.354435	0.359364
TAC3	AC068282.1	0.443036	0.134038	0.519128	pseudobulk	edgeR	LRT	0.260804	0.319627
TAC3	AC068587.4	0.131867	0.202337	0.600187	pseudobulk	edgeR	LRT	0.772555	0.762958
TAC3	AC068633.1	0.0806438	0.557406	0.852346	pseudobulk	edgeR	LRT	0.378696	0.378023
TAC3	AC068722.1	-0.0237904	0.883342	0.964848	pseudobulk	edgeR	LRT	0.367324	0.336904
TAC3	AC068724.3	0.230926	0.0806592	0.427764	pseudobulk	edgeR	LRT	0.31577	0.346579
TAC3	AC068931.1	0.37869	0.131562	0.515798	pseudobulk	edgeR	LRT	0.268006	0.308569
TAC3	AC069228.1	0.71855	0.017182	0.248123	pseudobulk	edgeR	LRT	0.249431	0.316171
TAC3	AC069437.1	0.291865	0.281086	0.664441	pseudobulk	edgeR	LRT	0.285444	0.315135
TAC3	AC073050.1	-0.21792	0.0563207	0.367948	pseudobulk	edgeR	LRT	0.999242	0.998618
TAC3	AC073167.1	0.552024	0.080044	0.427574	pseudobulk	edgeR	LRT	0.238817	0.307533
TAC3	AC073332.1	-0.0679342	0.619242	0.877075	pseudobulk	edgeR	LRT	0.66376	0.593988
TAC3	AC073343.2	0.214589	0.080616	0.427764	pseudobulk	edgeR	LRT	0.371873	0.403594
TAC3	AC073475.1	-0.329291	0.0316058	0.31035	pseudobulk	edgeR	LRT	0.423048	0.370422
TAC3	AC074032.1	0.120473	0.284782	0.666495	pseudobulk	edgeR	LRT	0.56558	0.585695
TAC3	AC078785.1	-0.161298	0.0820561	0.429097	pseudobulk	edgeR	LRT	0.492418	0.443677
TAC3	AC079140.6	-0.142566	0.166676	0.562298	pseudobulk	edgeR	LRT	0.355193	0.313062
TAC3	AC079296.1	0.063983	0.477045	0.805262	pseudobulk	edgeR	LRT	0.36884	0.348307
TAC3	AC079382.2	-0.464259	0.0445031	0.339254	pseudobulk	edgeR	LRT	0.349886	0.250864
TAC3	AC079385.1	-0.084443	0.39956	0.750614	pseudobulk	edgeR	LRT	0.50417	0.456462
TAC3	AC079447.1	-0.135906	0.111826	0.483976	pseudobulk	edgeR	LRT	0.814632	0.752592
TAC3	AC079781.5	-0.0855113	0.172617	0.569019	pseudobulk	edgeR	LRT	0.885519	0.845197
TAC3	AC079793.1	-0.644329	0.0109217	0.210997	pseudobulk	edgeR	LRT	0.456027	0.300622
TAC3	AC083870.1	-0.406114	0.104069	0.472732	pseudobulk	edgeR	LRT	0.308946	0.303041
TAC3	AC084198.2	0.0303398	0.78087	0.933779	pseudobulk	edgeR	LRT	0.741092	0.714927
TAC3	AC087280.2	0.165821	0.138928	0.521507	pseudobulk	edgeR	LRT	0.4837	0.464755
TAC3	AC087500.1	-0.190328	0.0591054	0.379264	pseudobulk	edgeR	LRT	0.588324	0.528334
TAC3	AC090115.1	-0.0988009	0.21244	0.609963	pseudobulk	edgeR	LRT	0.402957	0.35971
TAC3	AC090517.5	0.0347744	0.589304	0.866597	pseudobulk	edgeR	LRT	0.583017	0.555632
TAC3	AC090578.1	-0.184381	0.105765	0.474265	pseudobulk	edgeR	LRT	0.528431	0.463718
TAC3	AC090825.1	0.216901	0.285834	0.666575	pseudobulk	edgeR	LRT	0.49583	0.468556
TAC3	AC090945.1	0.00411407	0.973586	0.992454	pseudobulk	edgeR	LRT	0.489386	0.454388
TAC3	AC092142.1	-0.0455556	0.71644	0.911187	pseudobulk	edgeR	LRT	0.352919	0.302695
TAC3	AC092279.1	0.00791438	0.935544	0.981789	pseudobulk	edgeR	LRT	0.379075	0.349689
TAC3	AC092329.4	0.0467888	0.591227	0.866597	pseudobulk	edgeR	LRT	0.432525	0.408777
TAC3	AC092652.1	-0.385314	0.0530496	0.360637	pseudobulk	edgeR	LRT	0.418499	0.297858
TAC3	AC092652.2	-0.379708	0.0334563	0.314288	pseudobulk	edgeR	LRT	0.544731	0.431928
TAC3	AC092683.1	-0.201492	0.123008	0.500875	pseudobulk	edgeR	LRT	0.776725	0.677954
TAC3	AC092691.1	0.137761	0.170835	0.567559	pseudobulk	edgeR	LRT	0.999621	1
TAC3	AC092691.3	1.01435	0.000683703	0.0614255	pseudobulk	edgeR	LRT	0.302881	0.425708
TAC3	AC092745.5	-0.319596	0.0191391	0.253199	pseudobulk	edgeR	LRT	0.661107	0.579475
TAC3	AC092821.3	-0.0864239	0.509139	0.822902	pseudobulk	edgeR	LRT	0.319939	0.297512
TAC3	AC092835.1	-0.0989133	0.304429	0.682569	pseudobulk	edgeR	LRT	0.452995	0.400138
TAC3	AC092944.1	0.185085	0.133731	0.518936	pseudobulk	edgeR	LRT	0.424185	0.400484
TAC3	AC093523.1	0.0377414	0.863345	0.958694	pseudobulk	edgeR	LRT	0.316528	0.323428
TAC3	AC093879.1	0.615972	0.0332419	0.314288	pseudobulk	edgeR	LRT	0.282032	0.37284
TAC3	AC097376.3	-0.0238399	0.831727	0.949327	pseudobulk	edgeR	LRT	0.618271	0.59226
TAC3	AC098588.3	-0.0841506	0.484888	0.810133	pseudobulk	edgeR	LRT	0.79113	0.723912
TAC3	AC098829.1	-0.216894	0.261059	0.651157	pseudobulk	edgeR	LRT	0.766869	0.682446
TAC3	AC099792.1	-0.266066	0.0404316	0.334039	pseudobulk	edgeR	LRT	0.699014	0.624741
TAC3	AC104162.2	-0.0954214	0.335201	0.702517	pseudobulk	edgeR	LRT	0.307051	0.257429
TAC3	AC104596.1	0.128651	0.374929	0.731583	pseudobulk	edgeR	LRT	0.500758	0.494817
TAC3	AC104781.2	0.263095	0.254961	0.643739	pseudobulk	edgeR	LRT	0.346475	0.373531
TAC3	AC104806.2	-0.111459	0.302937	0.680686	pseudobulk	edgeR	LRT	0.80743	0.756738
TAC3	AC104827.1	0.735488	0.00984735	0.198768	pseudobulk	edgeR	LRT	0.252085	0.327229
TAC3	AC105052.4	-0.294163	0.0646424	0.387532	pseudobulk	edgeR	LRT	0.391205	0.313062
TAC3	AC105290.1	-0.251936	0.0428626	0.337192	pseudobulk	edgeR	LRT	0.464746	0.398411
TAC3	AC105383.1	0.0344629	0.767973	0.929618	pseudobulk	edgeR	LRT	0.35254	0.340014
TAC3	AC105916.1	-0.135624	0.248475	0.638639	pseudobulk	edgeR	LRT	0.404473	0.350726
TAC3	AC106791.1	0.0442329	0.532496	0.840061	pseudobulk	edgeR	LRT	0.580364	0.549067
TAC3	AC106793.1	0.0690233	0.576058	0.861935	pseudobulk	edgeR	LRT	0.426459	0.384243
TAC3	AC107204.1	-0.0153288	0.867677	0.960444	pseudobulk	edgeR	LRT	0.534117	0.506911
TAC3	AC107214.1	0.119695	0.185513	0.580828	pseudobulk	edgeR	LRT	0.317286	0.306842
TAC3	AC107223.1	-0.349731	0.00590569	0.158228	pseudobulk	edgeR	LRT	0.811979	0.73877
TAC3	AC107398.3	-0.00220606	0.980548	0.994896	pseudobulk	edgeR	LRT	0.539424	0.511748
TAC3	AC108047.1	-0.0314089	0.748253	0.921649	pseudobulk	edgeR	LRT	0.474602	0.459226
TAC3	AC108519.1	-0.374814	0.00489474	0.147938	pseudobulk	edgeR	LRT	0.637983	0.555978
TAC3	AC109927.1	-0.337494	0.0538988	0.362647	pseudobulk	edgeR	LRT	0.340409	0.272979
TAC3	AC113383.1	-0.101979	0.291425	0.67064	pseudobulk	edgeR	LRT	0.550417	0.500691
TAC3	AC114689.3	0.0282529	0.874884	0.962166	pseudobulk	edgeR	LRT	0.439727	0.395992
TAC3	AC114971.1	-0.231756	0.176523	0.573397	pseudobulk	edgeR	LRT	0.454511	0.366275
TAC3	AC116565.1	-0.119844	0.06021	0.383157	pseudobulk	edgeR	LRT	0.732373	0.686247
TAC3	AC117461.1	0.914441	0.00527398	0.151029	pseudobulk	edgeR	LRT	0.36467	0.505183
TAC3	AC118549.1	0.0540492	0.3452	0.711078	pseudobulk	edgeR	LRT	0.840409	0.827229
TAC3	AC119673.2	-0.248641	0.508148	0.822902	pseudobulk	edgeR	LRT	0.579227	0.54803
TAC3	AC124852.1	-0.0120596	0.91137	0.97496	pseudobulk	edgeR	LRT	0.793025	0.779198
TAC3	AC132803.1	-0.289976	0.0506537	0.353697	pseudobulk	edgeR	LRT	0.543973	0.477194
TAC3	AC137770.1	-0.160194	0.186895	0.582006	pseudobulk	edgeR	LRT	0.313116	0.272287
TAC3	AC138627.1	-0.126396	0.377551	0.733719	pseudobulk	edgeR	LRT	0.335102	0.300276
TAC3	AC138649.1	0.0797407	0.332052	0.69964	pseudobulk	edgeR	LRT	0.543215	0.521424
TAC3	AC139887.2	-0.10781	0.419428	0.762589	pseudobulk	edgeR	LRT	0.668309	0.596406
TAC3	AC211433.1	0.528257	0.0598064	0.382591	pseudobulk	edgeR	LRT	0.26232	0.325501
TAC3	AC233296.1	-0.0216681	0.716909	0.911187	pseudobulk	edgeR	LRT	0.957165	0.940912
TAC3	AC233976.1	0.0840311	0.411089	0.759006	pseudobulk	edgeR	LRT	0.515163	0.479613
TAC3	AC239809.3	-0.0735754	0.414111	0.759006	pseudobulk	edgeR	LRT	0.592873	0.542156
TAC3	AC242426.2	0.0609134	0.537907	0.84246	pseudobulk	edgeR	LRT	0.445792	0.422598
TAC3	AC244033.2	-0.00330656	0.966489	0.989487	pseudobulk	edgeR	LRT	0.40561	0.369039
TAC3	AC245060.5	-0.514695	0.00749634	0.17711	pseudobulk	edgeR	LRT	0.647839	0.516932
TAC3	AC245297.3	0.157482	0.111198	0.482708	pseudobulk	edgeR	LRT	0.68044	0.666897
TAC3	ACACA	-0.043997	0.494407	0.817111	pseudobulk	edgeR	LRT	0.97536	0.9651
TAC3	ACAD10	-0.00476149	0.960631	0.988057	pseudobulk	edgeR	LRT	0.338135	0.307878
TAC3	ACAD11	0.0388491	0.509071	0.822902	pseudobulk	edgeR	LRT	0.708112	0.695577
TAC3	ACAD9	-0.00616432	0.935231	0.981789	pseudobulk	edgeR	LRT	0.416603	0.401866
TAC3	ACADM	0.146457	0.0241939	0.279413	pseudobulk	edgeR	LRT	0.663002	0.655494
TAC3	ACADSB	-0.0827026	0.203679	0.600959	pseudobulk	edgeR	LRT	0.630781	0.587422
TAC3	ACADVL	-0.0630632	0.613505	0.87623	pseudobulk	edgeR	LRT	0.312737	0.274015
TAC3	ACAP2	-0.0167172	0.767823	0.929592	pseudobulk	edgeR	LRT	0.855572	0.835176
TAC3	ACAP3	-0.0962715	0.503585	0.820401	pseudobulk	edgeR	LRT	0.438969	0.408086
TAC3	ACAT1	-0.0097545	0.889069	0.967916	pseudobulk	edgeR	LRT	0.544731	0.493089
TAC3	ACBD3	0.0400147	0.521328	0.830935	pseudobulk	edgeR	LRT	0.485974	0.452661
TAC3	ACBD5	-0.00760717	0.906278	0.973346	pseudobulk	edgeR	LRT	0.441622	0.404976
TAC3	ACBD6	0.00131847	0.978479	0.993939	pseudobulk	edgeR	LRT	0.933283	0.912232
TAC3	ACER2	-0.0996736	0.353745	0.717429	pseudobulk	edgeR	LRT	0.368461	0.330339
TAC3	ACER3	-0.0080954	0.909711	0.974633	pseudobulk	edgeR	LRT	0.623958	0.575674
TAC3	ACHE	-0.0666826	0.572805	0.860074	pseudobulk	edgeR	LRT	0.320318	0.292329
TAC3	ACIN1	-0.0824427	0.122638	0.500353	pseudobulk	edgeR	LRT	0.691054	0.62094
TAC3	ACLY	-0.0491166	0.592808	0.86695	pseudobulk	edgeR	LRT	0.308946	0.288874
TAC3	ACO1	-0.0266847	0.581651	0.864919	pseudobulk	edgeR	LRT	0.626232	0.578438
TAC3	ACO2	-0.138398	0.0721378	0.403278	pseudobulk	edgeR	LRT	0.579985	0.521078
TAC3	ACOT11	-0.241327	0.014965	0.233415	pseudobulk	edgeR	LRT	0.494693	0.453352
TAC3	ACOT7	-0.0499805	0.459544	0.792007	pseudobulk	edgeR	LRT	0.711903	0.671044
TAC3	ACOT9	-0.142433	0.0784093	0.42197	pseudobulk	edgeR	LRT	0.340409	0.28991
TAC3	ACOX1	0.110375	0.219607	0.614998	pseudobulk	edgeR	LRT	0.435936	0.426054
TAC3	ACOX3	-0.0321922	0.698338	0.907034	pseudobulk	edgeR	LRT	0.399924	0.363165
TAC3	ACP1	0.183568	0.0908788	0.445489	pseudobulk	edgeR	LRT	0.341168	0.346579
TAC3	ACP6	-0.0990146	0.193011	0.58884	pseudobulk	edgeR	LRT	0.355193	0.31237
TAC3	ACSF3	0.0429022	0.671162	0.896351	pseudobulk	edgeR	LRT	0.312737	0.295784
TAC3	ACSL1	-0.0791577	0.302165	0.680391	pseudobulk	edgeR	LRT	0.497726	0.445059
TAC3	ACSL3	0.110704	0.124623	0.503923	pseudobulk	edgeR	LRT	0.790371	0.789565
TAC3	ACSL4	-0.0816568	0.194229	0.590045	pseudobulk	edgeR	LRT	0.763836	0.742916
TAC3	ACSL6	-0.184292	0.0180475	0.248622	pseudobulk	edgeR	LRT	0.79492	0.737388
TAC3	ACTB	0.141379	0.42656	0.767056	pseudobulk	edgeR	LRT	0.628127	0.629233
TAC3	ACTG1	0.264011	0.174773	0.57168	pseudobulk	edgeR	LRT	0.56141	0.603317
TAC3	ACTL6B	-0.0629954	0.415263	0.759104	pseudobulk	edgeR	LRT	0.433662	0.402211
TAC3	ACTN1	0.0292178	0.749166	0.921649	pseudobulk	edgeR	LRT	0.707354	0.686938
TAC3	ACTN4	-0.195139	0.0256704	0.286661	pseudobulk	edgeR	LRT	0.560652	0.479267
TAC3	ACTR10	0.0217654	0.738837	0.918451	pseudobulk	edgeR	LRT	0.666793	0.645473
TAC3	ACTR1A	-0.0481924	0.572655	0.860074	pseudobulk	edgeR	LRT	0.388931	0.342087
TAC3	ACTR1B	0.0808349	0.559116	0.853781	pseudobulk	edgeR	LRT	0.351024	0.354181
TAC3	ACTR2	-0.061382	0.433483	0.770952	pseudobulk	edgeR	LRT	0.719484	0.700415
TAC3	ACTR3	0.0540336	0.435624	0.77337	pseudobulk	edgeR	LRT	0.591736	0.567726
TAC3	ACTR3B	0.06727	0.306181	0.684967	pseudobulk	edgeR	LRT	0.540561	0.517623
TAC3	ACTR3C	-0.219778	0.191253	0.588394	pseudobulk	edgeR	LRT	0.333586	0.257084
TAC3	ACTR6	0.257437	0.0273575	0.296004	pseudobulk	edgeR	LRT	0.369598	0.384589
TAC3	ACVR1	-0.29224	0.0136405	0.227082	pseudobulk	edgeR	LRT	0.535633	0.453352
TAC3	ACVR1B	-0.131547	0.0260169	0.288987	pseudobulk	edgeR	LRT	0.603487	0.554596
TAC3	ACVR2A	0.155344	0.128261	0.510629	pseudobulk	edgeR	LRT	0.507961	0.484105
TAC3	ACVR2B	-0.0414243	0.603682	0.87271	pseudobulk	edgeR	LRT	0.431008	0.401175
TAC3	ACYP1	0.0826864	0.331608	0.699318	pseudobulk	edgeR	LRT	0.476118	0.45888
TAC3	ACYP2	-0.0874834	0.150658	0.540171	pseudobulk	edgeR	LRT	0.940106	0.935384
TAC3	ADAL	-0.0388469	0.725098	0.914431	pseudobulk	edgeR	LRT	0.332828	0.288874
TAC3	ADAM10	0.0116309	0.831765	0.949327	pseudobulk	edgeR	LRT	0.827142	0.795439
TAC3	ADAM11	-0.103295	0.285678	0.666575	pseudobulk	edgeR	LRT	0.387415	0.325501
TAC3	ADAM17	0.00850874	0.900094	0.972782	pseudobulk	edgeR	LRT	0.647839	0.612992
TAC3	ADAM19	-0.261225	0.0502	0.352918	pseudobulk	edgeR	LRT	0.457544	0.373531
TAC3	ADAM22	-0.0321172	0.497381	0.818003	pseudobulk	edgeR	LRT	0.95489	0.925017
TAC3	ADAM23	-0.0812331	0.17306	0.569207	pseudobulk	edgeR	LRT	0.869219	0.842433
TAC3	ADAM32	-0.0271572	0.794816	0.93708	pseudobulk	edgeR	LRT	0.573161	0.511057
TAC3	ADAM9	-0.00942636	0.87697	0.962323	pseudobulk	edgeR	LRT	0.522745	0.48376
TAC3	ADAMTS10	-0.224589	0.0324424	0.312586	pseudobulk	edgeR	LRT	0.530326	0.442985
TAC3	ADAMTS18	-0.535276	5.06804e-05	0.0158784	pseudobulk	edgeR	LRT	0.857089	0.764686
TAC3	ADAMTS19	0.418392	0.000759102	0.0614255	pseudobulk	edgeR	LRT	0.310462	0.336558
TAC3	ADAMTS20	0.708816	0.00147831	0.0800839	pseudobulk	edgeR	LRT	0.513647	0.599516
TAC3	ADAMTS6	-0.2242	0.149677	0.538746	pseudobulk	edgeR	LRT	0.775588	0.713891
TAC3	ADAMTSL3	-0.183678	0.363907	0.722041	pseudobulk	edgeR	LRT	0.43859	0.393918
TAC3	ADAR	0.0297149	0.583217	0.865435	pseudobulk	edgeR	LRT	0.802881	0.780926
TAC3	ADARB1	-0.102019	0.114683	0.487872	pseudobulk	edgeR	LRT	0.754359	0.712854
TAC3	ADARB2	0.186313	0.328627	0.697809	pseudobulk	edgeR	LRT	0.517817	0.460263
TAC3	ADCY1	-0.371612	0.000357195	0.0446843	pseudobulk	edgeR	LRT	0.905989	0.85038
TAC3	ADCY3	-0.0448775	0.515948	0.827308	pseudobulk	edgeR	LRT	0.53677	0.495508
TAC3	ADCY5	-0.0810675	0.291723	0.67064	pseudobulk	edgeR	LRT	0.894238	0.852799
TAC3	ADCY6	0.0249048	0.823406	0.947775	pseudobulk	edgeR	LRT	0.327142	0.307878
TAC3	ADCY8	-0.0475288	0.700481	0.90769	pseudobulk	edgeR	LRT	0.652009	0.631652
TAC3	ADCY9	-0.0657024	0.429093	0.769168	pseudobulk	edgeR	LRT	0.720243	0.671044
TAC3	ADCYAP1R1	0.032152	0.747228	0.921649	pseudobulk	edgeR	LRT	0.518575	0.479959
TAC3	ADD1	-0.0275868	0.501552	0.820099	pseudobulk	edgeR	LRT	0.850644	0.814789
TAC3	ADD2	-0.056918	0.32946	0.697809	pseudobulk	edgeR	LRT	0.835861	0.794057
TAC3	ADD3	-0.136201	0.0468453	0.345516	pseudobulk	edgeR	LRT	0.637604	0.568072
TAC3	ADGRA3	0.0577766	0.595096	0.866975	pseudobulk	edgeR	LRT	0.434041	0.419143
TAC3	ADGRB1	-0.161089	0.162289	0.557004	pseudobulk	edgeR	LRT	0.347233	0.300276
TAC3	ADGRB3	0.0387139	0.629292	0.880768	pseudobulk	edgeR	LRT	1	1
TAC3	ADGRL1	-0.124039	0.156949	0.549944	pseudobulk	edgeR	LRT	0.763836	0.680373
TAC3	ADGRL2	0.0701903	0.69476	0.905166	pseudobulk	edgeR	LRT	0.625095	0.631997
TAC3	ADGRL3	0.0174244	0.875172	0.962166	pseudobulk	edgeR	LRT	0.998863	0.998618
TAC3	ADGRV1	0.282857	0.0389894	0.329311	pseudobulk	edgeR	LRT	0.645944	0.656531
TAC3	ADH5	0.177775	0.124849	0.504088	pseudobulk	edgeR	LRT	0.323351	0.340014
TAC3	ADHFE1	-0.0213721	0.902604	0.972949	pseudobulk	edgeR	LRT	0.309704	0.287491
TAC3	ADIPOR2	-0.0219402	0.747591	0.921649	pseudobulk	edgeR	LRT	0.506823	0.463718
TAC3	ADK	-0.046401	0.384185	0.740422	pseudobulk	edgeR	LRT	0.984837	0.985833
TAC3	ADNP	-0.0700226	0.195909	0.592763	pseudobulk	edgeR	LRT	0.828279	0.774015
TAC3	ADNP2	-0.131012	0.142102	0.527098	pseudobulk	edgeR	LRT	0.549659	0.494817
TAC3	ADPGK	-0.0296594	0.751839	0.92327	pseudobulk	edgeR	LRT	0.322593	0.302004
TAC3	ADRA1A	-0.577996	0.000899476	0.0635928	pseudobulk	edgeR	LRT	0.789992	0.686247
TAC3	ADRA1B	-0.0717832	0.544902	0.845709	pseudobulk	edgeR	LRT	0.550417	0.505529
TAC3	ADRA1D	-0.330689	0.0113302	0.214229	pseudobulk	edgeR	LRT	0.427597	0.337249
TAC3	ADSS	-0.0166964	0.8039	0.940865	pseudobulk	edgeR	LRT	0.602729	0.573946
TAC3	AEBP2	-0.272079	0.00308282	0.118675	pseudobulk	edgeR	LRT	0.976497	0.96821
TAC3	AF117829.1	-0.130579	0.219529	0.614998	pseudobulk	edgeR	LRT	0.798711	0.776434
TAC3	AF165147.1	-0.10691	0.418068	0.761526	pseudobulk	edgeR	LRT	0.525398	0.483414
TAC3	AF279873.3	0.339664	0.00266305	0.110436	pseudobulk	edgeR	LRT	0.708491	0.707326
TAC3	AFAP1	-0.0626162	0.295645	0.673725	pseudobulk	edgeR	LRT	0.585292	0.546648
TAC3	AFDN	-0.0352319	0.541162	0.843275	pseudobulk	edgeR	LRT	0.921911	0.906012
TAC3	AFF1	0.0470994	0.575505	0.861762	pseudobulk	edgeR	LRT	0.578469	0.558742
TAC3	AFF3	-0.101352	0.221537	0.616608	pseudobulk	edgeR	LRT	0.997346	0.995162
TAC3	AFF4	-0.0216789	0.64877	0.887609	pseudobulk	edgeR	LRT	0.917741	0.903939
TAC3	AFG1L	-0.0875001	0.227974	0.622974	pseudobulk	edgeR	LRT	0.554208	0.492744
TAC3	AFG3L2	-0.00103998	0.991786	0.997869	pseudobulk	edgeR	LRT	0.585671	0.547339
TAC3	AFTPH	-0.0139442	0.840919	0.951083	pseudobulk	edgeR	LRT	0.656937	0.619212
TAC3	AGAP1	-0.0641486	0.359503	0.720178	pseudobulk	edgeR	LRT	0.989007	0.981341
TAC3	AGAP3	-0.112159	0.0870057	0.438743	pseudobulk	edgeR	LRT	0.695224	0.647201
TAC3	AGAP4	-0.113176	0.24756	0.638639	pseudobulk	edgeR	LRT	0.333207	0.288874
TAC3	AGAP9	-0.0136363	0.9271	0.980291	pseudobulk	edgeR	LRT	0.302123	0.272979
TAC3	AGBL3	-0.0942945	0.303218	0.681093	pseudobulk	edgeR	LRT	0.59022	0.546994
TAC3	AGBL4	0.0977227	0.213314	0.610947	pseudobulk	edgeR	LRT	0.97953	0.975121
TAC3	AGFG1	-0.0719996	0.128288	0.510629	pseudobulk	edgeR	LRT	0.787339	0.746372
TAC3	AGGF1	0.122198	0.061109	0.383541	pseudobulk	edgeR	LRT	0.44655	0.430891
TAC3	AGK	-0.000798645	0.987599	0.997705	pseudobulk	edgeR	LRT	0.605762	0.574637
TAC3	AGL	-0.00703044	0.91032	0.974702	pseudobulk	edgeR	LRT	0.652009	0.609537
TAC3	AGO1	-0.151983	0.045716	0.342748	pseudobulk	edgeR	LRT	0.641395	0.581548
TAC3	AGO2	-0.00264594	0.964131	0.989117	pseudobulk	edgeR	LRT	0.74185	0.701451
TAC3	AGO3	-0.0679679	0.174684	0.571661	pseudobulk	edgeR	LRT	0.936694	0.912923
TAC3	AGO4	-0.0356694	0.622439	0.877564	pseudobulk	edgeR	LRT	0.779378	0.729786
TAC3	AGPAT3	-0.0804235	0.185379	0.580828	pseudobulk	edgeR	LRT	0.674375	0.63407
TAC3	AGPAT4	0.18856	0.00829602	0.186465	pseudobulk	edgeR	LRT	0.817286	0.819972
TAC3	AGPAT5	0.0198324	0.747213	0.921649	pseudobulk	edgeR	LRT	0.822593	0.790947
TAC3	AGPS	-0.0207221	0.740787	0.918463	pseudobulk	edgeR	LRT	0.724033	0.653421
TAC3	AGTPBP1	-0.0179448	0.712493	0.911187	pseudobulk	edgeR	LRT	0.907885	0.889081
TAC3	AHCTF1	-0.0450861	0.439157	0.775983	pseudobulk	edgeR	LRT	0.841547	0.795093
TAC3	AHCYL1	-0.0406889	0.549286	0.848141	pseudobulk	edgeR	LRT	0.617513	0.582239
TAC3	AHCYL2	-0.0510363	0.363976	0.722041	pseudobulk	edgeR	LRT	0.843442	0.806842
TAC3	AHDC1	-0.0334496	0.661433	0.892643	pseudobulk	edgeR	LRT	0.72555	0.687284
TAC3	AHI1	-0.0556265	0.488536	0.813384	pseudobulk	edgeR	LRT	0.997726	0.998272
TAC3	AHR	0.110331	0.411736	0.759006	pseudobulk	edgeR	LRT	0.60235	0.586731
TAC3	AHSA1	-0.162329	0.283296	0.665041	pseudobulk	edgeR	LRT	0.316149	0.266413
TAC3	AIDA	0.0603904	0.43532	0.77337	pseudobulk	edgeR	LRT	0.423048	0.392536
TAC3	AIG1	0.0645638	0.227371	0.622265	pseudobulk	edgeR	LRT	0.973086	0.963718
TAC3	AIMP1	0.241043	0.0536991	0.362318	pseudobulk	edgeR	LRT	0.357468	0.383207
TAC3	AJAP1	-0.0225111	0.733073	0.917447	pseudobulk	edgeR	LRT	0.952995	0.937111
TAC3	AK2	0.0354844	0.734781	0.917827	pseudobulk	edgeR	LRT	0.374905	0.345197
TAC3	AK3	-0.109987	0.301577	0.679752	pseudobulk	edgeR	LRT	0.563685	0.514513
TAC3	AK4	-0.227204	0.0104558	0.205859	pseudobulk	edgeR	LRT	0.433283	0.364202
TAC3	AK5	-0.0473856	0.62721	0.879738	pseudobulk	edgeR	LRT	0.555345	0.491016
TAC3	AK9	-0.144327	0.0607229	0.383157	pseudobulk	edgeR	LRT	0.627748	0.560124
TAC3	AKAP1	-0.0371758	0.617174	0.877075	pseudobulk	edgeR	LRT	0.439348	0.402903
TAC3	AKAP10	0.064131	0.273508	0.661633	pseudobulk	edgeR	LRT	0.6721	0.639945
TAC3	AKAP11	0.0616009	0.275645	0.662636	pseudobulk	edgeR	LRT	0.840409	0.816171
TAC3	AKAP12	-0.116192	0.128614	0.510912	pseudobulk	edgeR	LRT	0.6721	0.604354
TAC3	AKAP6	0.0583547	0.412032	0.759006	pseudobulk	edgeR	LRT	0.998863	0.998963
TAC3	AKAP7	0.185866	0.00323342	0.120726	pseudobulk	edgeR	LRT	0.659591	0.676227
TAC3	AKAP8L	-0.0989699	0.290013	0.670471	pseudobulk	edgeR	LRT	0.664519	0.603663
TAC3	AKAP9	0.00772952	0.891558	0.969691	pseudobulk	edgeR	LRT	0.978772	0.957498
TAC3	AKIRIN1	-0.0297844	0.697162	0.906468	pseudobulk	edgeR	LRT	0.419636	0.385971
TAC3	AKIRIN2	0.157712	0.0706987	0.402006	pseudobulk	edgeR	LRT	0.341168	0.322737
TAC3	AKNAD1	-0.186026	0.0512172	0.355581	pseudobulk	edgeR	LRT	0.492039	0.427436
TAC3	AKT2	-0.0706501	0.37291	0.730413	pseudobulk	edgeR	LRT	0.601592	0.55425
TAC3	AKT3	0.0207442	0.71236	0.911187	pseudobulk	edgeR	LRT	0.996209	0.997581
TAC3	AKTIP	0.0120932	0.888146	0.967495	pseudobulk	edgeR	LRT	0.427218	0.393573
TAC3	AL008633.1	-0.579454	0.012169	0.216517	pseudobulk	edgeR	LRT	0.64329	0.574292
TAC3	AL021368.2	0.0448576	0.642425	0.885485	pseudobulk	edgeR	LRT	0.411676	0.375605
TAC3	AL024495.1	0.528024	0.000749897	0.0614255	pseudobulk	edgeR	LRT	0.425322	0.519696
TAC3	AL035425.3	0.0094726	0.951426	0.984924	pseudobulk	edgeR	LRT	0.308567	0.278162
TAC3	AL035530.2	-0.0482198	0.555423	0.851207	pseudobulk	edgeR	LRT	0.588704	0.55425
TAC3	AL035587.1	-0.11038	0.369903	0.728544	pseudobulk	edgeR	LRT	0.343063	0.28991
TAC3	AL049828.1	-0.131513	0.220804	0.616027	pseudobulk	edgeR	LRT	0.749052	0.692813
TAC3	AL078604.4	-0.396793	0.00375023	0.129924	pseudobulk	edgeR	LRT	0.437832	0.332757
TAC3	AL096799.1	0.108682	0.631743	0.882529	pseudobulk	edgeR	LRT	0.425701	0.357636
TAC3	AL096803.2	-0.0979152	0.165177	0.559873	pseudobulk	edgeR	LRT	0.799469	0.741534
TAC3	AL117336.2	0.00390135	0.965231	0.989127	pseudobulk	edgeR	LRT	0.578469	0.538701
TAC3	AL121578.3	-0.102619	0.251286	0.640299	pseudobulk	edgeR	LRT	0.652009	0.583967
TAC3	AL132857.1	-0.0208837	0.817964	0.946757	pseudobulk	edgeR	LRT	0.585671	0.56358
TAC3	AL133346.1	0.118404	0.439076	0.775983	pseudobulk	edgeR	LRT	0.479909	0.502419
TAC3	AL133410.1	0.0692873	0.396186	0.747164	pseudobulk	edgeR	LRT	0.40561	0.403939
TAC3	AL136366.1	0.112691	0.320328	0.69361	pseudobulk	edgeR	LRT	0.3442	0.341742
TAC3	AL136456.1	-0.334482	0.0198694	0.257297	pseudobulk	edgeR	LRT	0.351782	0.288528
TAC3	AL138828.1	0.424767	0.022194	0.26845	pseudobulk	edgeR	LRT	0.285823	0.355218
TAC3	AL139260.1	-0.367933	0.00659663	0.165846	pseudobulk	edgeR	LRT	0.851024	0.770214
TAC3	AL139317.5	0.0331807	0.735415	0.917827	pseudobulk	edgeR	LRT	0.39765	0.40152
TAC3	AL139393.1	-0.124353	0.278398	0.663457	pseudobulk	edgeR	LRT	0.370356	0.313407
TAC3	AL139815.1	-0.26766	0.046043	0.343109	pseudobulk	edgeR	LRT	0.396513	0.339668
TAC3	AL157388.1	-0.0214593	0.798562	0.938275	pseudobulk	edgeR	LRT	0.718347	0.669316
TAC3	AL157392.3	0.220371	0.0423992	0.336016	pseudobulk	edgeR	LRT	0.333586	0.344851
TAC3	AL157396.1	-0.143256	0.223249	0.61803	pseudobulk	edgeR	LRT	0.43859	0.375259
TAC3	AL158055.1	0.110387	0.201297	0.599646	pseudobulk	edgeR	LRT	0.538666	0.526261
TAC3	AL158077.2	-0.252777	0.10034	0.464627	pseudobulk	edgeR	LRT	0.484079	0.443677
TAC3	AL158152.1	-0.0800986	0.348464	0.712956	pseudobulk	edgeR	LRT	0.440485	0.384589
TAC3	AL162253.2	-0.0975339	0.233179	0.627997	pseudobulk	edgeR	LRT	0.473086	0.411541
TAC3	AL353746.1	0.222047	0.0874274	0.439026	pseudobulk	edgeR	LRT	0.41812	0.421562
TAC3	AL355472.2	-0.258257	0.0367115	0.322169	pseudobulk	edgeR	LRT	0.656937	0.555632
TAC3	AL356295.1	-0.137941	0.539486	0.842918	pseudobulk	edgeR	LRT	0.391585	0.399102
TAC3	AL356599.1	0.173884	0.076475	0.416026	pseudobulk	edgeR	LRT	0.579985	0.590532
TAC3	AL357054.2	-0.19276	0.064195	0.386277	pseudobulk	edgeR	LRT	0.391585	0.318936
TAC3	AL357153.2	-0.104755	0.126052	0.506596	pseudobulk	edgeR	LRT	0.844579	0.803732
TAC3	AL357873.1	0.122131	0.691907	0.903301	pseudobulk	edgeR	LRT	0.424564	0.463372
TAC3	AL359232.1	-0.00142017	0.991024	0.997705	pseudobulk	edgeR	LRT	0.465883	0.436075
TAC3	AL365295.1	-0.455329	0.00152255	0.0800839	pseudobulk	edgeR	LRT	0.396892	0.319972
TAC3	AL365361.1	0.106412	0.35923	0.720178	pseudobulk	edgeR	LRT	0.375284	0.360055
TAC3	AL390198.1	0.0270977	0.83873	0.950661	pseudobulk	edgeR	LRT	0.302123	0.284036
TAC3	AL391807.1	0.259404	0.0408153	0.334039	pseudobulk	edgeR	LRT	0.699393	0.710435
TAC3	AL391840.3	0.427506	0.00403901	0.134125	pseudobulk	edgeR	LRT	0.27445	0.30546
TAC3	AL445250.1	0.270614	0.0968544	0.454976	pseudobulk	edgeR	LRT	0.390068	0.424672
TAC3	AL445433.2	-0.185321	0.113038	0.484882	pseudobulk	edgeR	LRT	0.607278	0.537664
TAC3	AL445623.2	-0.335591	0.00390535	0.133543	pseudobulk	edgeR	LRT	0.900682	0.843124
TAC3	AL450338.2	-0.272192	0.10672	0.47499	pseudobulk	edgeR	LRT	0.463609	0.411887
TAC3	AL450384.2	0.287647	0.00186896	0.0922449	pseudobulk	edgeR	LRT	0.388931	0.422944
TAC3	AL512662.2	-0.0202834	0.831042	0.949327	pseudobulk	edgeR	LRT	0.58605	0.547339
TAC3	AL513166.1	0.102647	0.417101	0.760654	pseudobulk	edgeR	LRT	0.819181	0.776434
TAC3	AL589740.1	-0.00818143	0.950544	0.984924	pseudobulk	edgeR	LRT	0.978393	0.979613
TAC3	AL589843.1	-0.0622454	0.480736	0.806557	pseudobulk	edgeR	LRT	0.711145	0.655494
TAC3	AL590705.1	-0.0353885	0.790355	0.935803	pseudobulk	edgeR	LRT	0.597801	0.520387
TAC3	AL591519.1	-0.39891	0.0356899	0.319099	pseudobulk	edgeR	LRT	0.363533	0.306842
TAC3	AL592183.1	-0.22308	0.235208	0.629984	pseudobulk	edgeR	LRT	0.703942	0.662751
TAC3	AL627171.2	-0.236181	0.457204	0.789849	pseudobulk	edgeR	LRT	0.480667	0.391154
TAC3	AL645568.1	-0.0458895	0.421702	0.763943	pseudobulk	edgeR	LRT	0.69257	0.64962
TAC3	AL683813.1	-0.130039	0.158962	0.551098	pseudobulk	edgeR	LRT	0.510993	0.440221
TAC3	AL731577.2	0.0187731	0.787365	0.935803	pseudobulk	edgeR	LRT	0.582638	0.531444
TAC3	ALCAM	0.52875	0.0025019	0.106679	pseudobulk	edgeR	LRT	0.448825	0.52868
TAC3	ALDH18A1	-0.0123478	0.878025	0.962874	pseudobulk	edgeR	LRT	0.382866	0.348998
TAC3	ALDH1L2	0.0443807	0.685804	0.901551	pseudobulk	edgeR	LRT	0.351024	0.323773
TAC3	ALDH2	-0.0882091	0.233211	0.627997	pseudobulk	edgeR	LRT	0.518196	0.45197
TAC3	ALDH3A2	-0.0502166	0.411783	0.759006	pseudobulk	edgeR	LRT	0.543594	0.489979
TAC3	ALDH5A1	0.0499479	0.509193	0.822902	pseudobulk	edgeR	LRT	0.648597	0.607118
TAC3	ALDH7A1	0.141564	0.0809448	0.427945	pseudobulk	edgeR	LRT	0.609553	0.603663
TAC3	ALDH8A1	-0.352468	0.0284516	0.298398	pseudobulk	edgeR	LRT	0.354435	0.262612
TAC3	ALG13	0.0024944	0.9685	0.989641	pseudobulk	edgeR	LRT	0.688021	0.67208
TAC3	ALG14	0.0639013	0.541508	0.843275	pseudobulk	edgeR	LRT	0.387794	0.366275
TAC3	ALG1L9P	-0.165902	0.156491	0.549728	pseudobulk	edgeR	LRT	0.560652	0.48065
TAC3	ALG5	0.0537037	0.455748	0.788693	pseudobulk	edgeR	LRT	0.460955	0.440567
TAC3	ALG6	0.0116815	0.918527	0.977142	pseudobulk	edgeR	LRT	0.360121	0.349343
TAC3	ALG8	0.100888	0.353747	0.717429	pseudobulk	edgeR	LRT	0.310083	0.297167
TAC3	ALG9	0.0552182	0.344629	0.710853	pseudobulk	edgeR	LRT	0.558378	0.530408
TAC3	ALK	-0.391153	0.0425039	0.336016	pseudobulk	edgeR	LRT	0.476497	0.427091
TAC3	ALKBH1	0.0370339	0.719001	0.912651	pseudobulk	edgeR	LRT	0.326763	0.301659
TAC3	ALKBH3	-0.0387214	0.672755	0.897608	pseudobulk	edgeR	LRT	0.361259	0.322046
TAC3	ALKBH5	-0.0292414	0.674985	0.897896	pseudobulk	edgeR	LRT	0.47536	0.430891
TAC3	ALKBH8	0.00446608	0.948528	0.984924	pseudobulk	edgeR	LRT	0.462472	0.434001
TAC3	ALMS1	0.0949244	0.218273	0.614859	pseudobulk	edgeR	LRT	0.766111	0.739115
TAC3	ALOX12-AS1	-0.249964	0.00600575	0.15985	pseudobulk	edgeR	LRT	0.678544	0.589496
TAC3	ALPK3	-0.279712	0.00403314	0.134125	pseudobulk	edgeR	LRT	0.457544	0.373186
TAC3	ALS2	0.0122058	0.815976	0.946757	pseudobulk	edgeR	LRT	0.69257	0.660677
TAC3	AMBRA1	-0.0806419	0.174165	0.571051	pseudobulk	edgeR	LRT	0.821077	0.787491
TAC3	AMD1	-0.00112112	0.987911	0.997705	pseudobulk	edgeR	LRT	0.63116	0.606773
TAC3	AMER2	0.0457295	0.678969	0.897987	pseudobulk	edgeR	LRT	0.326384	0.308224
TAC3	AMFR	-0.0171587	0.794539	0.93708	pseudobulk	edgeR	LRT	0.509098	0.493089
TAC3	AMIGO1	0.0605445	0.588728	0.866597	pseudobulk	edgeR	LRT	0.326005	0.312025
TAC3	AMMECR1	-0.220339	0.0406607	0.334039	pseudobulk	edgeR	LRT	0.452616	0.429855
TAC3	AMN1	0.0118083	0.860731	0.958051	pseudobulk	edgeR	LRT	0.588704	0.556323
TAC3	AMOTL1	-0.0917201	0.165616	0.560031	pseudobulk	edgeR	LRT	0.671721	0.64029
TAC3	AMPD2	-0.0411458	0.709994	0.911187	pseudobulk	edgeR	LRT	0.413571	0.385625
TAC3	AMPD3	-0.0019991	0.982575	0.995661	pseudobulk	edgeR	LRT	0.427976	0.376641
TAC3	AMPH	-0.0142665	0.806995	0.94207	pseudobulk	edgeR	LRT	0.925322	0.898411
TAC3	AMY2B	-0.0508227	0.459035	0.791533	pseudobulk	edgeR	LRT	0.482183	0.436075
TAC3	ANAPC1	-0.0929965	0.200581	0.59945	pseudobulk	edgeR	LRT	0.594011	0.529717
TAC3	ANAPC10	-0.108978	0.0885633	0.442363	pseudobulk	edgeR	LRT	0.754359	0.720802
TAC3	ANAPC16	0.0532426	0.595939	0.866975	pseudobulk	edgeR	LRT	0.755118	0.741189
TAC3	ANAPC4	0.0367968	0.540698	0.843275	pseudobulk	edgeR	LRT	0.780516	0.757775
TAC3	ANAPC5	0.102273	0.230466	0.625291	pseudobulk	edgeR	LRT	0.642911	0.642364
TAC3	ANAPC7	0.026479	0.728675	0.916158	pseudobulk	edgeR	LRT	0.427597	0.403248
TAC3	ANGEL1	0.0326882	0.679036	0.897987	pseudobulk	edgeR	LRT	0.355951	0.343469
TAC3	ANGEL2	0.0450677	0.478882	0.805995	pseudobulk	edgeR	LRT	0.515163	0.479959
TAC3	ANGPT2	-0.0826604	0.597057	0.867419	pseudobulk	edgeR	LRT	0.744503	0.725294
TAC3	ANK1	-0.173819	0.151818	0.541848	pseudobulk	edgeR	LRT	0.463988	0.400484
TAC3	ANK2	-0.123349	0.0415001	0.3344	pseudobulk	edgeR	LRT	0.999242	0.998618
TAC3	ANK3	-0.011358	0.866108	0.960181	pseudobulk	edgeR	LRT	0.999621	0.999654
TAC3	ANKAR	0.0407113	0.47095	0.801493	pseudobulk	edgeR	LRT	0.719864	0.689012
TAC3	ANKDD1A	-0.0579961	0.367607	0.725573	pseudobulk	edgeR	LRT	0.813116	0.768487
TAC3	ANKFY1	0.0016883	0.979234	0.994134	pseudobulk	edgeR	LRT	0.689538	0.633725
TAC3	ANKH	-0.100445	0.18343	0.579483	pseudobulk	edgeR	LRT	0.926839	0.909468
TAC3	ANKHD1	-0.0120942	0.805683	0.94188	pseudobulk	edgeR	LRT	0.886277	0.851417
TAC3	ANKIB1	0.0230334	0.632466	0.882529	pseudobulk	edgeR	LRT	0.962472	0.947478
TAC3	ANKLE2	-0.0588	0.49708	0.818003	pseudobulk	edgeR	LRT	0.44276	0.394264
TAC3	ANKMY1	-0.0267199	0.853394	0.95466	pseudobulk	edgeR	LRT	0.33207	0.299931
TAC3	ANKMY2	0.066104	0.387549	0.741717	pseudobulk	edgeR	LRT	0.548901	0.539392
TAC3	ANKRA2	0.21251	0.0425	0.336016	pseudobulk	edgeR	LRT	0.313116	0.31859
TAC3	ANKRD10	0.120098	0.0900785	0.443985	pseudobulk	edgeR	LRT	0.797953	0.819972
TAC3	ANKRD11	-0.00621006	0.917608	0.976704	pseudobulk	edgeR	LRT	0.940106	0.922944
TAC3	ANKRD12	-0.0024031	0.968535	0.989641	pseudobulk	edgeR	LRT	0.976497	0.975121
TAC3	ANKRD13A	-0.14234	0.100014	0.464627	pseudobulk	edgeR	LRT	0.511372	0.464755
TAC3	ANKRD13C	0.0309856	0.546913	0.847019	pseudobulk	edgeR	LRT	0.851024	0.836558
TAC3	ANKRD13D	-0.0256264	0.748729	0.921649	pseudobulk	edgeR	LRT	0.495451	0.457498
TAC3	ANKRD16	-0.0940323	0.163174	0.557004	pseudobulk	edgeR	LRT	0.574299	0.519696
TAC3	ANKRD17	-0.0386527	0.497724	0.818003	pseudobulk	edgeR	LRT	0.981804	0.976849
TAC3	ANKRD18A	-0.0660537	0.595883	0.866975	pseudobulk	edgeR	LRT	0.315011	0.280235
TAC3	ANKRD26	-0.0610306	0.411222	0.759006	pseudobulk	edgeR	LRT	0.913571	0.892536
TAC3	ANKRD27	-0.103505	0.231349	0.625555	pseudobulk	edgeR	LRT	0.424564	0.361783
TAC3	ANKRD28	-0.0155008	0.781729	0.93434	pseudobulk	edgeR	LRT	0.884382	0.871804
TAC3	ANKRD29	-0.171762	0.0633314	0.384653	pseudobulk	edgeR	LRT	0.519712	0.469247
TAC3	ANKRD30B	0.0140784	0.874111	0.962166	pseudobulk	edgeR	LRT	0.840788	0.814789
TAC3	ANKRD30BL	-0.264207	0.010815	0.209498	pseudobulk	edgeR	LRT	0.990902	0.978231
TAC3	ANKRD34C-AS1	-0.0993682	0.397153	0.747835	pseudobulk	edgeR	LRT	0.402957	0.341742
TAC3	ANKRD36	0.0192853	0.803546	0.940865	pseudobulk	edgeR	LRT	0.99166	0.987906
TAC3	ANKRD36B	-0.0936753	0.36441	0.722206	pseudobulk	edgeR	LRT	0.870735	0.85038
TAC3	ANKRD36C	-0.0612421	0.446382	0.781494	pseudobulk	edgeR	LRT	0.985595	0.976503
TAC3	ANKRD42	0.0535746	0.446044	0.781472	pseudobulk	edgeR	LRT	0.51213	0.495162
TAC3	ANKRD44	-0.0281469	0.684964	0.901196	pseudobulk	edgeR	LRT	0.878696	0.854181
TAC3	ANKRD46	0.0428886	0.65785	0.891222	pseudobulk	edgeR	LRT	0.575057	0.534554
TAC3	ANKRD49	-0.164868	0.0712016	0.402006	pseudobulk	edgeR	LRT	0.323351	0.271942
TAC3	ANKRD50	-0.053964	0.579127	0.863891	pseudobulk	edgeR	LRT	0.400682	0.357291
TAC3	ANKRD52	-0.0598386	0.50321	0.820401	pseudobulk	edgeR	LRT	0.343442	0.308915
TAC3	ANKRD55	0.0450563	0.737647	0.918422	pseudobulk	edgeR	LRT	0.480288	0.452315
TAC3	ANKRD6	0.346771	0.00359855	0.127808	pseudobulk	edgeR	LRT	0.669826	0.694195
TAC3	ANKRD7	-0.0544571	0.585649	0.866496	pseudobulk	edgeR	LRT	0.449204	0.41085
TAC3	ANKS1A	-0.0447852	0.374028	0.730526	pseudobulk	edgeR	LRT	0.807809	0.769869
TAC3	ANKS1B	-0.103954	0.184218	0.580317	pseudobulk	edgeR	LRT	0.999621	0.999309
TAC3	ANKS3	-0.0244925	0.722588	0.913663	pseudobulk	edgeR	LRT	0.612206	0.572564
TAC3	ANKS6	-0.219758	0.00416884	0.136548	pseudobulk	edgeR	LRT	0.884761	0.835176
TAC3	ANKUB1	0.424723	0.0895451	0.443702	pseudobulk	edgeR	LRT	0.337377	0.401175
TAC3	ANKZF1	-0.0774889	0.534282	0.840861	pseudobulk	edgeR	LRT	0.360879	0.327229
TAC3	ANO10	-0.0566341	0.35097	0.716051	pseudobulk	edgeR	LRT	0.789613	0.749482
TAC3	ANO4	-0.183057	0.0955099	0.452036	pseudobulk	edgeR	LRT	0.675891	0.614029
TAC3	ANO5	-0.071559	0.198457	0.596898	pseudobulk	edgeR	LRT	0.873768	0.850726
TAC3	ANO6	0.00835786	0.925898	0.979958	pseudobulk	edgeR	LRT	0.502654	0.462336
TAC3	ANP32A	0.0159733	0.789416	0.935803	pseudobulk	edgeR	LRT	0.523503	0.482377
TAC3	ANP32E	0.224782	0.0362766	0.322169	pseudobulk	edgeR	LRT	0.302881	0.298549
TAC3	ANTXR1	-0.214999	0.088467	0.442363	pseudobulk	edgeR	LRT	0.61069	0.548721
TAC3	ANTXR2	0.134735	0.285269	0.666575	pseudobulk	edgeR	LRT	0.534496	0.572218
TAC3	ANXA6	-0.145919	0.0515174	0.355932	pseudobulk	edgeR	LRT	0.611069	0.53801
TAC3	ANXA7	0.0729837	0.28798	0.668058	pseudobulk	edgeR	LRT	0.690675	0.693158
TAC3	AOPEP	0.0149891	0.778941	0.933743	pseudobulk	edgeR	LRT	0.906748	0.904285
TAC3	AP000317.1	-0.186199	0.216446	0.614543	pseudobulk	edgeR	LRT	0.363154	0.302695
TAC3	AP000873.2	0.147742	0.117341	0.491603	pseudobulk	edgeR	LRT	0.343063	0.348998
TAC3	AP000943.2	-0.120695	0.238042	0.633665	pseudobulk	edgeR	LRT	0.799848	0.766068
TAC3	AP001011.1	0.715085	0.0186338	0.25123	pseudobulk	edgeR	LRT	0.27066	0.349343
TAC3	AP001021.3	0.398524	0.158046	0.55045	pseudobulk	edgeR	LRT	0.332828	0.402903
TAC3	AP001347.1	-0.13794	0.453441	0.787247	pseudobulk	edgeR	LRT	0.70508	0.677263
TAC3	AP001825.1	0.238136	0.0859725	0.437204	pseudobulk	edgeR	LRT	0.340788	0.35971
TAC3	AP001831.1	0.30805	0.115852	0.489061	pseudobulk	edgeR	LRT	0.319181	0.351762
TAC3	AP001972.3	0.072853	0.606944	0.874725	pseudobulk	edgeR	LRT	0.302502	0.292329
TAC3	AP004608.1	-0.244357	0.120715	0.497892	pseudobulk	edgeR	LRT	0.37301	0.327574
TAC3	AP005901.5	0.0129415	0.899029	0.972733	pseudobulk	edgeR	LRT	0.398787	0.36282
TAC3	AP006261.1	-0.0393298	0.681024	0.899231	pseudobulk	edgeR	LRT	0.507582	0.457153
TAC3	AP1AR	-0.0154734	0.848566	0.952788	pseudobulk	edgeR	LRT	0.397271	0.359019
TAC3	AP1B1	-0.0797777	0.35332	0.71719	pseudobulk	edgeR	LRT	0.450341	0.401175
TAC3	AP1G1	0.0801661	0.267642	0.65658	pseudobulk	edgeR	LRT	0.697498	0.657222
TAC3	AP1G2	-0.166568	0.343681	0.709415	pseudobulk	edgeR	LRT	0.357468	0.309606
TAC3	AP1M1	-0.144741	0.0936977	0.449225	pseudobulk	edgeR	LRT	0.499242	0.429855
TAC3	AP1S2	0.325909	0.00285797	0.1157	pseudobulk	edgeR	LRT	0.383624	0.410159
TAC3	AP2A1	0.0783701	0.370439	0.728544	pseudobulk	edgeR	LRT	0.397271	0.377332
TAC3	AP2A2	0.0569186	0.406545	0.757175	pseudobulk	edgeR	LRT	0.740334	0.720111
TAC3	AP2B1	0.0234166	0.622552	0.877564	pseudobulk	edgeR	LRT	0.871114	0.863856
TAC3	AP2M1	0.0917966	0.517759	0.828369	pseudobulk	edgeR	LRT	0.463988	0.464755
TAC3	AP3B1	0.0123758	0.875871	0.962166	pseudobulk	edgeR	LRT	0.589841	0.56047
TAC3	AP3B2	0.0187668	0.786283	0.935803	pseudobulk	edgeR	LRT	0.692191	0.666897
TAC3	AP3D1	-0.0192342	0.792472	0.936512	pseudobulk	edgeR	LRT	0.552691	0.510021
TAC3	AP3M2	0.15159	0.0384181	0.327622	pseudobulk	edgeR	LRT	0.47536	0.478231
TAC3	AP3S1	0.00698615	0.91444	0.975204	pseudobulk	edgeR	LRT	0.650493	0.622668
TAC3	AP3S2	-0.120424	0.0792038	0.42447	pseudobulk	edgeR	LRT	0.612206	0.538701
TAC3	AP4B1	0.0160809	0.853573	0.95466	pseudobulk	edgeR	LRT	0.324109	0.302004
TAC3	AP4E1	0.0218594	0.789808	0.935803	pseudobulk	edgeR	LRT	0.432525	0.388735
TAC3	AP4S1	-0.0242631	0.730955	0.916431	pseudobulk	edgeR	LRT	0.654284	0.629924
TAC3	AP5M1	-0.125431	0.101676	0.467352	pseudobulk	edgeR	LRT	0.520849	0.46199
TAC3	APAF1	0.119231	0.117101	0.491603	pseudobulk	edgeR	LRT	0.373768	0.35971
TAC3	APBA1	-0.121011	0.0716574	0.402126	pseudobulk	edgeR	LRT	0.93859	0.920525
TAC3	APBA2	-0.0198631	0.762386	0.926699	pseudobulk	edgeR	LRT	0.861638	0.809606
TAC3	APBB1	-0.0259518	0.712268	0.911187	pseudobulk	edgeR	LRT	0.606899	0.573946
TAC3	APBB2	-0.0652791	0.359964	0.720178	pseudobulk	edgeR	LRT	0.817286	0.794057
TAC3	APC	0.00855398	0.853762	0.95466	pseudobulk	edgeR	LRT	0.949583	0.929855
TAC3	APC2	-0.0535682	0.500937	0.819808	pseudobulk	edgeR	LRT	0.470811	0.433656
TAC3	APH1B	0.117963	0.221222	0.616206	pseudobulk	edgeR	LRT	0.571266	0.555978
TAC3	API5	-0.0680041	0.288761	0.669071	pseudobulk	edgeR	LRT	0.563685	0.515549
TAC3	APIP	-0.131705	0.188032	0.584344	pseudobulk	edgeR	LRT	0.490144	0.443331
TAC3	APLP1	0.0846781	0.530307	0.837923	pseudobulk	edgeR	LRT	0.52464	0.533172
TAC3	APLP2	0.0451569	0.53682	0.842348	pseudobulk	edgeR	LRT	0.832449	0.820663
TAC3	APMAP	0.150962	0.192751	0.588537	pseudobulk	edgeR	LRT	0.395754	0.393227
TAC3	APOO	-0.104539	0.226812	0.621905	pseudobulk	edgeR	LRT	0.39765	0.351417
TAC3	APOOL	-0.0524072	0.472963	0.802782	pseudobulk	edgeR	LRT	0.412055	0.363856
TAC3	APP	-0.0959853	0.136279	0.521102	pseudobulk	edgeR	LRT	0.995072	0.995853
TAC3	APPBP2	0.0539064	0.233007	0.627997	pseudobulk	edgeR	LRT	0.78696	0.747408
TAC3	APPL1	0.0116174	0.853174	0.95466	pseudobulk	edgeR	LRT	0.716831	0.703179
TAC3	APPL2	0.0173785	0.772308	0.931238	pseudobulk	edgeR	LRT	0.767248	0.730131
TAC3	APTR	-0.163694	0.108809	0.478749	pseudobulk	edgeR	LRT	0.41395	0.354872
TAC3	APTX	-0.11413	0.192004	0.588394	pseudobulk	edgeR	LRT	0.625853	0.578784
TAC3	AQR	0.0170011	0.730441	0.916357	pseudobulk	edgeR	LRT	0.694466	0.65584
TAC3	AR	0.0936289	0.463891	0.796038	pseudobulk	edgeR	LRT	0.417741	0.364202
TAC3	ARCN1	0.199134	0.0292961	0.301241	pseudobulk	edgeR	LRT	0.318802	0.330339
TAC3	AREL1	-0.187054	0.0427731	0.336855	pseudobulk	edgeR	LRT	0.40182	0.335176
TAC3	ARF1	0.0835783	0.427318	0.767893	pseudobulk	edgeR	LRT	0.609932	0.59848
TAC3	ARF3	0.0232754	0.853202	0.95466	pseudobulk	edgeR	LRT	0.409022	0.392882
TAC3	ARF4	0.108948	0.364211	0.722086	pseudobulk	edgeR	LRT	0.376801	0.37906
TAC3	ARFGAP2	0.190554	0.07552	0.412896	pseudobulk	edgeR	LRT	0.297574	0.307187
TAC3	ARFGAP3	0.0832955	0.17665	0.573397	pseudobulk	edgeR	LRT	0.542077	0.538701
TAC3	ARFGEF1	0.0157821	0.740643	0.918463	pseudobulk	edgeR	LRT	0.918499	0.905667
TAC3	ARFGEF2	-0.115273	0.142641	0.527383	pseudobulk	edgeR	LRT	0.785444	0.739806
TAC3	ARFGEF3	-0.0980382	0.241177	0.635598	pseudobulk	edgeR	LRT	0.976876	0.967519
TAC3	ARFIP1	0.0733751	0.206532	0.603428	pseudobulk	edgeR	LRT	0.714177	0.69765
TAC3	ARGLU1	0.2293	0.0226845	0.271673	pseudobulk	edgeR	LRT	0.897271	0.919834
TAC3	ARHGAP1	-0.0195872	0.81965	0.946985	pseudobulk	edgeR	LRT	0.353677	0.309952
TAC3	ARHGAP12	0.00634168	0.919233	0.977278	pseudobulk	edgeR	LRT	0.79909	0.77678
TAC3	ARHGAP15	0.016409	0.954095	0.985379	pseudobulk	edgeR	LRT	0.339651	0.343469
TAC3	ARHGAP17	-0.0318901	0.586141	0.866496	pseudobulk	edgeR	LRT	0.648218	0.601935
TAC3	ARHGAP20	-0.0283558	0.662731	0.892643	pseudobulk	edgeR	LRT	0.808188	0.763649
TAC3	ARHGAP21	-0.0571258	0.362995	0.721473	pseudobulk	edgeR	LRT	0.903715	0.886662
TAC3	ARHGAP22	-0.168323	0.0702171	0.401382	pseudobulk	edgeR	LRT	0.487491	0.428473
TAC3	ARHGAP23	-0.122574	0.218291	0.614859	pseudobulk	edgeR	LRT	0.452616	0.393227
TAC3	ARHGAP26	-0.0707914	0.243376	0.636629	pseudobulk	edgeR	LRT	0.993556	0.988597
TAC3	ARHGAP28	0.0828601	0.491872	0.815562	pseudobulk	edgeR	LRT	0.903336	0.87906
TAC3	ARHGAP32	-0.0653765	0.257631	0.645594	pseudobulk	edgeR	LRT	0.931008	0.914305
TAC3	ARHGAP35	-0.129257	0.0546195	0.363905	pseudobulk	edgeR	LRT	0.892722	0.855909
TAC3	ARHGAP39	-0.118745	0.191671	0.588394	pseudobulk	edgeR	LRT	0.384382	0.334485
TAC3	ARHGAP44	-0.134935	0.00973573	0.198768	pseudobulk	edgeR	LRT	0.968158	0.954388
TAC3	ARHGAP5	0.0625299	0.296192	0.673725	pseudobulk	edgeR	LRT	0.894617	0.875259
TAC3	ARHGAP6	-0.220379	0.0764587	0.416026	pseudobulk	edgeR	LRT	0.920773	0.877678
TAC3	ARHGEF10L	-0.106951	0.191634	0.588394	pseudobulk	edgeR	LRT	0.625095	0.568763
TAC3	ARHGEF11	-0.12258	0.0355932	0.319099	pseudobulk	edgeR	LRT	0.857089	0.836558
TAC3	ARHGEF12	0.134116	0.0294308	0.301241	pseudobulk	edgeR	LRT	0.901061	0.897719
TAC3	ARHGEF17	0.0708497	0.384486	0.740606	pseudobulk	edgeR	LRT	0.524261	0.504147
TAC3	ARHGEF18	-0.120324	0.215097	0.613021	pseudobulk	edgeR	LRT	0.344579	0.29613
TAC3	ARHGEF3	-0.0585009	0.360543	0.720178	pseudobulk	edgeR	LRT	0.505307	0.480304
TAC3	ARHGEF4	-0.0904311	0.218011	0.614859	pseudobulk	edgeR	LRT	0.765732	0.714236
TAC3	ARHGEF7	-0.0230904	0.652122	0.889478	pseudobulk	edgeR	LRT	0.940106	0.9302
TAC3	ARHGEF9	0.0941895	0.0748117	0.411208	pseudobulk	edgeR	LRT	0.817665	0.812716
TAC3	ARID1A	-0.00577007	0.935931	0.981789	pseudobulk	edgeR	LRT	0.685368	0.641327
TAC3	ARID1B	-0.0517874	0.372883	0.730413	pseudobulk	edgeR	LRT	0.993935	0.988252
TAC3	ARID2	0.0860981	0.108958	0.478749	pseudobulk	edgeR	LRT	0.764215	0.753283
TAC3	ARID3B	0.0319903	0.768559	0.930014	pseudobulk	edgeR	LRT	0.365049	0.350035
TAC3	ARID4A	0.123965	0.0267387	0.291497	pseudobulk	edgeR	LRT	0.832449	0.840359
TAC3	ARID4B	0.0392243	0.340794	0.707224	pseudobulk	edgeR	LRT	0.963609	0.957844
TAC3	ARID5B	0.0016034	0.991437	0.997807	pseudobulk	edgeR	LRT	0.409401	0.399793
TAC3	ARIH1	-0.0217045	0.639923	0.88411	pseudobulk	edgeR	LRT	0.951099	0.934001
TAC3	ARIH2	-0.0819718	0.12737	0.508693	pseudobulk	edgeR	LRT	0.751327	0.702833
TAC3	ARL1	0.171644	0.142125	0.527098	pseudobulk	edgeR	LRT	0.38931	0.383898
TAC3	ARL10	0.0470216	0.607574	0.874779	pseudobulk	edgeR	LRT	0.414708	0.391845
TAC3	ARL13B	0.209592	0.00398346	0.134125	pseudobulk	edgeR	LRT	0.452616	0.438493
TAC3	ARL14EP	0.190208	0.0447514	0.339451	pseudobulk	edgeR	LRT	0.421531	0.418798
TAC3	ARL15	-0.0616389	0.338825	0.704436	pseudobulk	edgeR	LRT	0.992798	0.989288
TAC3	ARL17A	-0.0150522	0.904182	0.973069	pseudobulk	edgeR	LRT	0.387415	0.368348
TAC3	ARL17B	-0.101477	0.777598	0.932822	pseudobulk	edgeR	LRT	0.609932	0.634416
TAC3	ARL3	0.0970168	0.164552	0.559195	pseudobulk	edgeR	LRT	0.562168	0.53801
TAC3	ARL4C	0.119979	0.505122	0.820908	pseudobulk	edgeR	LRT	0.690296	0.675881
TAC3	ARL5A	0.0802354	0.190397	0.587581	pseudobulk	edgeR	LRT	0.529568	0.502419
TAC3	ARL5B	0.0269884	0.7838	0.935394	pseudobulk	edgeR	LRT	0.327521	0.295439
TAC3	ARL6	-0.0863149	0.215611	0.613382	pseudobulk	edgeR	LRT	0.510614	0.465791
TAC3	ARL6IP1	0.18826	0.157617	0.549944	pseudobulk	edgeR	LRT	0.789613	0.80546
TAC3	ARL6IP4	0.169448	0.264064	0.654554	pseudobulk	edgeR	LRT	0.333207	0.334485
TAC3	ARL6IP5	0.232967	0.0895124	0.443702	pseudobulk	edgeR	LRT	0.556861	0.593988
TAC3	ARL6IP6	-0.0326517	0.675595	0.897896	pseudobulk	edgeR	LRT	0.441622	0.402903
TAC3	ARL8A	-0.00586622	0.960307	0.988057	pseudobulk	edgeR	LRT	0.423806	0.394264
TAC3	ARL8B	0.0367545	0.637401	0.883073	pseudobulk	edgeR	LRT	0.68461	0.667243
TAC3	ARMC1	0.0262263	0.70375	0.909354	pseudobulk	edgeR	LRT	0.449204	0.414305
TAC3	ARMC10	0.103697	0.25918	0.648489	pseudobulk	edgeR	LRT	0.359363	0.346579
TAC3	ARMC2	0.03169	0.665513	0.894015	pseudobulk	edgeR	LRT	0.664519	0.623704
TAC3	ARMC8	0.00896573	0.826224	0.948934	pseudobulk	edgeR	LRT	0.802123	0.779544
TAC3	ARMC9	-0.0734413	0.279911	0.663937	pseudobulk	edgeR	LRT	0.748673	0.68763
TAC3	ARMCX3	0.0543059	0.644726	0.886239	pseudobulk	edgeR	LRT	0.362775	0.347961
TAC3	ARMCX4	-0.0512925	0.378895	0.735736	pseudobulk	edgeR	LRT	0.786202	0.747063
TAC3	ARMCX5-GPRASP2	-0.0676076	0.548171	0.847499	pseudobulk	edgeR	LRT	0.829037	0.775052
TAC3	ARMH3	-0.147231	0.0115355	0.21591	pseudobulk	edgeR	LRT	0.857847	0.810297
TAC3	ARMH4	0.038749	0.601326	0.870871	pseudobulk	edgeR	LRT	0.717589	0.686593
TAC3	ARNT	0.0336775	0.504413	0.820401	pseudobulk	edgeR	LRT	0.666414	0.634416
TAC3	ARNT2	0.0246707	0.694487	0.905166	pseudobulk	edgeR	LRT	0.874147	0.856945
TAC3	ARNTL2	-0.106491	0.228608	0.624185	pseudobulk	edgeR	LRT	0.39348	0.340014
TAC3	ARPC1A	-0.0422414	0.591533	0.866597	pseudobulk	edgeR	LRT	0.479151	0.454388
TAC3	ARPC2	0.0674965	0.373829	0.730526	pseudobulk	edgeR	LRT	0.595148	0.565999
TAC3	ARPC3	0.0766249	0.540936	0.843275	pseudobulk	edgeR	LRT	0.331691	0.325155
TAC3	ARPP19	-0.00656497	0.937669	0.982528	pseudobulk	edgeR	LRT	0.616376	0.580511
TAC3	ARPP21	-0.296915	0.0867357	0.438504	pseudobulk	edgeR	LRT	0.877559	0.845888
TAC3	ARRB1	-0.0635086	0.362064	0.72053	pseudobulk	edgeR	LRT	0.802123	0.766413
TAC3	ARRDC3	0.294695	0.0166987	0.244232	pseudobulk	edgeR	LRT	0.346854	0.369385
TAC3	ARSB	-0.126091	0.129089	0.511107	pseudobulk	edgeR	LRT	0.547763	0.493435
TAC3	ARSG	-0.137323	0.273867	0.6618	pseudobulk	edgeR	LRT	0.518196	0.4651
TAC3	ARV1	-0.019283	0.827768	0.948934	pseudobulk	edgeR	LRT	0.318423	0.298203
TAC3	ARX	0.151923	0.101249	0.466797	pseudobulk	edgeR	LRT	0.365428	0.35971
TAC3	AS3MT	0.115104	0.176136	0.573164	pseudobulk	edgeR	LRT	0.337377	0.323773
TAC3	ASAH1	-0.0145752	0.880999	0.96379	pseudobulk	edgeR	LRT	0.634193	0.600898
TAC3	ASAP1	0.0627175	0.176031	0.573164	pseudobulk	edgeR	LRT	0.930629	0.922598
TAC3	ASAP2	0.073003	0.255772	0.644234	pseudobulk	edgeR	LRT	0.788476	0.769869
TAC3	ASB3	-0.00989611	0.85351	0.95466	pseudobulk	edgeR	LRT	0.963609	0.953352
TAC3	ASB8	0.0822821	0.443333	0.778615	pseudobulk	edgeR	LRT	0.341547	0.3217
TAC3	ASCC1	0.0606842	0.383808	0.739893	pseudobulk	edgeR	LRT	0.608795	0.590187
TAC3	ASCC2	-0.0482854	0.618897	0.877075	pseudobulk	edgeR	LRT	0.34003	0.29613
TAC3	ASCC3	-0.0619233	0.256077	0.64453	pseudobulk	edgeR	LRT	0.89765	0.860746
TAC3	ASH1L	-0.037319	0.455168	0.788165	pseudobulk	edgeR	LRT	0.984458	0.981686
TAC3	ASH2L	0.00706598	0.930475	0.981443	pseudobulk	edgeR	LRT	0.420773	0.392536
TAC3	ASIC1	0.059118	0.592896	0.86695	pseudobulk	edgeR	LRT	0.463609	0.444713
TAC3	ASIC2	-0.482521	0.0208954	0.260285	pseudobulk	edgeR	LRT	0.717968	0.656185
TAC3	ASL	-0.117665	0.330625	0.698806	pseudobulk	edgeR	LRT	0.3605	0.299585
TAC3	ASPH	-0.0748327	0.2655	0.655056	pseudobulk	edgeR	LRT	0.897271	0.876296
TAC3	ASPHD1	0.162188	0.0982322	0.459168	pseudobulk	edgeR	LRT	0.308567	0.317554
TAC3	ASRGL1	0.0405132	0.656675	0.890645	pseudobulk	edgeR	LRT	0.494693	0.462336
TAC3	ASS1	-0.336547	0.0355575	0.319099	pseudobulk	edgeR	LRT	0.343821	0.266759
TAC3	ASTN1	0.0568955	0.244397	0.636629	pseudobulk	edgeR	LRT	0.978772	0.968556
TAC3	ASTN2	-0.286614	0.0162518	0.241915	pseudobulk	edgeR	LRT	0.953753	0.954734
TAC3	ASXL1	0.0146841	0.79205	0.936512	pseudobulk	edgeR	LRT	0.805914	0.764686
TAC3	ASXL2	-0.0427844	0.418992	0.762379	pseudobulk	edgeR	LRT	0.635709	0.586386
TAC3	ASXL3	0.121906	0.114267	0.487872	pseudobulk	edgeR	LRT	0.790371	0.763994
TAC3	ATAD1	0.0190374	0.779237	0.933743	pseudobulk	edgeR	LRT	0.750569	0.726676
TAC3	ATAD2	0.0727509	0.25828	0.646911	pseudobulk	edgeR	LRT	0.605004	0.585695
TAC3	ATAD2B	0.0530497	0.350944	0.716051	pseudobulk	edgeR	LRT	0.76232	0.733932
TAC3	ATAD5	0.0791076	0.480887	0.806557	pseudobulk	edgeR	LRT	0.30743	0.304077
TAC3	ATCAY	0.00485749	0.951297	0.984924	pseudobulk	edgeR	LRT	0.861259	0.830339
TAC3	ATE1	0.057979	0.200738	0.59945	pseudobulk	edgeR	LRT	0.921911	0.912923
TAC3	ATF1	0.0723369	0.240525	0.635598	pseudobulk	edgeR	LRT	0.519333	0.501382
TAC3	ATF2	0.0488229	0.546963	0.847019	pseudobulk	edgeR	LRT	0.801744	0.781963
TAC3	ATF6	0.134667	0.0251768	0.284811	pseudobulk	edgeR	LRT	0.741092	0.722875
TAC3	ATF6B	-0.0418709	0.705126	0.909354	pseudobulk	edgeR	LRT	0.389689	0.357982
TAC3	ATF7	0.078335	0.330184	0.698431	pseudobulk	edgeR	LRT	0.481804	0.44886
TAC3	ATF7IP	0.134428	0.024046	0.279413	pseudobulk	edgeR	LRT	0.797195	0.807187
TAC3	ATF7IP2	-0.0159527	0.867691	0.960444	pseudobulk	edgeR	LRT	0.548143	0.513131
TAC3	ATG10	0.0937732	0.385907	0.741326	pseudobulk	edgeR	LRT	0.619409	0.595024
TAC3	ATG12	0.116305	0.0887158	0.442412	pseudobulk	edgeR	LRT	0.550417	0.535591
TAC3	ATG13	-0.0029063	0.965746	0.989487	pseudobulk	edgeR	LRT	0.505307	0.451624
TAC3	ATG14	0.128988	0.226979	0.621905	pseudobulk	edgeR	LRT	0.447688	0.422598
TAC3	ATG16L1	-0.00398283	0.961572	0.988057	pseudobulk	edgeR	LRT	0.395375	0.361092
TAC3	ATG2B	-0.0299699	0.537109	0.842348	pseudobulk	edgeR	LRT	0.808567	0.785418
TAC3	ATG4B	-0.0854212	0.289381	0.670077	pseudobulk	edgeR	LRT	0.536012	0.480304
TAC3	ATG4C	0.109865	0.153118	0.542996	pseudobulk	edgeR	LRT	0.575436	0.568417
TAC3	ATG5	-0.000381553	0.994663	0.998961	pseudobulk	edgeR	LRT	0.711903	0.677954
TAC3	ATG7	-0.107951	0.113775	0.487144	pseudobulk	edgeR	LRT	0.802123	0.762612
TAC3	ATIC	-0.0395685	0.58946	0.866597	pseudobulk	edgeR	LRT	0.361638	0.328956
TAC3	ATL1	0.0778722	0.105954	0.474483	pseudobulk	edgeR	LRT	0.743745	0.735314
TAC3	ATL2	-0.0580408	0.327596	0.697595	pseudobulk	edgeR	LRT	0.700152	0.661023
TAC3	ATM	-0.00391109	0.958239	0.986981	pseudobulk	edgeR	LRT	0.785823	0.753628
TAC3	ATMIN	-0.0223297	0.814126	0.945614	pseudobulk	edgeR	LRT	0.423806	0.382516
TAC3	ATN1	0.0580994	0.455338	0.788173	pseudobulk	edgeR	LRT	0.540182	0.520387
TAC3	ATP10D	-0.00629861	0.943348	0.984022	pseudobulk	edgeR	LRT	0.44655	0.392536
TAC3	ATP11A	-0.0259725	0.748985	0.921649	pseudobulk	edgeR	LRT	0.440106	0.399102
TAC3	ATP11B	0.024405	0.702241	0.909232	pseudobulk	edgeR	LRT	0.728961	0.699378
TAC3	ATP13A2	-0.104133	0.237816	0.633532	pseudobulk	edgeR	LRT	0.679682	0.625432
TAC3	ATP13A3	-0.0358506	0.622084	0.877395	pseudobulk	edgeR	LRT	0.705838	0.669316
TAC3	ATP1A1	0.139833	0.13307	0.517764	pseudobulk	edgeR	LRT	0.656558	0.64651
TAC3	ATP1A3	-0.180728	0.0920817	0.445928	pseudobulk	edgeR	LRT	0.812737	0.777471
TAC3	ATP1B1	-0.0985775	0.529593	0.837447	pseudobulk	edgeR	LRT	0.853298	0.865238
TAC3	ATP1B2	0.0518469	0.66465	0.894015	pseudobulk	edgeR	LRT	0.458302	0.447823
TAC3	ATP1B3	-0.0518214	0.570158	0.858887	pseudobulk	edgeR	LRT	0.69257	0.658604
TAC3	ATP2A2	-0.0721292	0.277871	0.663284	pseudobulk	edgeR	LRT	0.868461	0.826538
TAC3	ATP2B1	0.0253067	0.611325	0.876052	pseudobulk	edgeR	LRT	0.97119	0.961645
TAC3	ATP2B2	-0.312683	0.000858045	0.0635928	pseudobulk	edgeR	LRT	0.908264	0.846234
TAC3	ATP2B3	-0.0751582	0.278576	0.663457	pseudobulk	edgeR	LRT	0.606899	0.543193
TAC3	ATP2C1	-0.0248926	0.735734	0.917827	pseudobulk	edgeR	LRT	0.896892	0.875259
TAC3	ATP5F1A	0.022391	0.822155	0.947759	pseudobulk	edgeR	LRT	0.548901	0.52868
TAC3	ATP5F1B	-0.0269251	0.862062	0.958645	pseudobulk	edgeR	LRT	0.435936	0.417761
TAC3	ATP5F1C	-0.0281712	0.730233	0.916256	pseudobulk	edgeR	LRT	0.504549	0.45888
TAC3	ATP5F1D	-0.0427587	0.821737	0.947759	pseudobulk	edgeR	LRT	0.325625	0.307187
TAC3	ATP5F1E	0.455303	0.0098438	0.198768	pseudobulk	edgeR	LRT	0.334344	0.392536
TAC3	ATP5IF1	0.189787	0.338428	0.704436	pseudobulk	edgeR	LRT	0.431387	0.428818
TAC3	ATP5MC2	0.0715262	0.563138	0.855571	pseudobulk	edgeR	LRT	0.476876	0.468556
TAC3	ATP5MD	0.144473	0.448375	0.78327	pseudobulk	edgeR	LRT	0.395754	0.401866
TAC3	ATP5ME	0.070492	0.641929	0.885001	pseudobulk	edgeR	LRT	0.307051	0.291638
TAC3	ATP5MG	-0.084977	0.318953	0.69361	pseudobulk	edgeR	LRT	0.645186	0.604354
TAC3	ATP5MPL	0.311183	0.0928373	0.447183	pseudobulk	edgeR	LRT	0.359742	0.379406
TAC3	ATP5PB	0.122422	0.292183	0.670792	pseudobulk	edgeR	LRT	0.382108	0.381479
TAC3	ATP5PF	0.33543	0.037964	0.325677	pseudobulk	edgeR	LRT	0.410538	0.440221
TAC3	ATP6AP1	0.174063	0.285387	0.666575	pseudobulk	edgeR	LRT	0.419636	0.418798
TAC3	ATP6AP1L	-0.11994	0.274466	0.662084	pseudobulk	edgeR	LRT	0.523882	0.462336
TAC3	ATP6AP2	0.161897	0.313929	0.690345	pseudobulk	edgeR	LRT	0.489007	0.512094
TAC3	ATP6V0A1	0.0348471	0.497063	0.818003	pseudobulk	edgeR	LRT	0.899545	0.897719
TAC3	ATP6V0A2	-0.284657	0.000870552	0.0635928	pseudobulk	edgeR	LRT	0.454132	0.357291
TAC3	ATP6V0B	0.284527	0.0515462	0.355932	pseudobulk	edgeR	LRT	0.399166	0.431928
TAC3	ATP6V0C	0.0988573	0.570909	0.859045	pseudobulk	edgeR	LRT	0.731994	0.729786
TAC3	ATP6V0D1	0.149163	0.105496	0.474181	pseudobulk	edgeR	LRT	0.424564	0.433656
TAC3	ATP6V0E1	-0.014161	0.854229	0.954797	pseudobulk	edgeR	LRT	0.476118	0.446786
TAC3	ATP6V0E2	0.0254567	0.821415	0.947759	pseudobulk	edgeR	LRT	0.680819	0.681755
TAC3	ATP6V1A	-0.0258938	0.724192	0.913928	pseudobulk	edgeR	LRT	0.777104	0.742571
TAC3	ATP6V1B2	-0.02858	0.74702	0.921649	pseudobulk	edgeR	LRT	0.67627	0.650311
TAC3	ATP6V1C1	-0.0269365	0.69901	0.907044	pseudobulk	edgeR	LRT	0.687642	0.636144
TAC3	ATP6V1D	0.178629	0.314409	0.690345	pseudobulk	edgeR	LRT	0.44655	0.460263
TAC3	ATP6V1E1	-0.0825601	0.341062	0.707224	pseudobulk	edgeR	LRT	0.4674	0.425708
TAC3	ATP6V1G1	0.208431	0.229896	0.625143	pseudobulk	edgeR	LRT	0.474981	0.48065
TAC3	ATP6V1H	-0.0209802	0.647387	0.886727	pseudobulk	edgeR	LRT	0.82373	0.797512
TAC3	ATP7B	-0.0964358	0.24172	0.635598	pseudobulk	edgeR	LRT	0.302881	0.269523
TAC3	ATP8A1	-0.0255674	0.719323	0.91271	pseudobulk	edgeR	LRT	0.998484	0.998272
TAC3	ATP8A2	-0.0970911	0.140964	0.524954	pseudobulk	edgeR	LRT	0.997346	0.997236
TAC3	ATP8B2	-0.0481543	0.532707	0.840158	pseudobulk	edgeR	LRT	0.470053	0.437457
TAC3	ATP9A	-0.0696588	0.183318	0.579483	pseudobulk	edgeR	LRT	0.952237	0.932619
TAC3	ATP9B	-0.0129821	0.78671	0.935803	pseudobulk	edgeR	LRT	0.915087	0.904976
TAC3	ATPAF1	-0.0301706	0.635505	0.882999	pseudobulk	edgeR	LRT	0.668309	0.645819
TAC3	ATPAF2	-0.0863312	0.334265	0.701114	pseudobulk	edgeR	LRT	0.379454	0.343815
TAC3	ATPSCKMT	-0.0503015	0.590688	0.866597	pseudobulk	edgeR	LRT	0.564064	0.500346
TAC3	ATR	-0.0475747	0.454933	0.78804	pseudobulk	edgeR	LRT	0.774829	0.742225
TAC3	ATRN	0.0199625	0.686679	0.901883	pseudobulk	edgeR	LRT	0.860879	0.812716
TAC3	ATRNL1	-0.271879	0.209142	0.606853	pseudobulk	edgeR	LRT	0.470811	0.450242
TAC3	ATRX	0.153259	0.00328387	0.121831	pseudobulk	edgeR	LRT	0.993556	0.989288
TAC3	ATXN1	0.0626886	0.310802	0.68933	pseudobulk	edgeR	LRT	0.990144	0.988943
TAC3	ATXN10	0.0837337	0.0480746	0.34782	pseudobulk	edgeR	LRT	0.926839	0.916724
TAC3	ATXN2	-0.0356952	0.409853	0.759006	pseudobulk	edgeR	LRT	0.965125	0.940912
TAC3	ATXN2L	-0.0046028	0.956973	0.986724	pseudobulk	edgeR	LRT	0.470432	0.454734
TAC3	ATXN3	-0.0253694	0.73674	0.917868	pseudobulk	edgeR	LRT	0.682714	0.655149
TAC3	ATXN7	4.9415e-05	0.999322	0.99962	pseudobulk	edgeR	LRT	0.689158	0.644437
TAC3	ATXN7L1	-0.198315	0.0373189	0.32361	pseudobulk	edgeR	LRT	0.61486	0.5349
TAC3	ATXN7L3B	0.306569	0.0356225	0.319099	pseudobulk	edgeR	LRT	0.438211	0.460263
TAC3	AUH	-0.0426883	0.323409	0.694799	pseudobulk	edgeR	LRT	0.86884	0.850035
TAC3	AUTS2	-0.241415	0.00528163	0.151029	pseudobulk	edgeR	LRT	0.997726	0.998272
TAC3	AUXG01000058.1	0.319427	0.0221568	0.26845	pseudobulk	edgeR	LRT	0.739575	0.760885
TAC3	AVEN	0.0868273	0.404168	0.755103	pseudobulk	edgeR	LRT	0.329416	0.315135
TAC3	AVL9	-0.064633	0.168599	0.564906	pseudobulk	edgeR	LRT	0.852919	0.816517
TAC3	AXIN1	-0.180895	0.0366574	0.322169	pseudobulk	edgeR	LRT	0.336998	0.268141
TAC3	AZI2	0.0952446	0.296056	0.673725	pseudobulk	edgeR	LRT	0.489386	0.481341
TAC3	AZIN1	-0.0288276	0.772438	0.931238	pseudobulk	edgeR	LRT	0.557998	0.532827
TAC3	AZIN1-AS1	-0.124159	0.275054	0.662392	pseudobulk	edgeR	LRT	0.623958	0.578438
TAC3	AZIN2	-0.00204141	0.98137	0.99504	pseudobulk	edgeR	LRT	0.371494	0.356945
TAC3	B2M	0.125259	0.654154	0.889478	pseudobulk	edgeR	LRT	0.300227	0.307187
TAC3	B3GALNT1	0.1826	0.0609665	0.383355	pseudobulk	edgeR	LRT	0.559515	0.583276
TAC3	B3GALNT2	-0.0717414	0.363364	0.721919	pseudobulk	edgeR	LRT	0.500379	0.440221
TAC3	B3GALT1	-0.00533969	0.951575	0.984924	pseudobulk	edgeR	LRT	0.457923	0.4302
TAC3	B3GALT2	0.14571	0.345028	0.711078	pseudobulk	edgeR	LRT	0.351403	0.363856
TAC3	B3GALT5	0.292408	0.0103159	0.20422	pseudobulk	edgeR	LRT	0.507202	0.526952
TAC3	B3GAT1	-0.189205	0.0399032	0.332419	pseudobulk	edgeR	LRT	0.77862	0.695232
TAC3	B3GLCT	-0.175638	0.0248662	0.283073	pseudobulk	edgeR	LRT	0.786581	0.724603
TAC3	B4GALNT4	-0.117992	0.312843	0.690345	pseudobulk	edgeR	LRT	0.413192	0.366966
TAC3	B4GALT5	0.0405561	0.515108	0.827032	pseudobulk	edgeR	LRT	0.653525	0.631306
TAC3	B4GALT6	-0.0508469	0.497571	0.818003	pseudobulk	edgeR	LRT	0.72555	0.696268
TAC3	B4GAT1	0.119762	0.433292	0.770952	pseudobulk	edgeR	LRT	0.460197	0.469592
TAC3	BAALC	0.0983214	0.241312	0.635598	pseudobulk	edgeR	LRT	0.41812	0.426054
TAC3	BABAM2	-0.000516976	0.992884	0.997869	pseudobulk	edgeR	LRT	0.944655	0.934347
TAC3	BACE1	-0.0223279	0.78203	0.934391	pseudobulk	edgeR	LRT	0.549659	0.497236
TAC3	BACE2	-0.181228	0.265469	0.655056	pseudobulk	edgeR	LRT	0.612585	0.522806
TAC3	BACH1	-0.149119	0.107323	0.475978	pseudobulk	edgeR	LRT	0.70508	0.64962
TAC3	BACH2	0.0680933	0.508718	0.822902	pseudobulk	edgeR	LRT	0.695603	0.693158
TAC3	BAG2	-0.161405	0.358306	0.719702	pseudobulk	edgeR	LRT	0.326005	0.274015
TAC3	BAG4	0.00474087	0.944258	0.984065	pseudobulk	edgeR	LRT	0.592494	0.557015
TAC3	BAHCC1	0.0652936	0.478176	0.805654	pseudobulk	edgeR	LRT	0.397271	0.373877
TAC3	BAIAP3	0.372573	0.0496089	0.350604	pseudobulk	edgeR	LRT	0.384003	0.41396
TAC3	BANP	0.0809543	0.581041	0.864919	pseudobulk	edgeR	LRT	0.457923	0.430546
TAC3	BASP1	0.193262	0.00572368	0.156773	pseudobulk	edgeR	LRT	0.911296	0.922598
TAC3	BASP1-AS1	0.146068	0.352689	0.71719	pseudobulk	edgeR	LRT	0.592494	0.635107
TAC3	BAZ1B	0.0361884	0.513869	0.826731	pseudobulk	edgeR	LRT	0.723654	0.689357
TAC3	BAZ2A	-0.0930485	0.218191	0.614859	pseudobulk	edgeR	LRT	0.598939	0.543538
TAC3	BAZ2B	0.0622992	0.365937	0.723441	pseudobulk	edgeR	LRT	0.970432	0.978231
TAC3	BBIP1	0.122372	0.136785	0.521102	pseudobulk	edgeR	LRT	0.493177	0.468901
TAC3	BBS1	0.0544064	0.495754	0.817467	pseudobulk	edgeR	LRT	0.478014	0.458535
TAC3	BBS2	0.000776321	0.988225	0.997705	pseudobulk	edgeR	LRT	0.639121	0.592951
TAC3	BBS4	0.0671268	0.404975	0.756024	pseudobulk	edgeR	LRT	0.429492	0.406012
TAC3	BBS5	0.156277	0.0897156	0.443702	pseudobulk	edgeR	LRT	0.425701	0.412923
TAC3	BBS7	0.0199737	0.788943	0.935803	pseudobulk	edgeR	LRT	0.564443	0.522115
TAC3	BBS9	-0.0234433	0.802795	0.940641	pseudobulk	edgeR	LRT	0.883245	0.878369
TAC3	BBX	0.0829993	0.277357	0.663284	pseudobulk	edgeR	LRT	0.808188	0.786455
TAC3	BCAP29	0.074277	0.320844	0.69361	pseudobulk	edgeR	LRT	0.61903	0.597789
TAC3	BCAR1	-0.180023	0.063288	0.384653	pseudobulk	edgeR	LRT	0.360121	0.29302
TAC3	BCAR3	-0.132446	0.311939	0.689776	pseudobulk	edgeR	LRT	0.523882	0.485487
TAC3	BCAS2	-0.00493084	0.961854	0.988057	pseudobulk	edgeR	LRT	0.302881	0.280926
TAC3	BCAS3	-0.0803193	0.206438	0.603428	pseudobulk	edgeR	LRT	0.966641	0.956807
TAC3	BCAT1	0.00120092	0.985356	0.997538	pseudobulk	edgeR	LRT	0.655421	0.62405
TAC3	BCCIP	0.0244395	0.756757	0.925996	pseudobulk	edgeR	LRT	0.40182	0.37284
TAC3	BCHE	-0.229852	0.0676347	0.396563	pseudobulk	edgeR	LRT	0.614102	0.554941
TAC3	BCKDHB	-0.0489904	0.579462	0.864007	pseudobulk	edgeR	LRT	0.718726	0.682792
TAC3	BCL2	-0.0389395	0.730885	0.916431	pseudobulk	edgeR	LRT	0.420773	0.389426
TAC3	BCL2L1	-0.143647	0.106514	0.47499	pseudobulk	edgeR	LRT	0.424185	0.343469
TAC3	BCL2L11	0.0137191	0.896671	0.971933	pseudobulk	edgeR	LRT	0.391585	0.373186
TAC3	BCL2L13	0.114719	0.0804574	0.427764	pseudobulk	edgeR	LRT	0.570129	0.55114
TAC3	BCL2L2-PABPN1	-0.24406	0.0253249	0.285143	pseudobulk	edgeR	LRT	0.38135	0.297167
TAC3	BCL7A	-0.0248869	0.770082	0.930053	pseudobulk	edgeR	LRT	0.445413	0.425708
TAC3	BCL7C	-0.153524	0.0995087	0.463197	pseudobulk	edgeR	LRT	0.513268	0.44264
TAC3	BCLAF1	0.119149	0.0186838	0.25123	pseudobulk	edgeR	LRT	0.85671	0.839668
TAC3	BCLAF3	-0.0346503	0.584029	0.865435	pseudobulk	edgeR	LRT	0.606899	0.553214
TAC3	BCO2	-0.0148043	0.833002	0.94933	pseudobulk	edgeR	LRT	0.654663	0.629578
TAC3	BCOR	-0.196092	0.0470408	0.345573	pseudobulk	edgeR	LRT	0.32373	0.265377
TAC3	BCR	-0.0959661	0.274264	0.66188	pseudobulk	edgeR	LRT	0.559136	0.477194
TAC3	BDH1	-0.167355	0.120846	0.497892	pseudobulk	edgeR	LRT	0.731615	0.667243
TAC3	BDP1	-0.00548013	0.909531	0.974633	pseudobulk	edgeR	LRT	0.907506	0.888044
TAC3	BEND6	-0.162833	0.0306388	0.305558	pseudobulk	edgeR	LRT	0.713798	0.656876
TAC3	BEND7	0.333474	0.0138713	0.228392	pseudobulk	edgeR	LRT	0.312737	0.348998
TAC3	BET1	0.0117744	0.913782	0.975204	pseudobulk	edgeR	LRT	0.366566	0.338286
TAC3	BEX1	0.467554	0.0503433	0.353581	pseudobulk	edgeR	LRT	0.485974	0.543884
TAC3	BEX2	0.380243	0.0614026	0.383753	pseudobulk	edgeR	LRT	0.509477	0.571527
TAC3	BEX3	0.475423	0.032075	0.312341	pseudobulk	edgeR	LRT	0.554966	0.635453
TAC3	BEX4	0.352605	0.0540788	0.362871	pseudobulk	edgeR	LRT	0.579606	0.612647
TAC3	BFAR	-0.0750651	0.314301	0.690345	pseudobulk	edgeR	LRT	0.369219	0.322046
TAC3	BICC1	0.156642	0.280826	0.664441	pseudobulk	edgeR	LRT	0.364291	0.384243
TAC3	BICD1	-0.0256805	0.652519	0.889478	pseudobulk	edgeR	LRT	0.973844	0.961299
TAC3	BICDL1	-0.105947	0.120836	0.497892	pseudobulk	edgeR	LRT	0.764594	0.699378
TAC3	BICRAL	-0.0303746	0.575133	0.861762	pseudobulk	edgeR	LRT	0.935178	0.905667
TAC3	BIN1	-0.122933	0.177061	0.573956	pseudobulk	edgeR	LRT	0.612585	0.536282
TAC3	BIRC2	0.0313352	0.678927	0.897987	pseudobulk	edgeR	LRT	0.487111	0.460263
TAC3	BIRC6	-0.0235615	0.633697	0.882578	pseudobulk	edgeR	LRT	0.976497	0.969592
TAC3	BIVM	-0.0720833	0.29788	0.675433	pseudobulk	edgeR	LRT	0.575436	0.529371
TAC3	BLCAP	-0.00389232	0.969306	0.989641	pseudobulk	edgeR	LRT	0.679303	0.639945
TAC3	BLMH	-0.019759	0.829676	0.949157	pseudobulk	edgeR	LRT	0.305155	0.287837
TAC3	BLOC1S6	0.13997	0.131556	0.515798	pseudobulk	edgeR	LRT	0.541319	0.528334
TAC3	BLZF1	0.0640101	0.457136	0.789849	pseudobulk	edgeR	LRT	0.510993	0.473739
TAC3	BMERB1	-0.0752004	0.184024	0.580317	pseudobulk	edgeR	LRT	0.950341	0.934692
TAC3	BMI1	0.09013	0.360988	0.720178	pseudobulk	edgeR	LRT	0.352161	0.332757
TAC3	BMP2K	-0.0137682	0.850095	0.953337	pseudobulk	edgeR	LRT	0.670963	0.632343
TAC3	BMPR1A	-0.0496517	0.38832	0.742054	pseudobulk	edgeR	LRT	0.898787	0.874914
TAC3	BMPR2	-0.0267172	0.532207	0.839922	pseudobulk	edgeR	LRT	0.971569	0.953006
TAC3	BMS1	-0.0976553	0.153535	0.544084	pseudobulk	edgeR	LRT	0.537149	0.490325
TAC3	BMT2	0.00798104	0.928168	0.980863	pseudobulk	edgeR	LRT	0.830174	0.794057
TAC3	BNIP2	0.154601	0.0518141	0.355932	pseudobulk	edgeR	LRT	0.350644	0.336904
TAC3	BNIP3	0.0348292	0.783364	0.935209	pseudobulk	edgeR	LRT	0.346096	0.340359
TAC3	BNIP3L	-0.133656	0.278822	0.663457	pseudobulk	edgeR	LRT	0.765353	0.705943
TAC3	BOD1L1	0.0107021	0.881532	0.963996	pseudobulk	edgeR	LRT	0.784685	0.750518
TAC3	BORCS5	0.181183	0.00570332	0.156773	pseudobulk	edgeR	LRT	0.648218	0.643746
TAC3	BORCS7	0.186815	0.106284	0.47499	pseudobulk	edgeR	LRT	0.394617	0.403594
TAC3	BPHL	0.19552	0.0550996	0.364598	pseudobulk	edgeR	LRT	0.47953	0.482723
TAC3	BPTF	0.0225933	0.735065	0.917827	pseudobulk	edgeR	LRT	0.960955	0.949896
TAC3	BRAF	0.0224039	0.653626	0.889478	pseudobulk	edgeR	LRT	0.973844	0.960263
TAC3	BRAP	0.108023	0.172509	0.569019	pseudobulk	edgeR	LRT	0.40182	0.389426
TAC3	BRCC3	0.0383754	0.552623	0.850025	pseudobulk	edgeR	LRT	0.53677	0.494817
TAC3	BRD1	0.0480766	0.653067	0.889478	pseudobulk	edgeR	LRT	0.621683	0.610574
TAC3	BRD2	-0.00429504	0.956596	0.98672	pseudobulk	edgeR	LRT	0.404852	0.365584
TAC3	BRD3	-0.00876211	0.928545	0.980955	pseudobulk	edgeR	LRT	0.344579	0.309952
TAC3	BRD4	-0.059209	0.310445	0.689214	pseudobulk	edgeR	LRT	0.79492	0.734278
TAC3	BRD7	0.0805509	0.337775	0.704436	pseudobulk	edgeR	LRT	0.484458	0.462336
TAC3	BRD8	0.15118	0.112677	0.484882	pseudobulk	edgeR	LRT	0.504928	0.49689
TAC3	BRD9	0.158378	0.143166	0.528513	pseudobulk	edgeR	LRT	0.335481	0.340014
TAC3	BRF1	-0.0908672	0.242583	0.635886	pseudobulk	edgeR	LRT	0.570887	0.504147
TAC3	BRI3	-0.0368489	0.713137	0.911187	pseudobulk	edgeR	LRT	0.554587	0.513131
TAC3	BRI3BP	0.0240522	0.70983	0.911187	pseudobulk	edgeR	LRT	0.582259	0.559779
TAC3	BRINP1	-0.161222	0.0266903	0.291497	pseudobulk	edgeR	LRT	0.856331	0.791983
TAC3	BRINP3	0.522383	0.0020399	0.0963471	pseudobulk	edgeR	LRT	0.847991	0.887699
TAC3	BRMS1L	0.029368	0.696724	0.906407	pseudobulk	edgeR	LRT	0.505686	0.472011
TAC3	BROX	0.188929	0.0287607	0.299061	pseudobulk	edgeR	LRT	0.357468	0.351762
TAC3	BRPF3	0.150944	0.0963517	0.454094	pseudobulk	edgeR	LRT	0.304397	0.296821
TAC3	BRSK1	-0.241493	0.00781617	0.180523	pseudobulk	edgeR	LRT	0.439348	0.363165
TAC3	BRSK2	-0.0835814	0.405178	0.756029	pseudobulk	edgeR	LRT	0.637604	0.590187
TAC3	BRWD1	-0.0236196	0.63774	0.883081	pseudobulk	edgeR	LRT	0.968158	0.959226
TAC3	BRWD3	0.169182	0.00950627	0.198768	pseudobulk	edgeR	LRT	0.702426	0.694886
TAC3	BSCL2	0.184778	0.0896827	0.443702	pseudobulk	edgeR	LRT	0.656558	0.667243
TAC3	BSDC1	-0.0307741	0.620557	0.877075	pseudobulk	edgeR	LRT	0.631539	0.578093
TAC3	BSG	-0.0196539	0.849506	0.953213	pseudobulk	edgeR	LRT	0.434799	0.394955
TAC3	BSN	-0.0838867	0.154443	0.545671	pseudobulk	edgeR	LRT	0.694086	0.647201
TAC3	BTAF1	0.0364422	0.495414	0.817111	pseudobulk	edgeR	LRT	0.744503	0.709053
TAC3	BTBD1	-0.0253778	0.716944	0.911187	pseudobulk	edgeR	LRT	0.528052	0.505874
TAC3	BTBD10	0.0512623	0.38127	0.736554	pseudobulk	edgeR	LRT	0.751327	0.737733
TAC3	BTBD11	-0.137271	0.21499	0.613021	pseudobulk	edgeR	LRT	0.655421	0.58915
TAC3	BTBD2	-0.109718	0.198032	0.596331	pseudobulk	edgeR	LRT	0.517817	0.43331
TAC3	BTBD3	0.166454	0.119646	0.49493	pseudobulk	edgeR	LRT	0.377559	0.374223
TAC3	BTBD7	-0.0714934	0.259729	0.649112	pseudobulk	edgeR	LRT	0.722138	0.702142
TAC3	BTBD8	0.0605174	0.354605	0.718075	pseudobulk	edgeR	LRT	0.850265	0.80546
TAC3	BTBD9	0.0905119	0.277673	0.663284	pseudobulk	edgeR	LRT	0.901061	0.873531
TAC3	BTD	-0.020443	0.833416	0.949519	pseudobulk	edgeR	LRT	0.70091	0.673117
TAC3	BTF3	0.323775	0.104059	0.472732	pseudobulk	edgeR	LRT	0.277104	0.313407
TAC3	BTF3L4	0.0231827	0.76178	0.926699	pseudobulk	edgeR	LRT	0.570887	0.537664
TAC3	BTG1	0.248211	0.172599	0.569019	pseudobulk	edgeR	LRT	0.508719	0.507256
TAC3	BTRC	-0.0188158	0.721565	0.913166	pseudobulk	edgeR	LRT	0.911296	0.893573
TAC3	BZW1	0.00594531	0.929847	0.981324	pseudobulk	edgeR	LRT	0.547763	0.496199
TAC3	BZW2	0.0913571	0.244481	0.636629	pseudobulk	edgeR	LRT	0.46323	0.446441
TAC3	C11orf49	-0.0254577	0.613299	0.876176	pseudobulk	edgeR	LRT	0.851024	0.821009
TAC3	C11orf54	0.148661	0.038762	0.328997	pseudobulk	edgeR	LRT	0.555345	0.548721
TAC3	C11orf58	0.0383923	0.47295	0.802782	pseudobulk	edgeR	LRT	0.893859	0.875605
TAC3	C11orf74	0.15132	0.12693	0.508145	pseudobulk	edgeR	LRT	0.398408	0.390463
TAC3	C11orf80	-0.0223875	0.753726	0.924171	pseudobulk	edgeR	LRT	0.796437	0.750518
TAC3	C11orf87	-0.276343	0.0157972	0.239149	pseudobulk	edgeR	LRT	0.540182	0.457498
TAC3	C12orf4	0.0753996	0.321191	0.69361	pseudobulk	edgeR	LRT	0.530705	0.521769
TAC3	C12orf45	0.020563	0.785237	0.93574	pseudobulk	edgeR	LRT	0.42229	0.388044
TAC3	C12orf65	0.126787	0.193191	0.588954	pseudobulk	edgeR	LRT	0.419257	0.411541
TAC3	C12orf73	-0.0509857	0.635751	0.882999	pseudobulk	edgeR	LRT	0.333207	0.285764
TAC3	C12orf75	0.324923	0.0698576	0.401382	pseudobulk	edgeR	LRT	0.349128	0.360055
TAC3	C12orf76	0.0447213	0.578673	0.86377	pseudobulk	edgeR	LRT	0.432904	0.403939
TAC3	C14orf132	0.233177	0.0873503	0.438984	pseudobulk	edgeR	LRT	0.311221	0.314789
TAC3	C15orf40	0.0245402	0.780064	0.933743	pseudobulk	edgeR	LRT	0.393101	0.36973
TAC3	C15orf41	-0.0304998	0.703311	0.909354	pseudobulk	edgeR	LRT	0.655042	0.596752
TAC3	C16orf70	-0.139488	0.128932	0.510928	pseudobulk	edgeR	LRT	0.330174	0.282308
TAC3	C16orf72	-0.0112096	0.879081	0.963281	pseudobulk	edgeR	LRT	0.349128	0.314789
TAC3	C16orf87	0.0568081	0.524389	0.833793	pseudobulk	edgeR	LRT	0.305914	0.290947
TAC3	C17orf100	-0.130509	0.226025	0.621654	pseudobulk	edgeR	LRT	0.307809	0.258466
TAC3	C17orf67	0.0138043	0.909475	0.974633	pseudobulk	edgeR	LRT	0.361259	0.342778
TAC3	C17orf75	0.0301616	0.738128	0.918451	pseudobulk	edgeR	LRT	0.339272	0.319281
TAC3	C18orf25	-0.0649999	0.373438	0.730526	pseudobulk	edgeR	LRT	0.543215	0.504147
TAC3	C18orf32	0.148004	0.341246	0.707224	pseudobulk	edgeR	LRT	0.421911	0.427436
TAC3	C19orf12	-0.126798	0.140046	0.523739	pseudobulk	edgeR	LRT	0.530705	0.461299
TAC3	C1D	0.0253648	0.730012	0.916256	pseudobulk	edgeR	LRT	0.505686	0.495853
TAC3	C1GALT1	-0.0557781	0.450252	0.785217	pseudobulk	edgeR	LRT	0.54094	0.520733
TAC3	C1orf21	0.0215873	0.756676	0.925996	pseudobulk	edgeR	LRT	0.933662	0.926745
TAC3	C1orf43	-0.0387018	0.641824	0.885001	pseudobulk	edgeR	LRT	0.424185	0.388044
TAC3	C1orf52	0.18971	0.122929	0.500875	pseudobulk	edgeR	LRT	0.310083	0.314098
TAC3	C1orf61	0.0080749	0.949212	0.984924	pseudobulk	edgeR	LRT	0.511372	0.480304
TAC3	C20orf194	-0.0472115	0.441788	0.777228	pseudobulk	edgeR	LRT	0.974981	0.966482
TAC3	C20orf203	-0.292844	0.0492603	0.349724	pseudobulk	edgeR	LRT	0.388931	0.31548
TAC3	C21orf62-AS1	-0.0209333	0.876177	0.962166	pseudobulk	edgeR	LRT	0.306293	0.29613
TAC3	C2CD2	-0.088808	0.35564	0.718075	pseudobulk	edgeR	LRT	0.364291	0.330684
TAC3	C2CD3	-0.0589728	0.32894	0.697809	pseudobulk	edgeR	LRT	0.630023	0.588459
TAC3	C2CD5	0.0110727	0.83638	0.950542	pseudobulk	edgeR	LRT	0.953374	0.934692
TAC3	C2orf27A	-0.0465865	0.583775	0.865435	pseudobulk	edgeR	LRT	0.670205	0.607809
TAC3	C2orf49	0.0407389	0.696424	0.906181	pseudobulk	edgeR	LRT	0.302881	0.287837
TAC3	C2orf69	0.0434552	0.676232	0.897896	pseudobulk	edgeR	LRT	0.332449	0.317208
TAC3	C2orf72	0.0459096	0.669522	0.895694	pseudobulk	edgeR	LRT	0.457165	0.435038
TAC3	C2orf80	0.190708	0.0904051	0.444986	pseudobulk	edgeR	LRT	0.378317	0.379406
TAC3	C2orf88	0.111261	0.557722	0.852556	pseudobulk	edgeR	LRT	0.398029	0.376296
TAC3	C3orf14	0.13378	0.191819	0.588394	pseudobulk	edgeR	LRT	0.395754	0.389081
TAC3	C3orf33	0.0261455	0.760178	0.92657	pseudobulk	edgeR	LRT	0.412813	0.404285
TAC3	C3orf35	-0.22776	0.0292767	0.301241	pseudobulk	edgeR	LRT	0.424943	0.352108
TAC3	C3orf38	-0.0985222	0.23718	0.632341	pseudobulk	edgeR	LRT	0.459439	0.406012
TAC3	C3orf70	-0.00479577	0.953271	0.985379	pseudobulk	edgeR	LRT	0.39348	0.36593
TAC3	C4orf33	0.165818	0.12573	0.506432	pseudobulk	edgeR	LRT	0.320318	0.308915
TAC3	C4orf50	-0.339886	0.00364381	0.128712	pseudobulk	edgeR	LRT	0.375284	0.288874
TAC3	C5orf22	-0.0310916	0.716937	0.911187	pseudobulk	edgeR	LRT	0.316907	0.284727
TAC3	C5orf24	0.0176823	0.859344	0.957177	pseudobulk	edgeR	LRT	0.464367	0.428473
TAC3	C5orf30	-0.19988	0.0440506	0.339183	pseudobulk	edgeR	LRT	0.338135	0.279544
TAC3	C5orf56	0.0261681	0.671993	0.89707	pseudobulk	edgeR	LRT	0.71304	0.682792
TAC3	C6orf141	0.0940515	0.552882	0.850025	pseudobulk	edgeR	LRT	0.567096	0.57982
TAC3	C6orf62	0.00176612	0.984301	0.99675	pseudobulk	edgeR	LRT	0.565959	0.527298
TAC3	C6orf89	0.0450199	0.52809	0.836355	pseudobulk	edgeR	LRT	0.578848	0.574637
TAC3	C7orf50	0.00450711	0.958497	0.986981	pseudobulk	edgeR	LRT	0.552312	0.508293
TAC3	C8orf34	-0.0359298	0.875404	0.962166	pseudobulk	edgeR	LRT	0.680819	0.642709
TAC3	C9orf129	0.069252	0.451581	0.786234	pseudobulk	edgeR	LRT	0.321456	0.307187
TAC3	C9orf147	-0.0182334	0.879764	0.963315	pseudobulk	edgeR	LRT	0.317286	0.301659
TAC3	C9orf24	-0.185599	0.198399	0.596898	pseudobulk	edgeR	LRT	0.3279	0.268832
TAC3	C9orf72	-0.0407114	0.674122	0.897896	pseudobulk	edgeR	LRT	0.646323	0.632343
TAC3	C9orf85	0.00623469	0.928322	0.980863	pseudobulk	edgeR	LRT	0.560652	0.531099
TAC3	CA10	0.403736	0.0165345	0.243553	pseudobulk	edgeR	LRT	0.520091	0.575328
TAC3	CA5B	0.0280168	0.731263	0.916431	pseudobulk	edgeR	LRT	0.546626	0.50933
TAC3	CAAP1	-0.0163727	0.800572	0.938952	pseudobulk	edgeR	LRT	0.491281	0.45888
TAC3	CAB39	-0.0303691	0.52775	0.836355	pseudobulk	edgeR	LRT	0.740334	0.696268
TAC3	CAB39L	0.0846008	0.179322	0.576873	pseudobulk	edgeR	LRT	0.482563	0.488943
TAC3	CABIN1	0.0336834	0.67388	0.897896	pseudobulk	edgeR	LRT	0.716831	0.687284
TAC3	CABLES1	-0.229097	0.0445372	0.339254	pseudobulk	edgeR	LRT	0.94655	0.910504
TAC3	CABP1	-0.249863	0.0239964	0.279351	pseudobulk	edgeR	LRT	0.3116	0.251555
TAC3	CACHD1	0.150404	0.0948637	0.451763	pseudobulk	edgeR	LRT	0.709629	0.683483
TAC3	CACNA1A	-0.235999	0.00522518	0.151029	pseudobulk	edgeR	LRT	0.977255	0.952661
TAC3	CACNA1B	-0.134602	0.0542242	0.362871	pseudobulk	edgeR	LRT	0.993556	0.991707
TAC3	CACNA1C	-0.115389	0.122406	0.499932	pseudobulk	edgeR	LRT	0.997346	0.995162
TAC3	CACNA1D	-0.173467	0.01916	0.253199	pseudobulk	edgeR	LRT	0.976497	0.958189
TAC3	CACNA1E	0.0959484	0.218985	0.614926	pseudobulk	edgeR	LRT	0.921911	0.902903
TAC3	CACNA1G	-0.0583919	0.565246	0.857022	pseudobulk	edgeR	LRT	0.443518	0.387699
TAC3	CACNA2D2	-0.0730022	0.431434	0.770952	pseudobulk	edgeR	LRT	0.808188	0.763303
TAC3	CACNA2D3	-0.0275632	0.8326	0.949327	pseudobulk	edgeR	LRT	0.996588	0.99689
TAC3	CACNB2	-0.236736	0.0325268	0.312586	pseudobulk	edgeR	LRT	0.963988	0.957153
TAC3	CACNB4	-0.140167	0.0442611	0.339183	pseudobulk	edgeR	LRT	0.987111	0.985487
TAC3	CACNG2	0.0276553	0.790203	0.935803	pseudobulk	edgeR	LRT	0.747536	0.702488
TAC3	CACNG3	0.0109154	0.932817	0.981581	pseudobulk	edgeR	LRT	0.735785	0.716655
TAC3	CACNG7	-0.243033	0.00612398	0.160471	pseudobulk	edgeR	LRT	0.436694	0.363165
TAC3	CACUL1	-0.042951	0.525268	0.834383	pseudobulk	edgeR	LRT	0.886277	0.8566
TAC3	CACYBP	0.186658	0.273706	0.661747	pseudobulk	edgeR	LRT	0.370356	0.380097
TAC3	CADM1	0.379194	0.00552303	0.155465	pseudobulk	edgeR	LRT	0.848749	0.865238
TAC3	CADM2	-0.319855	0.025319	0.285143	pseudobulk	edgeR	LRT	1	0.999309
TAC3	CADM3	0.0376954	0.570451	0.858887	pseudobulk	edgeR	LRT	0.751327	0.731168
TAC3	CADM4	-0.0684952	0.523762	0.833088	pseudobulk	edgeR	LRT	0.362775	0.326192
TAC3	CADPS	-0.210943	0.0159245	0.240354	pseudobulk	edgeR	LRT	0.999242	0.999309
TAC3	CALB2	0.0953144	0.265005	0.655056	pseudobulk	edgeR	LRT	0.836619	0.818936
TAC3	CALCB	-0.272848	0.0605925	0.383157	pseudobulk	edgeR	LRT	0.305155	0.258811
TAC3	CALCOCO1	0.100953	0.336364	0.70297	pseudobulk	edgeR	LRT	0.592873	0.59226
TAC3	CALCOCO2	-0.0142732	0.86137	0.958171	pseudobulk	edgeR	LRT	0.482942	0.440567
TAC3	CALD1	0.141104	0.0344491	0.316593	pseudobulk	edgeR	LRT	0.70887	0.693158
TAC3	CALM1	0.28282	0.0613539	0.383753	pseudobulk	edgeR	LRT	0.960576	0.969938
TAC3	CALM2	0.232492	0.0853622	0.435946	pseudobulk	edgeR	LRT	0.848749	0.883552
TAC3	CALM3	0.0635649	0.626446	0.879677	pseudobulk	edgeR	LRT	0.716073	0.710781
TAC3	CALN1	-0.433899	6.11672e-05	0.0182333	pseudobulk	edgeR	LRT	0.954132	0.921216
TAC3	CALR	0.257612	0.0897251	0.443702	pseudobulk	edgeR	LRT	0.315011	0.327574
TAC3	CALU	-0.0828355	0.303969	0.682369	pseudobulk	edgeR	LRT	0.470053	0.428127
TAC3	CALY	0.218168	0.191535	0.588394	pseudobulk	edgeR	LRT	0.791888	0.80546
TAC3	CAMK1D	-0.0637479	0.561118	0.854916	pseudobulk	edgeR	LRT	0.687642	0.632343
TAC3	CAMK1G	-0.226411	0.152197	0.541865	pseudobulk	edgeR	LRT	0.309704	0.253283
TAC3	CAMK2A	0.407308	0.0103529	0.204392	pseudobulk	edgeR	LRT	0.462851	0.492744
TAC3	CAMK2B	-0.0864985	0.222092	0.617285	pseudobulk	edgeR	LRT	0.919257	0.891845
TAC3	CAMK2D	0.0418259	0.63659	0.882999	pseudobulk	edgeR	LRT	0.787339	0.769869
TAC3	CAMK2G	-0.211663	0.00206548	0.0963471	pseudobulk	edgeR	LRT	0.763836	0.70387
TAC3	CAMK2N1	0.238213	0.0825355	0.430591	pseudobulk	edgeR	LRT	0.627369	0.640981
TAC3	CAMK2N2	-0.0330041	0.884604	0.965973	pseudobulk	edgeR	LRT	0.34837	0.336558
TAC3	CAMK4	-0.1384	0.142607	0.527383	pseudobulk	edgeR	LRT	0.863533	0.841742
TAC3	CAMKK1	-0.0969677	0.380592	0.736554	pseudobulk	edgeR	LRT	0.420015	0.36973
TAC3	CAMKK2	-0.114386	0.181224	0.577967	pseudobulk	edgeR	LRT	0.331312	0.27367
TAC3	CAMKMT	-0.126752	0.271263	0.660699	pseudobulk	edgeR	LRT	0.542456	0.480304
TAC3	CAMKV	-0.156162	0.238787	0.634542	pseudobulk	edgeR	LRT	0.330174	0.289219
TAC3	CAMLG	-0.00734626	0.946598	0.984733	pseudobulk	edgeR	LRT	0.501137	0.476849
TAC3	CAMSAP1	-0.053573	0.464483	0.796162	pseudobulk	edgeR	LRT	0.637225	0.573601
TAC3	CAMSAP2	-0.0512968	0.248457	0.638639	pseudobulk	edgeR	LRT	0.95489	0.946441
TAC3	CAMTA1	-0.0156695	0.798144	0.938089	pseudobulk	edgeR	LRT	0.998105	0.997236
TAC3	CAMTA2	-0.215141	0.00401566	0.134125	pseudobulk	edgeR	LRT	0.38514	0.322046
TAC3	CAND1	0.102732	0.0827068	0.430591	pseudobulk	edgeR	LRT	0.76649	0.759157
TAC3	CAND2	-0.0570361	0.543985	0.845394	pseudobulk	edgeR	LRT	0.419257	0.368003
TAC3	CANX	-0.0397034	0.586182	0.866496	pseudobulk	edgeR	LRT	0.798711	0.784381
TAC3	CAP2	-0.174744	0.310191	0.689214	pseudobulk	edgeR	LRT	0.538287	0.444713
TAC3	CAPN2	0.0607322	0.478944	0.805995	pseudobulk	edgeR	LRT	0.467779	0.437802
TAC3	CAPN7	0.108623	0.0363329	0.322169	pseudobulk	edgeR	LRT	0.884382	0.884934
TAC3	CAPRIN1	0.0646644	0.29492	0.673658	pseudobulk	edgeR	LRT	0.677786	0.659986
TAC3	CAPRIN2	0.0577916	0.267538	0.65658	pseudobulk	edgeR	LRT	0.780516	0.760885
TAC3	CAPS2	0.00756336	0.906798	0.973397	pseudobulk	edgeR	LRT	0.791888	0.77367
TAC3	CAPZA1	0.0361583	0.590387	0.866597	pseudobulk	edgeR	LRT	0.641395	0.620594
TAC3	CAPZA2	0.0234593	0.716644	0.911187	pseudobulk	edgeR	LRT	0.612585	0.587422
TAC3	CAPZB	-0.10786	0.0866564	0.438504	pseudobulk	edgeR	LRT	0.910159	0.864547
TAC3	CARF	0.118901	0.195132	0.591553	pseudobulk	edgeR	LRT	0.404094	0.399102
TAC3	CARM1	-0.117458	0.117222	0.491603	pseudobulk	edgeR	LRT	0.370356	0.323773
TAC3	CARMIL1	-0.311346	0.0634506	0.384829	pseudobulk	edgeR	LRT	0.357468	0.286109
TAC3	CARNMT1	-0.025241	0.729792	0.916208	pseudobulk	edgeR	LRT	0.417362	0.370767
TAC3	CARS	-0.0866805	0.392539	0.744378	pseudobulk	edgeR	LRT	0.460955	0.430891
TAC3	CARS2	0.0345239	0.552511	0.850025	pseudobulk	edgeR	LRT	0.634193	0.599516
TAC3	CASC15	-0.0796805	0.262899	0.653485	pseudobulk	edgeR	LRT	0.745262	0.69454
TAC3	CASC3	0.0226865	0.707001	0.909922	pseudobulk	edgeR	LRT	0.601592	0.56047
TAC3	CASC4	0.0192467	0.723103	0.913928	pseudobulk	edgeR	LRT	0.957165	0.950242
TAC3	CASD1	0.177849	0.0372983	0.32361	pseudobulk	edgeR	LRT	0.867703	0.878369
TAC3	CASK	0.0344034	0.61227	0.876096	pseudobulk	edgeR	LRT	0.988249	0.982032
TAC3	CASKIN1	-0.190921	0.00949833	0.198768	pseudobulk	edgeR	LRT	0.590978	0.521769
TAC3	CASP3	0.0799775	0.310141	0.689214	pseudobulk	edgeR	LRT	0.318802	0.312716
TAC3	CASP8AP2	-0.118347	0.117953	0.492376	pseudobulk	edgeR	LRT	0.544352	0.469938
TAC3	CAST	-0.00490748	0.9539	0.985379	pseudobulk	edgeR	LRT	0.599697	0.558742
TAC3	CASTOR2	-0.176248	0.0397806	0.332009	pseudobulk	edgeR	LRT	0.695224	0.616793
TAC3	CASTOR3	-0.116932	0.104024	0.472732	pseudobulk	edgeR	LRT	0.916603	0.865584
TAC3	CATSPER2	-0.079009	0.296169	0.673725	pseudobulk	edgeR	LRT	0.860121	0.821355
TAC3	CATSPERE	-0.208075	0.0629087	0.38462	pseudobulk	edgeR	LRT	0.308946	0.27678
TAC3	CBFA2T2	-0.0732241	0.180018	0.577569	pseudobulk	edgeR	LRT	0.827142	0.798549
TAC3	CBFB	0.196618	0.119294	0.494043	pseudobulk	edgeR	LRT	0.32373	0.308224
TAC3	CBL	-0.130622	0.0346953	0.316593	pseudobulk	edgeR	LRT	0.56975	0.508639
TAC3	CBLB	0.139134	0.0761892	0.415609	pseudobulk	edgeR	LRT	0.571645	0.55736
TAC3	CBLN1	0.271927	0.0403584	0.333895	pseudobulk	edgeR	LRT	0.501895	0.55425
TAC3	CBR4	-0.0338104	0.607063	0.874725	pseudobulk	edgeR	LRT	0.747915	0.729786
TAC3	CBWD1	-0.0346652	0.639973	0.88411	pseudobulk	edgeR	LRT	0.584534	0.54112
TAC3	CBWD2	0.164158	0.0928252	0.447183	pseudobulk	edgeR	LRT	0.472328	0.462681
TAC3	CBWD3	-0.0588878	0.580698	0.864919	pseudobulk	edgeR	LRT	0.338514	0.290256
TAC3	CBWD5	-0.0388923	0.706793	0.909816	pseudobulk	edgeR	LRT	0.608036	0.565308
TAC3	CBWD6	-0.0153667	0.913877	0.975204	pseudobulk	edgeR	LRT	0.329795	0.27056
TAC3	CBX1	0.000450017	0.996133	0.999601	pseudobulk	edgeR	LRT	0.585671	0.560124
TAC3	CBX3	0.0602539	0.494053	0.816939	pseudobulk	edgeR	LRT	0.431387	0.41707
TAC3	CBX5	0.236485	0.00683502	0.169424	pseudobulk	edgeR	LRT	0.717968	0.720802
TAC3	CBX6	0.0752765	0.412002	0.759006	pseudobulk	edgeR	LRT	0.443518	0.429855
TAC3	CBX7	0.0332064	0.690147	0.902581	pseudobulk	edgeR	LRT	0.42229	0.396683
TAC3	CC2D1A	-0.100026	0.301176	0.679272	pseudobulk	edgeR	LRT	0.55724	0.493435
TAC3	CC2D2A	0.289911	0.010632	0.207065	pseudobulk	edgeR	LRT	0.581122	0.597789
TAC3	CCAR1	-0.0776349	0.213894	0.612121	pseudobulk	edgeR	LRT	0.779757	0.728058
TAC3	CCDC102B	-0.0278731	0.77787	0.932822	pseudobulk	edgeR	LRT	0.477635	0.446786
TAC3	CCDC112	0.260631	0.0013957	0.0785738	pseudobulk	edgeR	LRT	0.412813	0.424672
TAC3	CCDC12	0.127221	0.242857	0.636143	pseudobulk	edgeR	LRT	0.302502	0.298549
TAC3	CCDC125	-0.0534892	0.584517	0.865605	pseudobulk	edgeR	LRT	0.456027	0.402557
TAC3	CCDC126	0.06403	0.457083	0.789849	pseudobulk	edgeR	LRT	0.419636	0.388735
TAC3	CCDC130	0.0239981	0.820805	0.947387	pseudobulk	edgeR	LRT	0.374905	0.347961
TAC3	CCDC136	-0.0239715	0.709615	0.911187	pseudobulk	edgeR	LRT	0.559515	0.504492
TAC3	CCDC138	-0.16464	0.110136	0.481288	pseudobulk	edgeR	LRT	0.571266	0.508984
TAC3	CCDC14	0.0782428	0.354888	0.718075	pseudobulk	edgeR	LRT	0.63116	0.620594
TAC3	CCDC144A	-0.12074	0.359976	0.720178	pseudobulk	edgeR	LRT	0.962092	0.941603
TAC3	CCDC146	-0.118936	0.191224	0.588394	pseudobulk	edgeR	LRT	0.485216	0.446095
TAC3	CCDC148	-0.0698199	0.479215	0.806187	pseudobulk	edgeR	LRT	0.648218	0.627851
TAC3	CCDC149	0.0207328	0.76827	0.92982	pseudobulk	edgeR	LRT	0.578469	0.547685
TAC3	CCDC171	-0.0521502	0.508941	0.822902	pseudobulk	edgeR	LRT	0.764594	0.737042
TAC3	CCDC174	0.128089	0.138956	0.521507	pseudobulk	edgeR	LRT	0.327521	0.316862
TAC3	CCDC18-AS1	0.0540311	0.608651	0.874979	pseudobulk	edgeR	LRT	0.752464	0.7519
TAC3	CCDC180	-0.122858	0.211388	0.60921	pseudobulk	edgeR	LRT	0.506823	0.44886
TAC3	CCDC181	0.320109	0.000752779	0.0614255	pseudobulk	edgeR	LRT	0.299469	0.323428
TAC3	CCDC186	0.0827694	0.221737	0.616832	pseudobulk	edgeR	LRT	0.699773	0.681064
TAC3	CCDC191	0.0572442	0.569964	0.858887	pseudobulk	edgeR	LRT	0.329795	0.303386
TAC3	CCDC25	0.182553	0.0631518	0.38462	pseudobulk	edgeR	LRT	0.368082	0.35349
TAC3	CCDC28A	0.178976	0.0903196	0.444869	pseudobulk	edgeR	LRT	0.376422	0.390809
TAC3	CCDC3	-0.0076863	0.954379	0.985379	pseudobulk	edgeR	LRT	0.580743	0.561507
TAC3	CCDC30	0.0659811	0.495356	0.817111	pseudobulk	edgeR	LRT	0.736164	0.719074
TAC3	CCDC32	-0.191616	0.0945257	0.451393	pseudobulk	edgeR	LRT	0.456027	0.403594
TAC3	CCDC47	0.071889	0.432606	0.770952	pseudobulk	edgeR	LRT	0.427976	0.430546
TAC3	CCDC50	-0.0154092	0.811758	0.944425	pseudobulk	edgeR	LRT	0.595906	0.558742
TAC3	CCDC57	-0.0499916	0.553345	0.850255	pseudobulk	edgeR	LRT	0.623958	0.566344
TAC3	CCDC59	-0.460553	0.00058345	0.0553203	pseudobulk	edgeR	LRT	0.510235	0.394955
TAC3	CCDC6	-0.0194567	0.731076	0.916431	pseudobulk	edgeR	LRT	0.733889	0.688321
TAC3	CCDC66	0.0834221	0.085674	0.436664	pseudobulk	edgeR	LRT	0.875284	0.866275
TAC3	CCDC7	-0.0733664	0.282218	0.66503	pseudobulk	edgeR	LRT	0.822593	0.783345
TAC3	CCDC82	0.112278	0.0847328	0.435199	pseudobulk	edgeR	LRT	0.714936	0.700415
TAC3	CCDC84	-0.11328	0.281769	0.664624	pseudobulk	edgeR	LRT	0.698635	0.662751
TAC3	CCDC85C	0.00295819	0.970342	0.990048	pseudobulk	edgeR	LRT	0.387036	0.354527
TAC3	CCDC88A	-0.124596	0.0611793	0.383541	pseudobulk	edgeR	LRT	0.987491	0.97443
TAC3	CCDC90B	0.162393	0.0897372	0.443702	pseudobulk	edgeR	LRT	0.490144	0.506565
TAC3	CCDC91	-0.0260392	0.665611	0.894015	pseudobulk	edgeR	LRT	0.970811	0.963718
TAC3	CCDC92	-0.128713	0.0271419	0.294555	pseudobulk	edgeR	LRT	0.827521	0.777816
TAC3	CCDC93	-0.0165383	0.763835	0.927413	pseudobulk	edgeR	LRT	0.703942	0.670352
TAC3	CCM2	-0.0379748	0.645409	0.886239	pseudobulk	edgeR	LRT	0.480288	0.436766
TAC3	CCNB1IP1	0.108919	0.388964	0.742054	pseudobulk	edgeR	LRT	0.409022	0.406012
TAC3	CCNC	0.187705	0.0139124	0.228392	pseudobulk	edgeR	LRT	0.617892	0.632343
TAC3	CCND3	-0.00507132	0.969715	0.989833	pseudobulk	edgeR	LRT	0.478393	0.431928
TAC3	CCNH	-0.00343246	0.978944	0.993979	pseudobulk	edgeR	LRT	0.966262	0.951624
TAC3	CCNI	0.164607	0.170653	0.567559	pseudobulk	edgeR	LRT	0.721001	0.725294
TAC3	CCNL1	0.108793	0.167461	0.562822	pseudobulk	edgeR	LRT	0.534117	0.535245
TAC3	CCNL2	0.0265563	0.800137	0.938747	pseudobulk	edgeR	LRT	0.600455	0.575328
TAC3	CCNT1	0.0111374	0.877113	0.962323	pseudobulk	edgeR	LRT	0.376042	0.334831
TAC3	CCNT2	0.0978638	0.034769	0.316746	pseudobulk	edgeR	LRT	0.79909	0.787491
TAC3	CCNT2-AS1	0.077297	0.522022	0.831496	pseudobulk	edgeR	LRT	0.369977	0.361092
TAC3	CCNY	0.0160253	0.729483	0.916208	pseudobulk	edgeR	LRT	0.895754	0.897028
TAC3	CCNYL1	0.114287	0.203499	0.600959	pseudobulk	edgeR	LRT	0.321077	0.316517
TAC3	CCP110	0.00852684	0.874716	0.962166	pseudobulk	edgeR	LRT	0.650872	0.627851
TAC3	CCPG1	0.0322153	0.702324	0.909232	pseudobulk	edgeR	LRT	0.935178	0.931237
TAC3	CCSAP	0.138588	0.0487275	0.349724	pseudobulk	edgeR	LRT	0.6395	0.618867
TAC3	CCSER1	-0.042374	0.604669	0.873371	pseudobulk	edgeR	LRT	1	0.999654
TAC3	CCSER2	0.00300064	0.946273	0.984733	pseudobulk	edgeR	LRT	0.930629	0.909122
TAC3	CCT2	0.0815691	0.499553	0.818874	pseudobulk	edgeR	LRT	0.383245	0.365584
TAC3	CCT3	0.203967	0.132139	0.516655	pseudobulk	edgeR	LRT	0.486353	0.454043
TAC3	CCT4	0.0439586	0.570816	0.859045	pseudobulk	edgeR	LRT	0.498863	0.472357
TAC3	CCT5	0.133237	0.27593	0.663003	pseudobulk	edgeR	LRT	0.351024	0.352799
TAC3	CCT6A	0.0534801	0.622113	0.877395	pseudobulk	edgeR	LRT	0.376422	0.36282
TAC3	CCT8	0.0139595	0.913584	0.975204	pseudobulk	edgeR	LRT	0.477635	0.460608
TAC3	CCZ1	-0.183452	0.16395	0.557802	pseudobulk	edgeR	LRT	0.329416	0.269523
TAC3	CD164	0.0681677	0.466805	0.798735	pseudobulk	edgeR	LRT	0.351403	0.337595
TAC3	CD200	0.103825	0.193539	0.588954	pseudobulk	edgeR	LRT	0.691812	0.693849
TAC3	CD247	-0.159168	0.299599	0.676986	pseudobulk	edgeR	LRT	0.338514	0.266068
TAC3	CD2AP	0.0488422	0.458398	0.791379	pseudobulk	edgeR	LRT	0.616376	0.598134
TAC3	CD46	-0.0292688	0.743249	0.919617	pseudobulk	edgeR	LRT	0.75815	0.747754
TAC3	CD47	-0.0226876	0.726825	0.915318	pseudobulk	edgeR	LRT	0.941622	0.931583
TAC3	CD55	0.0811589	0.278585	0.663457	pseudobulk	edgeR	LRT	0.507961	0.470283
TAC3	CD59	0.122935	0.197317	0.595422	pseudobulk	edgeR	LRT	0.398787	0.403939
TAC3	CD81	0.389604	0.034672	0.316593	pseudobulk	edgeR	LRT	0.363912	0.409813
TAC3	CD99L2	0.0114921	0.8685	0.960616	pseudobulk	edgeR	LRT	0.695603	0.674499
TAC3	CDADC1	0.104932	0.256881	0.645594	pseudobulk	edgeR	LRT	0.319939	0.312716
TAC3	CDC123	-0.0136348	0.855203	0.955242	pseudobulk	edgeR	LRT	0.481804	0.445404
TAC3	CDC14B	-0.0585269	0.491444	0.815295	pseudobulk	edgeR	LRT	0.73768	0.679337
TAC3	CDC16	-0.043628	0.509204	0.822902	pseudobulk	edgeR	LRT	0.589841	0.531099
TAC3	CDC25B	-0.184765	0.070235	0.401382	pseudobulk	edgeR	LRT	0.597043	0.522115
TAC3	CDC27	0.0340395	0.533532	0.84081	pseudobulk	edgeR	LRT	0.86884	0.843124
TAC3	CDC37	0.13225	0.387643	0.741717	pseudobulk	edgeR	LRT	0.324867	0.321355
TAC3	CDC37L1	0.17061	0.0746954	0.410882	pseudobulk	edgeR	LRT	0.40561	0.407395
TAC3	CDC40	0.0380773	0.618393	0.877075	pseudobulk	edgeR	LRT	0.56558	0.550104
TAC3	CDC42	0.0205086	0.828803	0.949157	pseudobulk	edgeR	LRT	0.645565	0.618867
TAC3	CDC42BPA	-0.034698	0.548199	0.847499	pseudobulk	edgeR	LRT	0.998484	0.995162
TAC3	CDC42BPB	0.0630595	0.282355	0.665041	pseudobulk	edgeR	LRT	0.752464	0.723566
TAC3	CDC42SE1	0.11494	0.342727	0.708958	pseudobulk	edgeR	LRT	0.365428	0.368003
TAC3	CDC42SE2	-0.00774196	0.868078	0.960444	pseudobulk	edgeR	LRT	0.678544	0.647892
TAC3	CDC5L	0.174643	0.0145388	0.229751	pseudobulk	edgeR	LRT	0.468537	0.45888
TAC3	CDC7	0.0709964	0.51525	0.827032	pseudobulk	edgeR	LRT	0.351024	0.361437
TAC3	CDC73	0.00762987	0.899913	0.972782	pseudobulk	edgeR	LRT	0.783927	0.769523
TAC3	CDH11	0.0659906	0.521417	0.830935	pseudobulk	edgeR	LRT	0.820318	0.807878
TAC3	CDH12	-0.900897	0.000250987	0.0378805	pseudobulk	edgeR	LRT	0.38931	0.29924
TAC3	CDH13	-0.330559	0.0316813	0.31035	pseudobulk	edgeR	LRT	0.612585	0.549413
TAC3	CDH18	0.347493	0.0286555	0.298398	pseudobulk	edgeR	LRT	0.608415	0.597789
TAC3	CDH2	0.0850379	0.264246	0.654554	pseudobulk	edgeR	LRT	0.908264	0.916724
TAC3	CDH20	-0.299947	0.119015	0.493454	pseudobulk	edgeR	LRT	0.489007	0.429855
TAC3	CDH22	0.272571	0.107632	0.47641	pseudobulk	edgeR	LRT	0.62699	0.62716
TAC3	CDH3	-0.266253	0.0439607	0.339183	pseudobulk	edgeR	LRT	0.333586	0.259502
TAC3	CDH4	-0.189224	0.190255	0.587581	pseudobulk	edgeR	LRT	0.790371	0.723566
TAC3	CDH7	0.00134702	0.99051	0.997705	pseudobulk	edgeR	LRT	0.470811	0.462336
TAC3	CDHR1	-0.109794	0.291261	0.67064	pseudobulk	edgeR	LRT	0.350644	0.325501
TAC3	CDIP1	-0.198467	0.0160823	0.240807	pseudobulk	edgeR	LRT	0.410917	0.342778
TAC3	CDK10	0.0949986	0.468201	0.798735	pseudobulk	edgeR	LRT	0.302502	0.308569
TAC3	CDK12	-0.15798	0.00294118	0.117095	pseudobulk	edgeR	LRT	0.851782	0.780581
TAC3	CDK13	0.0202704	0.628907	0.880768	pseudobulk	edgeR	LRT	0.971948	0.96199
TAC3	CDK14	-0.0623588	0.372626	0.730413	pseudobulk	edgeR	LRT	0.925701	0.898411
TAC3	CDK17	-0.106249	0.0589087	0.378676	pseudobulk	edgeR	LRT	0.754359	0.709399
TAC3	CDK18	-0.0102048	0.929612	0.981219	pseudobulk	edgeR	LRT	0.421911	0.398411
TAC3	CDK19	5.44338e-05	0.999343	0.99962	pseudobulk	edgeR	LRT	0.630402	0.586386
TAC3	CDK5R1	0.162761	0.123549	0.501573	pseudobulk	edgeR	LRT	0.500758	0.490325
TAC3	CDK5RAP1	0.0227627	0.812377	0.944425	pseudobulk	edgeR	LRT	0.42229	0.395646
TAC3	CDK5RAP2	-0.0386663	0.625102	0.879086	pseudobulk	edgeR	LRT	0.724412	0.680373
TAC3	CDK5RAP3	0.0289761	0.836361	0.950542	pseudobulk	edgeR	LRT	0.315011	0.306496
TAC3	CDK6	0.0266543	0.776714	0.932822	pseudobulk	edgeR	LRT	0.696361	0.677609
TAC3	CDK7	0.0414049	0.65402	0.889478	pseudobulk	edgeR	LRT	0.319181	0.304423
TAC3	CDK8	-0.0266844	0.657856	0.891222	pseudobulk	edgeR	LRT	0.902578	0.881824
TAC3	CDKAL1	0.0697754	0.217805	0.614859	pseudobulk	edgeR	LRT	0.951857	0.950587
TAC3	CDKL1	-0.0937411	0.425931	0.766364	pseudobulk	edgeR	LRT	0.564064	0.48065
TAC3	CDKL2	-0.0244306	0.731424	0.916474	pseudobulk	edgeR	LRT	0.682335	0.647892
TAC3	CDKL3	-0.0323499	0.636824	0.882999	pseudobulk	edgeR	LRT	0.614481	0.573601
TAC3	CDKL5	-0.144311	0.0354163	0.319099	pseudobulk	edgeR	LRT	0.859742	0.812716
TAC3	CDKN1B	0.205696	0.121034	0.498115	pseudobulk	edgeR	LRT	0.335481	0.343469
TAC3	CDKN1C	0.256958	0.151313	0.541659	pseudobulk	edgeR	LRT	0.363912	0.413614
TAC3	CDON	-0.0435658	0.652823	0.889478	pseudobulk	edgeR	LRT	0.87718	0.841742
TAC3	CDR2	-0.11332	0.125996	0.506596	pseudobulk	edgeR	LRT	0.691054	0.629924
TAC3	CDRT4	-0.0493367	0.554525	0.851044	pseudobulk	edgeR	LRT	0.75019	0.701106
TAC3	CDS1	-0.159762	0.0314527	0.31035	pseudobulk	edgeR	LRT	0.438969	0.386317
TAC3	CDS2	0.0531083	0.288046	0.668058	pseudobulk	edgeR	LRT	0.818044	0.780581
TAC3	CDV3	-0.144067	0.241686	0.635598	pseudobulk	edgeR	LRT	0.351782	0.287491
TAC3	CDYL	0.115299	0.213443	0.611071	pseudobulk	edgeR	LRT	0.509477	0.502419
TAC3	CDYL2	-0.0932728	0.277632	0.663284	pseudobulk	edgeR	LRT	0.645565	0.605736
TAC3	CEBPZ	0.259247	0.0136447	0.227082	pseudobulk	edgeR	LRT	0.45906	0.459917
TAC3	CEBPZOS	0.232142	0.000422153	0.0475138	pseudobulk	edgeR	LRT	0.481804	0.479959
TAC3	CECR2	0.197605	0.0396397	0.331373	pseudobulk	edgeR	LRT	0.808946	0.801659
TAC3	CELF1	-0.225709	0.000815226	0.061837	pseudobulk	edgeR	LRT	0.910159	0.872495
TAC3	CELF2	-0.107473	0.202285	0.600187	pseudobulk	edgeR	LRT	0.997726	0.995508
TAC3	CELF3	0.171347	0.0411815	0.334079	pseudobulk	edgeR	LRT	0.350644	0.346234
TAC3	CELF4	0.0681899	0.359722	0.720178	pseudobulk	edgeR	LRT	0.997726	0.999309
TAC3	CELF5	-0.0363793	0.702861	0.909354	pseudobulk	edgeR	LRT	0.842305	0.78369
TAC3	CELF6	0.12479	0.0563026	0.367948	pseudobulk	edgeR	LRT	0.624337	0.613683
TAC3	CELSR2	-0.0864348	0.373909	0.730526	pseudobulk	edgeR	LRT	0.359742	0.3217
TAC3	CEMIP	0.264807	0.103084	0.470438	pseudobulk	edgeR	LRT	0.296058	0.320663
TAC3	CEMIP2	-0.152317	0.0962619	0.453968	pseudobulk	edgeR	LRT	0.365049	0.318936
TAC3	CEND1	-0.177239	0.176181	0.573164	pseudobulk	edgeR	LRT	0.454132	0.408086
TAC3	CENPC	0.0810982	0.209089	0.606853	pseudobulk	edgeR	LRT	0.86884	0.874223
TAC3	CENPJ	-0.103904	0.48869	0.813384	pseudobulk	edgeR	LRT	0.366945	0.325501
TAC3	CENPP	-0.112678	0.29919	0.676734	pseudobulk	edgeR	LRT	0.685368	0.621631
TAC3	CENPV	0.161473	0.130939	0.514195	pseudobulk	edgeR	LRT	0.366945	0.368003
TAC3	CEP104	-0.014942	0.839924	0.950902	pseudobulk	edgeR	LRT	0.525019	0.491707
TAC3	CEP112	0.229123	0.0116371	0.215989	pseudobulk	edgeR	LRT	0.820318	0.803041
TAC3	CEP120	0.00980322	0.895213	0.971812	pseudobulk	edgeR	LRT	0.62699	0.592605
TAC3	CEP126	0.102595	0.239942	0.635598	pseudobulk	edgeR	LRT	0.707733	0.702142
TAC3	CEP162	0.125238	0.150458	0.540171	pseudobulk	edgeR	LRT	0.483321	0.492398
TAC3	CEP164	0.0542451	0.506554	0.821383	pseudobulk	edgeR	LRT	0.568234	0.56358
TAC3	CEP170	0.0356581	0.445596	0.781232	pseudobulk	edgeR	LRT	0.898029	0.884243
TAC3	CEP192	0.0160268	0.745847	0.92125	pseudobulk	edgeR	LRT	0.833586	0.816862
TAC3	CEP250	-0.123207	0.104315	0.473216	pseudobulk	edgeR	LRT	0.609932	0.532481
TAC3	CEP290	-0.141288	0.115711	0.489061	pseudobulk	edgeR	LRT	0.837377	0.798894
TAC3	CEP295	0.0195055	0.745362	0.921125	pseudobulk	edgeR	LRT	0.712282	0.67519
TAC3	CEP350	-0.0292172	0.56029	0.854668	pseudobulk	edgeR	LRT	0.929492	0.902557
TAC3	CEP44	0.0408698	0.676858	0.897896	pseudobulk	edgeR	LRT	0.451478	0.416379
TAC3	CEP57	0.0314517	0.626517	0.879677	pseudobulk	edgeR	LRT	0.795299	0.772287
TAC3	CEP57L1	0.116367	0.0840558	0.432956	pseudobulk	edgeR	LRT	0.499621	0.485142
TAC3	CEP63	0.1181	0.0693861	0.399565	pseudobulk	edgeR	LRT	0.720622	0.704216
TAC3	CEP68	-0.0616183	0.422063	0.763976	pseudobulk	edgeR	LRT	0.589841	0.542502
TAC3	CEP70	0.0838976	0.128722	0.510928	pseudobulk	edgeR	LRT	0.760045	0.739806
TAC3	CEP76	0.0341823	0.755579	0.925184	pseudobulk	edgeR	LRT	0.355572	0.326192
TAC3	CEP78	-0.0708872	0.386202	0.741326	pseudobulk	edgeR	LRT	0.520091	0.484105
TAC3	CEP83	0.12677	0.117426	0.491676	pseudobulk	edgeR	LRT	0.488249	0.475121
TAC3	CEP85L	-0.0864473	0.140612	0.524887	pseudobulk	edgeR	LRT	0.824867	0.795439
TAC3	CEP89	0.105645	0.245146	0.636629	pseudobulk	edgeR	LRT	0.484458	0.453352
TAC3	CEP95	-0.0187776	0.743775	0.919637	pseudobulk	edgeR	LRT	0.74602	0.703179
TAC3	CEP97	0.0479032	0.381463	0.736554	pseudobulk	edgeR	LRT	0.616376	0.59226
TAC3	CEPT1	0.0828701	0.211311	0.60921	pseudobulk	edgeR	LRT	0.58188	0.571182
TAC3	CER1	0.548209	0.000417149	0.0475138	pseudobulk	edgeR	LRT	0.542835	0.607118
TAC3	CERK	0.0289521	0.644	0.886239	pseudobulk	edgeR	LRT	0.52881	0.49378
TAC3	CERS4	-0.278833	0.0265656	0.291497	pseudobulk	edgeR	LRT	0.718347	0.610228
TAC3	CERS5	-0.0111048	0.868379	0.960616	pseudobulk	edgeR	LRT	0.724412	0.705943
TAC3	CERS6	0.0593868	0.521363	0.830935	pseudobulk	edgeR	LRT	0.9674	0.949205
TAC3	CERT1	0.0733639	0.105629	0.474181	pseudobulk	edgeR	LRT	0.853677	0.838632
TAC3	CES4A	-0.00853072	0.952225	0.985032	pseudobulk	edgeR	LRT	0.331312	0.323082
TAC3	CFAP100	0.39919	0.000428586	0.0475138	pseudobulk	edgeR	LRT	0.302123	0.332757
TAC3	CFAP161	-0.245783	0.147889	0.536467	pseudobulk	edgeR	LRT	0.727066	0.647892
TAC3	CFAP221	-0.0949003	0.393501	0.745138	pseudobulk	edgeR	LRT	0.493177	0.443677
TAC3	CFAP298	0.226104	0.0207819	0.260285	pseudobulk	edgeR	LRT	0.482942	0.497581
TAC3	CFAP36	0.127423	0.104655	0.47341	pseudobulk	edgeR	LRT	0.56558	0.565308
TAC3	CFAP43	0.0140524	0.923324	0.97874	pseudobulk	edgeR	LRT	0.351782	0.335176
TAC3	CFAP44	0.226633	0.138812	0.521507	pseudobulk	edgeR	LRT	0.351024	0.336558
TAC3	CFAP61	-0.562857	0.00448909	0.142504	pseudobulk	edgeR	LRT	0.77862	0.712163
TAC3	CFAP69	0.141409	0.0466193	0.344553	pseudobulk	edgeR	LRT	0.520091	0.502764
TAC3	CFAP70	-0.357964	0.00458074	0.144776	pseudobulk	edgeR	LRT	0.585671	0.50622
TAC3	CFAP97	0.203042	0.0705559	0.402006	pseudobulk	edgeR	LRT	0.465883	0.486178
TAC3	CFDP1	0.0928681	0.0917977	0.445489	pseudobulk	edgeR	LRT	0.673237	0.656876
TAC3	CFL1	0.12523	0.429062	0.769168	pseudobulk	edgeR	LRT	0.436315	0.439876
TAC3	CFL2	0.0631402	0.676701	0.897896	pseudobulk	edgeR	LRT	0.302881	0.291638
TAC3	CFLAR	0.0621677	0.416323	0.760076	pseudobulk	edgeR	LRT	0.449583	0.435729
TAC3	CGGBP1	0.269412	0.0661834	0.391237	pseudobulk	edgeR	LRT	0.50417	0.544921
TAC3	CGREF1	0.016368	0.843648	0.95213	pseudobulk	edgeR	LRT	0.351403	0.326883
TAC3	CGRRF1	0.0782238	0.329731	0.697809	pseudobulk	edgeR	LRT	0.351403	0.31859
TAC3	CHCHD10	0.020793	0.908617	0.97433	pseudobulk	edgeR	LRT	0.336619	0.308915
TAC3	CHCHD2	0.270593	0.173838	0.570437	pseudobulk	edgeR	LRT	0.399166	0.428473
TAC3	CHCHD3	-0.0554714	0.343565	0.709415	pseudobulk	edgeR	LRT	0.867324	0.836213
TAC3	CHCHD6	-0.00754452	0.909099	0.974633	pseudobulk	edgeR	LRT	0.675891	0.623013
TAC3	CHD1	0.0778693	0.105984	0.474483	pseudobulk	edgeR	LRT	0.735406	0.715964
TAC3	CHD2	-0.0604504	0.277887	0.663284	pseudobulk	edgeR	LRT	0.957165	0.936075
TAC3	CHD4	0.0351902	0.580779	0.864919	pseudobulk	edgeR	LRT	0.621683	0.580166
TAC3	CHD5	0.00852826	0.926463	0.979958	pseudobulk	edgeR	LRT	0.767248	0.739806
TAC3	CHD6	0.00352659	0.938638	0.982992	pseudobulk	edgeR	LRT	0.940485	0.929164
TAC3	CHD7	0.13292	0.0440618	0.339183	pseudobulk	edgeR	LRT	0.933662	0.921216
TAC3	CHD8	-0.104352	0.0449156	0.339981	pseudobulk	edgeR	LRT	0.735785	0.678645
TAC3	CHD9	-0.012497	0.753611	0.924171	pseudobulk	edgeR	LRT	0.992798	0.992398
TAC3	CHFR	-0.121197	0.112885	0.484882	pseudobulk	edgeR	LRT	0.694086	0.608155
TAC3	CHGA	0.112144	0.386542	0.741326	pseudobulk	edgeR	LRT	0.379833	0.392536
TAC3	CHGB	0.452995	0.0192768	0.253947	pseudobulk	edgeR	LRT	0.391585	0.43953
TAC3	CHIC1	-0.0200343	0.721477	0.913166	pseudobulk	edgeR	LRT	0.748294	0.692122
TAC3	CHIC2	0.0854788	0.118834	0.493454	pseudobulk	edgeR	LRT	0.68044	0.645819
TAC3	CHKA	-0.135542	0.134076	0.519128	pseudobulk	edgeR	LRT	0.641395	0.55736
TAC3	CHKB	0.175651	0.126916	0.508145	pseudobulk	edgeR	LRT	0.31577	0.323082
TAC3	CHKB-DT	0.196396	0.116957	0.491603	pseudobulk	edgeR	LRT	0.438211	0.449896
TAC3	CHL1	-0.0520866	0.566353	0.857022	pseudobulk	edgeR	LRT	0.919636	0.894955
TAC3	CHM	0.101808	0.0666877	0.39325	pseudobulk	edgeR	LRT	0.852161	0.833449
TAC3	CHMP2B	0.184327	0.0243189	0.279413	pseudobulk	edgeR	LRT	0.354435	0.354872
TAC3	CHMP3	0.0996323	0.23999	0.635598	pseudobulk	edgeR	LRT	0.414708	0.393227
TAC3	CHMP5	0.0611956	0.591887	0.866639	pseudobulk	edgeR	LRT	0.354814	0.326538
TAC3	CHN1	0.0900863	0.273409	0.661633	pseudobulk	edgeR	LRT	0.611069	0.613338
TAC3	CHORDC1	0.111395	0.433513	0.770952	pseudobulk	edgeR	LRT	0.689917	0.670698
TAC3	CHP1	-0.0196329	0.83746	0.950542	pseudobulk	edgeR	LRT	0.332828	0.30546
TAC3	CHPT1	0.0662156	0.329208	0.697809	pseudobulk	edgeR	LRT	0.782032	0.776088
TAC3	CHRM2	-0.243444	0.00201928	0.0963471	pseudobulk	edgeR	LRT	0.952237	0.932274
TAC3	CHRNA3	0.156095	0.243639	0.636629	pseudobulk	edgeR	LRT	0.539803	0.552868
TAC3	CHRNA7	-0.223812	0.0159435	0.240354	pseudobulk	edgeR	LRT	0.835102	0.761921
TAC3	CHROMR	0.0905165	0.493915	0.816939	pseudobulk	edgeR	LRT	0.308567	0.288528
TAC3	CHST11	0.117174	0.149916	0.539337	pseudobulk	edgeR	LRT	0.977635	0.971666
TAC3	CHST12	-0.126662	0.212104	0.609811	pseudobulk	edgeR	LRT	0.310842	0.266413
TAC3	CHST9	-0.864406	0.0634972	0.384829	pseudobulk	edgeR	LRT	0.355951	0.240498
TAC3	CHSY1	-0.0588498	0.455887	0.788744	pseudobulk	edgeR	LRT	0.496967	0.442294
TAC3	CHSY3	-0.0453518	0.769677	0.930053	pseudobulk	edgeR	LRT	0.836998	0.854181
TAC3	CHTOP	0.132704	0.17757	0.574137	pseudobulk	edgeR	LRT	0.382108	0.379406
TAC3	CHUK	0.0200072	0.836208	0.950542	pseudobulk	edgeR	LRT	0.361638	0.324464
TAC3	CHURC1	0.315636	0.000527028	0.0534478	pseudobulk	edgeR	LRT	0.459439	0.488597
TAC3	CIAO1	-0.0196047	0.846807	0.952777	pseudobulk	edgeR	LRT	0.529568	0.501728
TAC3	CIAPIN1	-0.0109808	0.906349	0.973346	pseudobulk	edgeR	LRT	0.314632	0.286455
TAC3	CIR1	0.213123	0.000993988	0.0662153	pseudobulk	edgeR	LRT	0.633813	0.657222
TAC3	CIRBP	0.233214	0.189559	0.587006	pseudobulk	edgeR	LRT	0.734268	0.788182
TAC3	CISD1	-0.0450059	0.593429	0.866975	pseudobulk	edgeR	LRT	0.63116	0.613683
TAC3	CISD2	0.135189	0.257664	0.645594	pseudobulk	edgeR	LRT	0.357468	0.35038
TAC3	CIT	-0.284161	0.00557803	0.155796	pseudobulk	edgeR	LRT	0.685747	0.601935
TAC3	CIZ1	-0.184754	0.0127748	0.218837	pseudobulk	edgeR	LRT	0.393101	0.324464
TAC3	CKAP2	0.131575	0.168602	0.564906	pseudobulk	edgeR	LRT	0.411676	0.400829
TAC3	CKAP5	0.0434058	0.363039	0.721473	pseudobulk	edgeR	LRT	0.784306	0.733587
TAC3	CKB	0.0633972	0.714661	0.911187	pseudobulk	edgeR	LRT	0.641395	0.658258
TAC3	CKLF	0.0692501	0.452471	0.787153	pseudobulk	edgeR	LRT	0.362017	0.326538
TAC3	CKMT1B	-0.188807	0.134752	0.519542	pseudobulk	edgeR	LRT	0.415087	0.354527
TAC3	CKMT2-AS1	-0.113416	0.247813	0.638639	pseudobulk	edgeR	LRT	0.567475	0.494817
TAC3	CLASP1	0.0180524	0.749845	0.921649	pseudobulk	edgeR	LRT	0.992418	0.984451
TAC3	CLASP2	0.0396384	0.368676	0.72706	pseudobulk	edgeR	LRT	0.997726	0.998272
TAC3	CLASRP	-0.117716	0.232742	0.627968	pseudobulk	edgeR	LRT	0.516679	0.456462
TAC3	CLCC1	-0.0165391	0.848423	0.952788	pseudobulk	edgeR	LRT	0.318044	0.282308
TAC3	CLCN3	0.0850696	0.164906	0.559652	pseudobulk	edgeR	LRT	0.813116	0.815826
TAC3	CLCN4	-0.0591683	0.432293	0.770952	pseudobulk	edgeR	LRT	0.593252	0.564271
TAC3	CLCN5	0.00809289	0.925032	0.979775	pseudobulk	edgeR	LRT	0.433662	0.409122
TAC3	CLCN6	0.00716814	0.916833	0.9766	pseudobulk	edgeR	LRT	0.524261	0.482032
TAC3	CLCN7	-0.253114	0.0102223	0.203486	pseudobulk	edgeR	LRT	0.351782	0.275052
TAC3	CLDN12	-0.163143	0.0827086	0.430591	pseudobulk	edgeR	LRT	0.603867	0.539737
TAC3	CLDND1	-0.107768	0.283282	0.665041	pseudobulk	edgeR	LRT	0.431766	0.390117
TAC3	CLEC16A	-0.0875199	0.220049	0.615795	pseudobulk	edgeR	LRT	0.827142	0.790947
TAC3	CLEC2L	-0.240431	0.0120258	0.216517	pseudobulk	edgeR	LRT	0.50417	0.425708
TAC3	CLGN	0.194686	0.041269	0.33414	pseudobulk	edgeR	LRT	0.308946	0.31237
TAC3	CLHC1	-0.129758	0.24108	0.635598	pseudobulk	edgeR	LRT	0.612585	0.572218
TAC3	CLINT1	-0.0596757	0.399181	0.750518	pseudobulk	edgeR	LRT	0.522745	0.482032
TAC3	CLIP1	-0.0803806	0.145924	0.532421	pseudobulk	edgeR	LRT	0.830553	0.786455
TAC3	CLIP2	-0.160151	0.108112	0.477578	pseudobulk	edgeR	LRT	0.751706	0.654803
TAC3	CLIP3	0.0654911	0.546571	0.846972	pseudobulk	edgeR	LRT	0.568992	0.556669
TAC3	CLIP4	0.0297565	0.674909	0.897896	pseudobulk	edgeR	LRT	0.869598	0.839323
TAC3	CLK1	-0.00573838	0.954632	0.985379	pseudobulk	edgeR	LRT	0.714177	0.687284
TAC3	CLK4	0.0636809	0.422433	0.764043	pseudobulk	edgeR	LRT	0.453374	0.441949
TAC3	CLN5	0.263061	0.0234153	0.275704	pseudobulk	edgeR	LRT	0.306293	0.315135
TAC3	CLNS1A	-0.0218744	0.700027	0.907469	pseudobulk	edgeR	LRT	0.805155	0.774015
TAC3	CLOCK	0.062458	0.234319	0.629334	pseudobulk	edgeR	LRT	0.886657	0.870422
TAC3	CLPB	-0.0264942	0.742843	0.919431	pseudobulk	edgeR	LRT	0.391585	0.358328
TAC3	CLPTM1	-0.083839	0.317249	0.692782	pseudobulk	edgeR	LRT	0.468537	0.421907
TAC3	CLPX	0.0657772	0.387755	0.741717	pseudobulk	edgeR	LRT	0.420394	0.39461
TAC3	CLSTN1	0.0339333	0.550918	0.849126	pseudobulk	edgeR	LRT	0.902957	0.907395
TAC3	CLSTN2	0.197561	0.0781655	0.421918	pseudobulk	edgeR	LRT	0.915466	0.927436
TAC3	CLSTN3	-0.150017	0.0325017	0.312586	pseudobulk	edgeR	LRT	0.689158	0.618521
TAC3	CLTA	0.0171953	0.854566	0.955025	pseudobulk	edgeR	LRT	0.632297	0.592605
TAC3	CLTB	0.0294115	0.807279	0.94207	pseudobulk	edgeR	LRT	0.403715	0.371458
TAC3	CLTC	0.0216823	0.71949	0.91271	pseudobulk	edgeR	LRT	0.867324	0.850726
TAC3	CLTCL1	0.0635686	0.614814	0.876429	pseudobulk	edgeR	LRT	0.40561	0.396683
TAC3	CLU	0.317334	0.0356916	0.319099	pseudobulk	edgeR	LRT	0.630023	0.640636
TAC3	CLUAP1	0.0321482	0.574566	0.861704	pseudobulk	edgeR	LRT	0.546626	0.524879
TAC3	CLVS1	-0.210808	0.066182	0.391237	pseudobulk	edgeR	LRT	0.722896	0.625432
TAC3	CLVS2	0.0541287	0.46086	0.793348	pseudobulk	edgeR	LRT	0.6558	0.625432
TAC3	CMAS	0.112145	0.246137	0.637817	pseudobulk	edgeR	LRT	0.406748	0.403594
TAC3	CMC1	0.0099204	0.906887	0.973397	pseudobulk	edgeR	LRT	0.625853	0.604008
TAC3	CMC2	-0.0620812	0.451473	0.786234	pseudobulk	edgeR	LRT	0.653904	0.621285
TAC3	CMIP	-0.00467654	0.943752	0.984022	pseudobulk	edgeR	LRT	0.925701	0.898756
TAC3	CMPK1	-0.0495812	0.519973	0.830435	pseudobulk	edgeR	LRT	0.51213	0.469592
TAC3	CMSS1	0.0108211	0.8603	0.957778	pseudobulk	edgeR	LRT	0.947688	0.93642
TAC3	CMTM4	-0.105521	0.119529	0.49473	pseudobulk	edgeR	LRT	0.551554	0.488597
TAC3	CMTR1	0.117739	0.204062	0.601173	pseudobulk	edgeR	LRT	0.360879	0.340705
TAC3	CMYA5	0.000144856	0.998628	0.99962	pseudobulk	edgeR	LRT	0.600455	0.594333
TAC3	CNBP	0.0845138	0.316565	0.692782	pseudobulk	edgeR	LRT	0.544731	0.530062
TAC3	CNIH1	0.060448	0.495338	0.817111	pseudobulk	edgeR	LRT	0.479151	0.442294
TAC3	CNIH3	0.0570612	0.401698	0.752557	pseudobulk	edgeR	LRT	0.755497	0.733241
TAC3	CNKSR2	-0.27105	0.0136451	0.227082	pseudobulk	edgeR	LRT	0.733131	0.647547
TAC3	CNNM1	-0.200894	0.00638823	0.164406	pseudobulk	edgeR	LRT	0.730478	0.672426
TAC3	CNNM2	-0.0487857	0.385105	0.741326	pseudobulk	edgeR	LRT	0.930629	0.897374
TAC3	CNNM4	-0.0846631	0.468186	0.798735	pseudobulk	edgeR	LRT	0.309704	0.272633
TAC3	CNOT1	0.106521	0.110858	0.482394	pseudobulk	edgeR	LRT	0.683093	0.667588
TAC3	CNOT10	-0.09978	0.152046	0.541848	pseudobulk	edgeR	LRT	0.612964	0.55114
TAC3	CNOT2	0.0295879	0.629821	0.881261	pseudobulk	edgeR	LRT	0.880591	0.860401
TAC3	CNOT4	-0.030283	0.551939	0.850025	pseudobulk	edgeR	LRT	0.862775	0.837249
TAC3	CNOT6	0.126788	0.049224	0.349724	pseudobulk	edgeR	LRT	0.575436	0.576019
TAC3	CNOT6L	0.0685927	0.231641	0.626027	pseudobulk	edgeR	LRT	0.833207	0.795784
TAC3	CNOT7	0.072102	0.320551	0.69361	pseudobulk	edgeR	LRT	0.477255	0.451624
TAC3	CNOT9	0.0523194	0.379894	0.736554	pseudobulk	edgeR	LRT	0.554208	0.541465
TAC3	CNPY2	0.13625	0.238175	0.633667	pseudobulk	edgeR	LRT	0.473844	0.47132
TAC3	CNR1	0.171757	0.196749	0.594387	pseudobulk	edgeR	LRT	0.427218	0.426054
TAC3	CNRIP1	0.131622	0.0633615	0.384653	pseudobulk	edgeR	LRT	0.590978	0.616448
TAC3	CNST	-0.0196118	0.694152	0.905166	pseudobulk	edgeR	LRT	0.668688	0.629233
TAC3	CNTFR	0.24285	0.0141936	0.229325	pseudobulk	edgeR	LRT	0.307051	0.324119
TAC3	CNTLN	0.0419928	0.640403	0.884389	pseudobulk	edgeR	LRT	0.723654	0.68452
TAC3	CNTN1	-0.0384442	0.646443	0.886316	pseudobulk	edgeR	LRT	0.996588	0.995853
TAC3	CNTN2	-0.0886402	0.452934	0.787247	pseudobulk	edgeR	LRT	0.302123	0.260539
TAC3	CNTN3	-0.0668236	0.564614	0.856726	pseudobulk	edgeR	LRT	0.537908	0.494126
TAC3	CNTN4	-0.703611	7.00946e-05	0.0192917	pseudobulk	edgeR	LRT	0.75398	0.659986
TAC3	CNTN5	0.0159568	0.937379	0.982366	pseudobulk	edgeR	LRT	0.338893	0.340359
TAC3	CNTNAP1	-0.115132	0.137473	0.52111	pseudobulk	edgeR	LRT	0.455269	0.410159
TAC3	CNTNAP2	-0.33097	0.00371955	0.129484	pseudobulk	edgeR	LRT	0.984458	0.959572
TAC3	CNTNAP3B	-0.140585	0.520162	0.830554	pseudobulk	edgeR	LRT	0.458302	0.413269
TAC3	CNTNAP4	-0.441724	0.000621194	0.0573888	pseudobulk	edgeR	LRT	0.956027	0.927782
TAC3	CNTNAP5	0.516816	0.00167511	0.0862204	pseudobulk	edgeR	LRT	0.937832	0.965446
TAC3	CNTRL	0.0234365	0.727294	0.915437	pseudobulk	edgeR	LRT	0.73351	0.695232
TAC3	COA1	-0.00736891	0.9125	0.975204	pseudobulk	edgeR	LRT	0.892343	0.865584
TAC3	COA6	-0.182518	0.0688891	0.399415	pseudobulk	edgeR	LRT	0.340788	0.284036
TAC3	COCH	0.000330696	0.997091	0.99962	pseudobulk	edgeR	LRT	0.394996	0.383207
TAC3	COG1	0.190864	0.0421607	0.335331	pseudobulk	edgeR	LRT	0.329037	0.330684
TAC3	COG2	-0.033624	0.651447	0.889478	pseudobulk	edgeR	LRT	0.354056	0.311679
TAC3	COG3	-0.0155213	0.823001	0.947759	pseudobulk	edgeR	LRT	0.543973	0.507256
TAC3	COG4	0.0987708	0.285546	0.666575	pseudobulk	edgeR	LRT	0.308946	0.303732
TAC3	COG5	-0.0429664	0.477643	0.805499	pseudobulk	edgeR	LRT	0.924564	0.901866
TAC3	COG6	-0.0417945	0.433393	0.770952	pseudobulk	edgeR	LRT	0.862775	0.84105
TAC3	COG7	9.93573e-05	0.999075	0.99962	pseudobulk	edgeR	LRT	0.518575	0.492398
TAC3	COL12A1	-0.591491	0.0139148	0.228392	pseudobulk	edgeR	LRT	0.317286	0.231859
TAC3	COL19A1	-0.568706	0.0256985	0.286661	pseudobulk	edgeR	LRT	0.605383	0.534554
TAC3	COL21A1	0.190882	0.0656529	0.390774	pseudobulk	edgeR	LRT	0.656179	0.672426
TAC3	COL26A1	-0.1165	0.461548	0.793965	pseudobulk	edgeR	LRT	0.329037	0.280581
TAC3	COL28A1	-0.128491	0.243696	0.636629	pseudobulk	edgeR	LRT	0.41812	0.363165
TAC3	COL6A1	0.0620443	0.627678	0.879738	pseudobulk	edgeR	LRT	0.515921	0.503801
TAC3	COL7A1	0.15393	0.218092	0.614859	pseudobulk	edgeR	LRT	0.344579	0.345888
TAC3	COLGALT2	-0.0250756	0.789346	0.935803	pseudobulk	edgeR	LRT	0.406368	0.373186
TAC3	COLQ	-0.247701	0.00171153	0.086854	pseudobulk	edgeR	LRT	0.716073	0.636489
TAC3	COMMD1	-0.0117164	0.846119	0.952777	pseudobulk	edgeR	LRT	0.883624	0.856945
TAC3	COMMD10	-0.0429379	0.57215	0.860074	pseudobulk	edgeR	LRT	0.72138	0.668625
TAC3	COMMD6	0.132375	0.38946	0.742054	pseudobulk	edgeR	LRT	0.30326	0.322046
TAC3	COMMD7	0.104189	0.140928	0.524954	pseudobulk	edgeR	LRT	0.408643	0.406704
TAC3	COMT	-0.0897985	0.317645	0.692782	pseudobulk	edgeR	LRT	0.433283	0.3915
TAC3	COP1	0.0382302	0.407168	0.757175	pseudobulk	edgeR	LRT	0.948825	0.937457
TAC3	COPA	0.0291821	0.636466	0.882999	pseudobulk	edgeR	LRT	0.752464	0.728404
TAC3	COPB1	-0.00720939	0.901653	0.972939	pseudobulk	edgeR	LRT	0.590599	0.566344
TAC3	COPB2	0.0846208	0.304336	0.682569	pseudobulk	edgeR	LRT	0.520849	0.489288
TAC3	COPG2	0.107352	0.110491	0.481884	pseudobulk	edgeR	LRT	0.637604	0.632688
TAC3	COPS2	0.042818	0.572479	0.860074	pseudobulk	edgeR	LRT	0.655042	0.636144
TAC3	COPS4	0.108579	0.192696	0.588537	pseudobulk	edgeR	LRT	0.528431	0.525916
TAC3	COPS6	0.310524	0.0371137	0.322996	pseudobulk	edgeR	LRT	0.322214	0.355909
TAC3	COPS7B	-0.00542408	0.958754	0.986981	pseudobulk	edgeR	LRT	0.347233	0.328611
TAC3	COQ4	-0.000262249	0.998675	0.99962	pseudobulk	edgeR	LRT	0.462851	0.453352
TAC3	COQ8A	-0.148429	0.0244641	0.279822	pseudobulk	edgeR	LRT	0.639121	0.585349
TAC3	COQ9	-0.0810111	0.328982	0.697809	pseudobulk	edgeR	LRT	0.363154	0.322737
TAC3	CORO1C	0.0353833	0.543098	0.845025	pseudobulk	edgeR	LRT	0.688779	0.667588
TAC3	CORO2A	-0.034543	0.738041	0.918451	pseudobulk	edgeR	LRT	0.376042	0.329302
TAC3	CORO2B	0.0257	0.761624	0.926699	pseudobulk	edgeR	LRT	0.949583	0.94575
TAC3	CORO6	-0.108689	0.434003	0.771632	pseudobulk	edgeR	LRT	0.400303	0.373531
TAC3	COX10	-0.133819	0.162722	0.557004	pseudobulk	edgeR	LRT	0.465125	0.399102
TAC3	COX10-AS1	-0.0864735	0.494063	0.816939	pseudobulk	edgeR	LRT	0.467779	0.419834
TAC3	COX11	0.0373396	0.582807	0.865435	pseudobulk	edgeR	LRT	0.581122	0.550795
TAC3	COX15	0.204157	0.0715661	0.402006	pseudobulk	edgeR	LRT	0.335481	0.340014
TAC3	COX16	-0.0497209	0.569629	0.858887	pseudobulk	edgeR	LRT	0.472707	0.438839
TAC3	COX19	-0.103666	0.441925	0.777279	pseudobulk	edgeR	LRT	0.383245	0.335176
TAC3	COX20	0.273961	0.0176302	0.248622	pseudobulk	edgeR	LRT	0.389689	0.420525
TAC3	COX4I1	0.261435	0.200629	0.59945	pseudobulk	edgeR	LRT	0.380591	0.42018
TAC3	COX6B1	0.182195	0.361946	0.72053	pseudobulk	edgeR	LRT	0.306293	0.305114
TAC3	COX6C	-0.0870363	0.407536	0.757273	pseudobulk	edgeR	LRT	0.510614	0.463027
TAC3	COX7A2	0.124617	0.434898	0.773033	pseudobulk	edgeR	LRT	0.302123	0.301659
TAC3	COX7A2L	-0.0139614	0.90777	0.973711	pseudobulk	edgeR	LRT	0.501516	0.476158
TAC3	COX7C	0.489191	0.0188614	0.25123	pseudobulk	edgeR	LRT	0.474602	0.538355
TAC3	CPB2-AS1	0.0512511	0.517169	0.82796	pseudobulk	edgeR	LRT	0.601213	0.576365
TAC3	CPD	-0.00915516	0.895634	0.971812	pseudobulk	edgeR	LRT	0.663002	0.611956
TAC3	CPE	0.0468627	0.469854	0.799851	pseudobulk	edgeR	LRT	0.932146	0.935729
TAC3	CPEB1	0.0308735	0.665563	0.894015	pseudobulk	edgeR	LRT	0.689158	0.667934
TAC3	CPEB2	-0.215802	0.0165951	0.243553	pseudobulk	edgeR	LRT	0.632676	0.561507
TAC3	CPEB2-DT	-0.11991	0.35633	0.718238	pseudobulk	edgeR	LRT	0.328279	0.271596
TAC3	CPEB3	-0.105072	0.0458056	0.342757	pseudobulk	edgeR	LRT	0.976118	0.972011
TAC3	CPEB4	-0.0664145	0.235425	0.629984	pseudobulk	edgeR	LRT	0.960197	0.944368
TAC3	CPED1	-0.416596	0.0828203	0.430591	pseudobulk	edgeR	LRT	0.345337	0.291638
TAC3	CPLANE1	-0.0715542	0.170104	0.566991	pseudobulk	edgeR	LRT	0.956785	0.940567
TAC3	CPLX2	0.0806213	0.303306	0.681093	pseudobulk	edgeR	LRT	0.744124	0.753974
TAC3	CPNE1	-0.0325451	0.60074	0.870662	pseudobulk	edgeR	LRT	0.617134	0.574983
TAC3	CPNE3	0.0718017	0.285387	0.666575	pseudobulk	edgeR	LRT	0.57771	0.554941
TAC3	CPNE4	-0.453275	0.0129423	0.219441	pseudobulk	edgeR	LRT	0.936315	0.893227
TAC3	CPNE5	-0.00842475	0.905499	0.973346	pseudobulk	edgeR	LRT	0.887036	0.861437
TAC3	CPNE8	0.218753	0.345035	0.711078	pseudobulk	edgeR	LRT	0.471569	0.484105
TAC3	CPQ	0.119076	0.0877897	0.440538	pseudobulk	edgeR	LRT	0.656937	0.66586
TAC3	CPSF6	0.159347	0.021822	0.266525	pseudobulk	edgeR	LRT	0.904094	0.909813
TAC3	CPSF7	-0.00201179	0.9748	0.992599	pseudobulk	edgeR	LRT	0.504549	0.455425
TAC3	CPT1C	-0.0417864	0.645911	0.886239	pseudobulk	edgeR	LRT	0.478772	0.438493
TAC3	CRABP1	0.279692	0.0660365	0.391237	pseudobulk	edgeR	LRT	0.767627	0.803386
TAC3	CRADD	-0.0774305	0.449539	0.784543	pseudobulk	edgeR	LRT	0.747915	0.695577
TAC3	CRAMP1	-0.0347299	0.681612	0.899231	pseudobulk	edgeR	LRT	0.429871	0.379751
TAC3	CRB1	-0.0209262	0.855438	0.955242	pseudobulk	edgeR	LRT	0.48787	0.438839
TAC3	CRBN	0.0142564	0.850011	0.953337	pseudobulk	edgeR	LRT	0.697877	0.660677
TAC3	CRCP	0.00673066	0.927437	0.98036	pseudobulk	edgeR	LRT	0.520091	0.477885
TAC3	CREB1	0.173835	0.00860703	0.189691	pseudobulk	edgeR	LRT	0.706217	0.716655
TAC3	CREBBP	-0.00765806	0.897296	0.972292	pseudobulk	edgeR	LRT	0.867703	0.835867
TAC3	CREBL2	0.154764	0.114848	0.487872	pseudobulk	edgeR	LRT	0.361259	0.359364
TAC3	CREBRF	-0.0574403	0.380693	0.736554	pseudobulk	edgeR	LRT	0.816528	0.785073
TAC3	CREBZF	-0.0358634	0.700058	0.907469	pseudobulk	edgeR	LRT	0.61865	0.58915
TAC3	CREG1	0.307662	0.0010166	0.0662153	pseudobulk	edgeR	LRT	0.387794	0.420871
TAC3	CREG2	0.0879019	0.468901	0.799236	pseudobulk	edgeR	LRT	0.412434	0.401866
TAC3	CRELD1	-0.0669773	0.586818	0.866496	pseudobulk	edgeR	LRT	0.484837	0.455079
TAC3	CREM	0.0491797	0.56473	0.856726	pseudobulk	edgeR	LRT	0.47536	0.446441
TAC3	CRIM1	-0.00199012	0.988926	0.997705	pseudobulk	edgeR	LRT	0.660349	0.631997
TAC3	CRIPT	0.112529	0.200459	0.59945	pseudobulk	edgeR	LRT	0.459439	0.441258
TAC3	CRK	-0.237403	0.00658547	0.165846	pseudobulk	edgeR	LRT	0.525398	0.45197
TAC3	CRKL	-0.0255844	0.719554	0.91271	pseudobulk	edgeR	LRT	0.407885	0.35971
TAC3	CRLF3	0.307974	0.0657929	0.390852	pseudobulk	edgeR	LRT	0.681956	0.711818
TAC3	CRLS1	-0.0332883	0.611199	0.876052	pseudobulk	edgeR	LRT	0.488628	0.463718
TAC3	CRMP1	-0.0664177	0.310936	0.68933	pseudobulk	edgeR	LRT	0.802881	0.773324
TAC3	CROCC	-0.210685	0.111106	0.482596	pseudobulk	edgeR	LRT	0.550038	0.479959
TAC3	CRPPA	0.0198413	0.800499	0.938952	pseudobulk	edgeR	LRT	0.784306	0.740843
TAC3	CRTAC1	0.0796018	0.3833	0.739507	pseudobulk	edgeR	LRT	0.780516	0.754665
TAC3	CRTAP	0.111242	0.265236	0.655056	pseudobulk	edgeR	LRT	0.333207	0.333449
TAC3	CRTC1	-0.0102818	0.918698	0.977142	pseudobulk	edgeR	LRT	0.704321	0.654803
TAC3	CRTC3	-0.0508002	0.377117	0.73347	pseudobulk	edgeR	LRT	0.764973	0.742225
TAC3	CRY1	-0.022924	0.774136	0.932379	pseudobulk	edgeR	LRT	0.510235	0.495853
TAC3	CRY2	0.0051523	0.9497	0.984924	pseudobulk	edgeR	LRT	0.541319	0.508293
TAC3	CRYL1	0.0172305	0.841269	0.951083	pseudobulk	edgeR	LRT	0.776346	0.750518
TAC3	CRYZL1	-0.0227071	0.658407	0.891311	pseudobulk	edgeR	LRT	0.680061	0.639599
TAC3	CS	-0.198486	0.00928402	0.197347	pseudobulk	edgeR	LRT	0.38931	0.318245
TAC3	CSAD	0.00155643	0.987454	0.997705	pseudobulk	edgeR	LRT	0.481046	0.448514
TAC3	CSDE1	0.0515086	0.435511	0.77337	pseudobulk	edgeR	LRT	0.790371	0.765722
TAC3	CSE1L	0.0152802	0.832868	0.949327	pseudobulk	edgeR	LRT	0.478014	0.454388
TAC3	CSGALNACT2	-0.0452949	0.529557	0.837447	pseudobulk	edgeR	LRT	0.64329	0.608846
TAC3	CSMD1	-0.147831	0.19169	0.588394	pseudobulk	edgeR	LRT	0.999621	1
TAC3	CSMD2	-0.175043	0.169356	0.566311	pseudobulk	edgeR	LRT	0.824109	0.75501
TAC3	CSMD3	-0.0374533	0.698664	0.907044	pseudobulk	edgeR	LRT	1	0.998963
TAC3	CSNK1A1	-0.0287834	0.573543	0.860673	pseudobulk	edgeR	LRT	0.914708	0.895992
TAC3	CSNK1D	-0.0157592	0.844581	0.95213	pseudobulk	edgeR	LRT	0.489386	0.446441
TAC3	CSNK1E	-0.0607669	0.341143	0.707224	pseudobulk	edgeR	LRT	0.559136	0.498963
TAC3	CSNK1G1	-0.0478841	0.445079	0.78073	pseudobulk	edgeR	LRT	0.682335	0.615066
TAC3	CSNK1G2	-0.120451	0.201134	0.59945	pseudobulk	edgeR	LRT	0.303639	0.249136
TAC3	CSNK1G3	0.00887563	0.893248	0.970704	pseudobulk	edgeR	LRT	0.736543	0.698687
TAC3	CSNK2A1	-0.0108124	0.839051	0.950661	pseudobulk	edgeR	LRT	0.76232	0.731859
TAC3	CSNK2A2	0.0133573	0.869748	0.961406	pseudobulk	edgeR	LRT	0.398787	0.362129
TAC3	CSPG5	0.0532153	0.645439	0.886239	pseudobulk	edgeR	LRT	0.31956	0.297512
TAC3	CSPP1	0.0228029	0.708953	0.911187	pseudobulk	edgeR	LRT	0.829795	0.824119
TAC3	CSRNP2	-0.0668762	0.441372	0.77716	pseudobulk	edgeR	LRT	0.476497	0.430891
TAC3	CSRNP3	0.0233784	0.662484	0.892643	pseudobulk	edgeR	LRT	0.976876	0.97132
TAC3	CSTF3	-0.0625325	0.362065	0.72053	pseudobulk	edgeR	LRT	0.787718	0.748445
TAC3	CTBP1	-0.12788	0.0608735	0.383355	pseudobulk	edgeR	LRT	0.537149	0.479613
TAC3	CTBP2	0.0413663	0.549303	0.848141	pseudobulk	edgeR	LRT	0.768006	0.731859
TAC3	CTCF	-0.0278463	0.758539	0.926133	pseudobulk	edgeR	LRT	0.492798	0.454043
TAC3	CTDSP2	-0.0104757	0.912578	0.975204	pseudobulk	edgeR	LRT	0.342305	0.301313
TAC3	CTDSPL	-0.107109	0.124652	0.503923	pseudobulk	edgeR	LRT	0.806293	0.765377
TAC3	CTDSPL2	0.17634	0.000971659	0.0660545	pseudobulk	edgeR	LRT	0.731994	0.733932
TAC3	CTIF	-0.114254	0.102192	0.46785	pseudobulk	edgeR	LRT	0.930629	0.889772
TAC3	CTNNA1	-0.138309	0.183752	0.580041	pseudobulk	edgeR	LRT	0.548901	0.503455
TAC3	CTNNA2	0.270119	0.0408632	0.334039	pseudobulk	edgeR	LRT	0.904852	0.897374
TAC3	CTNNA3	0.439327	0.00131417	0.0769908	pseudobulk	edgeR	LRT	0.519712	0.571873
TAC3	CTNNB1	0.0541681	0.455224	0.788165	pseudobulk	edgeR	LRT	0.756255	0.742916
TAC3	CTNNBIP1	-0.0465189	0.592807	0.86695	pseudobulk	edgeR	LRT	0.490144	0.444713
TAC3	CTNNBL1	0.0638027	0.399215	0.750518	pseudobulk	edgeR	LRT	0.469295	0.440221
TAC3	CTNND1	-0.116754	0.112323	0.484882	pseudobulk	edgeR	LRT	0.670205	0.595024
TAC3	CTNND2	-0.0920334	0.196541	0.594074	pseudobulk	edgeR	LRT	0.998863	0.998618
TAC3	CTPS1	0.0408799	0.625031	0.879086	pseudobulk	edgeR	LRT	0.328658	0.311679
TAC3	CTPS2	-0.0302378	0.678366	0.897926	pseudobulk	edgeR	LRT	0.47536	0.419834
TAC3	CTR9	0.0609395	0.501231	0.819948	pseudobulk	edgeR	LRT	0.309704	0.290947
TAC3	CTSB	-0.0680156	0.432129	0.770952	pseudobulk	edgeR	LRT	0.561031	0.52246
TAC3	CTSD	0.0203942	0.87047	0.96146	pseudobulk	edgeR	LRT	0.424943	0.404285
TAC3	CTSF	0.161886	0.256751	0.645594	pseudobulk	edgeR	LRT	0.365807	0.385971
TAC3	CTSL	0.0439043	0.79487	0.93708	pseudobulk	edgeR	LRT	0.320318	0.318936
TAC3	CTTN	-0.157683	0.0144027	0.229751	pseudobulk	edgeR	LRT	0.647081	0.58293
TAC3	CTTNBP2	0.127881	0.0976537	0.45724	pseudobulk	edgeR	LRT	0.719105	0.699378
TAC3	CTTNBP2NL	0.0792542	0.269069	0.657927	pseudobulk	edgeR	LRT	0.450341	0.431237
TAC3	CTXND1	-0.154014	0.272826	0.661279	pseudobulk	edgeR	LRT	0.854814	0.773324
TAC3	CUEDC1	-0.047867	0.632412	0.882529	pseudobulk	edgeR	LRT	0.473086	0.415688
TAC3	CUL1	-0.00156046	0.975114	0.992608	pseudobulk	edgeR	LRT	0.863533	0.85038
TAC3	CUL2	0.0625624	0.369176	0.727848	pseudobulk	edgeR	LRT	0.543215	0.521769
TAC3	CUL3	0.0734092	0.121387	0.49878	pseudobulk	edgeR	LRT	0.846096	0.830339
TAC3	CUL4A	-0.165978	0.00760294	0.177951	pseudobulk	edgeR	LRT	0.668309	0.586386
TAC3	CUL4B	-0.0262987	0.720269	0.912904	pseudobulk	edgeR	LRT	0.464746	0.427782
TAC3	CUL5	-0.0207513	0.69516	0.905517	pseudobulk	edgeR	LRT	0.839651	0.80546
TAC3	CUX1	-0.261409	0.00360047	0.127808	pseudobulk	edgeR	LRT	0.935936	0.89461
TAC3	CUX2	-0.14204	0.267683	0.65658	pseudobulk	edgeR	LRT	0.64746	0.658258
TAC3	CWC15	0.198618	0.139933	0.523739	pseudobulk	edgeR	LRT	0.28696	0.315135
TAC3	CWC22	0.125497	0.132926	0.517764	pseudobulk	edgeR	LRT	0.457923	0.44575
TAC3	CWC27	-0.0439729	0.58388	0.865435	pseudobulk	edgeR	LRT	0.797953	0.760885
TAC3	CWF19L1	-0.0412506	0.645117	0.886239	pseudobulk	edgeR	LRT	0.42229	0.392191
TAC3	CWF19L2	0.07177	0.394396	0.745546	pseudobulk	edgeR	LRT	0.755876	0.727713
TAC3	CX3CL1	0.0486957	0.611626	0.876052	pseudobulk	edgeR	LRT	0.341547	0.321009
TAC3	CXADR	0.138206	0.0622362	0.38462	pseudobulk	edgeR	LRT	0.476118	0.462681
TAC3	CXXC4	0.0628833	0.684517	0.900894	pseudobulk	edgeR	LRT	0.54928	0.544921
TAC3	CXXC4-AS1	-0.254747	0.0390731	0.329311	pseudobulk	edgeR	LRT	0.530705	0.469247
TAC3	CXXC5	0.133417	0.222478	0.617404	pseudobulk	edgeR	LRT	0.456785	0.439876
TAC3	CYB5B	-0.0108894	0.886477	0.96674	pseudobulk	edgeR	LRT	0.438211	0.426745
TAC3	CYB5D2	0.12998	0.17568	0.572569	pseudobulk	edgeR	LRT	0.518954	0.527298
TAC3	CYB5R3	0.0410322	0.665574	0.894015	pseudobulk	edgeR	LRT	0.404094	0.381479
TAC3	CYB5R4	0.0198137	0.730684	0.916431	pseudobulk	edgeR	LRT	0.742229	0.713545
TAC3	CYCS	-0.00555515	0.977023	0.993429	pseudobulk	edgeR	LRT	0.309704	0.303386
TAC3	CYFIP1	-0.168075	0.071189	0.402006	pseudobulk	edgeR	LRT	0.645565	0.581548
TAC3	CYFIP2	-0.0536949	0.31309	0.690345	pseudobulk	edgeR	LRT	0.898029	0.87906
TAC3	CYHR1	-0.032703	0.813909	0.94561	pseudobulk	edgeR	LRT	0.449204	0.424326
TAC3	CYLD	0.119307	0.0446568	0.339269	pseudobulk	edgeR	LRT	0.767248	0.760539
TAC3	CYP20A1	-0.0792043	0.242114	0.635598	pseudobulk	edgeR	LRT	0.604625	0.544229
TAC3	CYP27A1	0.0800144	0.23416	0.62914	pseudobulk	edgeR	LRT	0.485974	0.458535
TAC3	CYP2R1	-0.000171236	0.998734	0.99962	pseudobulk	edgeR	LRT	0.300227	0.277125
TAC3	CYP2U1	-0.182328	0.0506846	0.353697	pseudobulk	edgeR	LRT	0.351024	0.299585
TAC3	CYP46A1	0.0056142	0.95372	0.985379	pseudobulk	edgeR	LRT	0.541319	0.515549
TAC3	CYP4V2	-0.0052366	0.96068	0.988057	pseudobulk	edgeR	LRT	0.584913	0.552522
TAC3	CYP4X1	0.0637401	0.374459	0.730864	pseudobulk	edgeR	LRT	0.587945	0.572909
TAC3	CYP51A1	0.119765	0.272145	0.660902	pseudobulk	edgeR	LRT	0.446929	0.452661
TAC3	CYP7B1	0.126835	0.261045	0.651157	pseudobulk	edgeR	LRT	0.56558	0.565999
TAC3	CYREN	-0.0633235	0.634154	0.882578	pseudobulk	edgeR	LRT	0.335102	0.304768
TAC3	CYTH1	-0.054619	0.414526	0.759006	pseudobulk	edgeR	LRT	0.661107	0.618867
TAC3	CYTH3	-0.198507	0.0204643	0.260285	pseudobulk	edgeR	LRT	0.533738	0.455771
TAC3	DAAM1	-0.0560022	0.272054	0.660902	pseudobulk	edgeR	LRT	0.90561	0.882861
TAC3	DAB1	-0.216506	0.0949974	0.451763	pseudobulk	edgeR	LRT	0.898787	0.834485
TAC3	DAB2IP	0.0240647	0.822047	0.947759	pseudobulk	edgeR	LRT	0.300227	0.290947
TAC3	DACH2	0.311014	0.114714	0.487872	pseudobulk	edgeR	LRT	0.346854	0.347616
TAC3	DAG1	-0.115806	0.161478	0.555953	pseudobulk	edgeR	LRT	0.393101	0.336213
TAC3	DANT2	-0.0593586	0.246891	0.638639	pseudobulk	edgeR	LRT	0.998105	0.996199
TAC3	DAP3	-0.098403	0.127245	0.508693	pseudobulk	edgeR	LRT	0.683472	0.621631
TAC3	DAPK1	0.095704	0.0832678	0.430745	pseudobulk	edgeR	LRT	0.981425	0.977194
TAC3	DARS	0.0411768	0.575972	0.861935	pseudobulk	edgeR	LRT	0.621304	0.587077
TAC3	DAZAP1	-0.100798	0.234943	0.629984	pseudobulk	edgeR	LRT	0.456785	0.395301
TAC3	DAZAP2	0.121928	0.262515	0.652975	pseudobulk	edgeR	LRT	0.304018	0.303386
TAC3	DBT	0.0297156	0.635338	0.882999	pseudobulk	edgeR	LRT	0.481046	0.442294
TAC3	DCAF1	-0.0954574	0.244139	0.636629	pseudobulk	edgeR	LRT	0.442002	0.3915
TAC3	DCAF10	-0.0394954	0.515179	0.827032	pseudobulk	edgeR	LRT	0.805534	0.780235
TAC3	DCAF16	0.0976687	0.265063	0.655056	pseudobulk	edgeR	LRT	0.456406	0.450587
TAC3	DCAF17	0.121873	0.0920779	0.445928	pseudobulk	edgeR	LRT	0.371114	0.358673
TAC3	DCAF5	-0.0511014	0.462836	0.795478	pseudobulk	edgeR	LRT	0.841547	0.805805
TAC3	DCAF6	0.0299569	0.618319	0.877075	pseudobulk	edgeR	LRT	0.751327	0.712854
TAC3	DCAF7	0.0979388	0.12742	0.508693	pseudobulk	edgeR	LRT	0.580743	0.556669
TAC3	DCAF8	0.0713023	0.282091	0.66503	pseudobulk	edgeR	LRT	0.616755	0.591914
TAC3	DCAKD	-0.136434	0.252615	0.642117	pseudobulk	edgeR	LRT	0.491281	0.438493
TAC3	DCBLD2	0.0186548	0.77014	0.930053	pseudobulk	edgeR	LRT	0.539424	0.519005
TAC3	DCC	0.381935	0.0944652	0.451393	pseudobulk	edgeR	LRT	0.341926	0.343815
TAC3	DCHS2	0.0144321	0.845937	0.95277	pseudobulk	edgeR	LRT	0.843442	0.807187
TAC3	DCLK1	0.0791474	0.276337	0.663137	pseudobulk	edgeR	LRT	0.951099	0.951624
TAC3	DCLK2	-0.0445569	0.386358	0.741326	pseudobulk	edgeR	LRT	0.91812	0.900138
TAC3	DCP1A	0.0753692	0.197721	0.595908	pseudobulk	edgeR	LRT	0.66376	0.626469
TAC3	DCP1B	0.107716	0.24507	0.636629	pseudobulk	edgeR	LRT	0.482563	0.480995
TAC3	DCP2	0.0967033	0.0505581	0.353697	pseudobulk	edgeR	LRT	0.666414	0.657913
TAC3	DCTN1	0.194641	0.0313806	0.31035	pseudobulk	edgeR	LRT	0.40144	0.397719
TAC3	DCTN2	0.0206413	0.846536	0.952777	pseudobulk	edgeR	LRT	0.43025	0.399102
TAC3	DCTN4	0.103857	0.135276	0.519617	pseudobulk	edgeR	LRT	0.604625	0.593988
TAC3	DCTN5	-0.0647033	0.418021	0.761526	pseudobulk	edgeR	LRT	0.50834	0.47443
TAC3	DCUN1D1	0.0647527	0.513982	0.826731	pseudobulk	edgeR	LRT	0.615618	0.595715
TAC3	DCUN1D2	-0.0476127	0.499928	0.81888	pseudobulk	edgeR	LRT	0.58188	0.52868
TAC3	DCUN1D4	0.0665889	0.170224	0.567098	pseudobulk	edgeR	LRT	0.886657	0.869385
TAC3	DCUN1D5	0.0750247	0.234655	0.62988	pseudobulk	edgeR	LRT	0.552312	0.520387
TAC3	DCX	-0.0583022	0.375517	0.732251	pseudobulk	edgeR	LRT	0.620925	0.586386
TAC3	DDAH1	-0.242554	0.0243895	0.279413	pseudobulk	edgeR	LRT	0.371114	0.305114
TAC3	DDB1	0.0222874	0.772065	0.931238	pseudobulk	edgeR	LRT	0.513647	0.48065
TAC3	DDHD1	-0.127708	0.012501	0.218117	pseudobulk	edgeR	LRT	0.844958	0.807533
TAC3	DDHD2	-0.0364692	0.69158	0.903301	pseudobulk	edgeR	LRT	0.612964	0.57982
TAC3	DDI2	-0.0954457	0.151753	0.541848	pseudobulk	edgeR	LRT	0.479909	0.422598
TAC3	DDX1	0.159208	0.0328113	0.313995	pseudobulk	edgeR	LRT	0.599318	0.582585
TAC3	DDX10	-0.00329547	0.951516	0.984924	pseudobulk	edgeR	LRT	0.711145	0.673808
TAC3	DDX17	0.0597802	0.302436	0.68041	pseudobulk	edgeR	LRT	0.978393	0.988597
TAC3	DDX18	0.0438589	0.724647	0.914342	pseudobulk	edgeR	LRT	0.559136	0.535936
TAC3	DDX19A	-0.0366287	0.705172	0.909354	pseudobulk	edgeR	LRT	0.45489	0.40774
TAC3	DDX19B	-0.111461	0.12856	0.510912	pseudobulk	edgeR	LRT	0.432146	0.380097
TAC3	DDX21	0.0267483	0.790319	0.935803	pseudobulk	edgeR	LRT	0.338135	0.328265
TAC3	DDX24	0.130305	0.323437	0.694799	pseudobulk	edgeR	LRT	0.859742	0.881133
TAC3	DDX25	0.018218	0.784263	0.935394	pseudobulk	edgeR	LRT	0.505686	0.496199
TAC3	DDX31	0.132896	0.191968	0.588394	pseudobulk	edgeR	LRT	0.335481	0.316171
TAC3	DDX39B	0.10291	0.257439	0.645594	pseudobulk	edgeR	LRT	0.542835	0.530408
TAC3	DDX3X	0.0879124	0.307455	0.685324	pseudobulk	edgeR	LRT	0.612964	0.589841
TAC3	DDX3Y	-0.00416702	0.994067	0.998641	pseudobulk	edgeR	LRT	0.383245	0.364547
TAC3	DDX42	0.016287	0.812315	0.944425	pseudobulk	edgeR	LRT	0.600455	0.570836
TAC3	DDX46	0.0517362	0.425111	0.765763	pseudobulk	edgeR	LRT	0.766111	0.743607
TAC3	DDX5	0.184386	0.0487045	0.349724	pseudobulk	edgeR	LRT	0.903715	0.913269
TAC3	DDX50	0.0441432	0.534468	0.840912	pseudobulk	edgeR	LRT	0.622062	0.58293
TAC3	DDX52	0.0620928	0.333971	0.701114	pseudobulk	edgeR	LRT	0.498105	0.468556
TAC3	DDX55	-0.124843	0.181635	0.577967	pseudobulk	edgeR	LRT	0.367703	0.330684
TAC3	DDX58	0.0602424	0.527447	0.836198	pseudobulk	edgeR	LRT	0.387794	0.350035
TAC3	DDX6	0.142082	0.0389676	0.329311	pseudobulk	edgeR	LRT	0.805534	0.813407
TAC3	DEAF1	-0.142187	0.091023	0.445489	pseudobulk	edgeR	LRT	0.614481	0.559779
TAC3	DECR1	0.209189	0.0172932	0.248428	pseudobulk	edgeR	LRT	0.465504	0.457153
TAC3	DEF8	-0.149629	0.150618	0.540171	pseudobulk	edgeR	LRT	0.35254	0.299931
TAC3	DEK	0.412515	3.7508e-05	0.0135141	pseudobulk	edgeR	LRT	0.336998	0.363856
TAC3	DELE1	-0.0265847	0.781971	0.934391	pseudobulk	edgeR	LRT	0.5326	0.494126
TAC3	DENND10	0.148451	0.0621302	0.38462	pseudobulk	edgeR	LRT	0.414329	0.408431
TAC3	DENND11	0.0499114	0.468957	0.799236	pseudobulk	edgeR	LRT	0.55724	0.536282
TAC3	DENND1A	-0.0145477	0.8015	0.939602	pseudobulk	edgeR	LRT	0.964746	0.944368
TAC3	DENND1B	-0.0928483	0.193646	0.589031	pseudobulk	edgeR	LRT	0.880591	0.851762
TAC3	DENND2A	0.0688464	0.468185	0.798735	pseudobulk	edgeR	LRT	0.769901	0.740843
TAC3	DENND4A	-0.00146226	0.982673	0.995661	pseudobulk	edgeR	LRT	0.94655	0.928473
TAC3	DENND4B	-0.0165947	0.838119	0.950542	pseudobulk	edgeR	LRT	0.314632	0.28369
TAC3	DENND4C	-0.022226	0.6559	0.890097	pseudobulk	edgeR	LRT	0.817665	0.777816
TAC3	DENND5A	-0.121809	0.0335668	0.314288	pseudobulk	edgeR	LRT	0.722896	0.671735
TAC3	DENND5B	-0.015827	0.749788	0.921649	pseudobulk	edgeR	LRT	0.981046	0.982032
TAC3	DENND6A	0.00801576	0.881589	0.963996	pseudobulk	edgeR	LRT	0.780895	0.75501
TAC3	DENND6A-AS1	0.358689	0.0549435	0.364546	pseudobulk	edgeR	LRT	0.253601	0.303041
TAC3	DENND6B	-0.0443031	0.70259	0.909278	pseudobulk	edgeR	LRT	0.390447	0.366966
TAC3	DENR	0.129566	0.118004	0.492376	pseudobulk	edgeR	LRT	0.555345	0.526607
TAC3	DEPDC5	-0.0348507	0.649976	0.888584	pseudobulk	edgeR	LRT	0.497346	0.457844
TAC3	DEPTOR	-0.0991378	0.375576	0.732251	pseudobulk	edgeR	LRT	0.330933	0.285418
TAC3	DERL1	-0.0205191	0.79225	0.936512	pseudobulk	edgeR	LRT	0.31539	0.278507
TAC3	DESI1	-0.167996	0.0518121	0.355932	pseudobulk	edgeR	LRT	0.312358	0.261576
TAC3	DESI2	0.157379	0.0282576	0.298398	pseudobulk	edgeR	LRT	0.434799	0.429164
TAC3	DFFA	-0.131097	0.236124	0.631123	pseudobulk	edgeR	LRT	0.327142	0.279198
TAC3	DFFB	-0.0771394	0.400651	0.751846	pseudobulk	edgeR	LRT	0.382487	0.332066
TAC3	DGCR2	-0.0576057	0.346057	0.712075	pseudobulk	edgeR	LRT	0.720243	0.663442
TAC3	DGCR8	-0.106686	0.275685	0.662636	pseudobulk	edgeR	LRT	0.351403	0.307878
TAC3	DGCR9	-0.0934382	0.276864	0.663258	pseudobulk	edgeR	LRT	0.724792	0.674845
TAC3	DGKB	-0.409029	0.00332817	0.122361	pseudobulk	edgeR	LRT	0.999242	0.996199
TAC3	DGKD	-0.0538739	0.534319	0.840861	pseudobulk	edgeR	LRT	0.84003	0.79613
TAC3	DGKE	0.000312206	0.995855	0.999599	pseudobulk	edgeR	LRT	0.756255	0.733932
TAC3	DGKH	-0.107694	0.254471	0.643226	pseudobulk	edgeR	LRT	0.49166	0.432619
TAC3	DGKI	0.0656982	0.380458	0.736554	pseudobulk	edgeR	LRT	0.923806	0.91396
TAC3	DGKK	-0.175642	0.0471855	0.345598	pseudobulk	edgeR	LRT	0.432904	0.408086
TAC3	DGKZ	-0.0265791	0.671206	0.896351	pseudobulk	edgeR	LRT	0.691812	0.634762
TAC3	DGLUCY	-0.0832846	0.333065	0.700491	pseudobulk	edgeR	LRT	0.639879	0.583621
TAC3	DGUOK	0.195017	0.0378058	0.325094	pseudobulk	edgeR	LRT	0.442381	0.464064
TAC3	DHDDS	-0.141353	0.244786	0.636629	pseudobulk	edgeR	LRT	0.317286	0.274361
TAC3	DHRS7B	-0.248172	0.0682658	0.397675	pseudobulk	edgeR	LRT	0.537528	0.440912
TAC3	DHRSX	-0.0993628	0.246329	0.637817	pseudobulk	edgeR	LRT	0.796816	0.733587
TAC3	DHTKD1	-0.145382	0.126475	0.507686	pseudobulk	edgeR	LRT	0.43859	0.382516
TAC3	DHX15	0.0807172	0.138168	0.521507	pseudobulk	edgeR	LRT	0.698635	0.694195
TAC3	DHX29	0.100544	0.132139	0.516655	pseudobulk	edgeR	LRT	0.659591	0.65895
TAC3	DHX30	-0.0913426	0.175503	0.572569	pseudobulk	edgeR	LRT	0.616376	0.566344
TAC3	DHX32	-0.00445759	0.944644	0.984068	pseudobulk	edgeR	LRT	0.559894	0.551486
TAC3	DHX35	0.0215077	0.822665	0.947759	pseudobulk	edgeR	LRT	0.322972	0.310297
TAC3	DHX36	0.08635	0.194307	0.590045	pseudobulk	edgeR	LRT	0.794541	0.7868
TAC3	DHX57	-0.0703316	0.372406	0.730413	pseudobulk	edgeR	LRT	0.628886	0.578093
TAC3	DHX8	-0.12218	0.12604	0.506596	pseudobulk	edgeR	LRT	0.578089	0.510021
TAC3	DHX9	0.0846982	0.105136	0.474181	pseudobulk	edgeR	LRT	0.750948	0.728749
TAC3	DIAPH1	5.49023e-05	0.999134	0.99962	pseudobulk	edgeR	LRT	0.58188	0.55114
TAC3	DIAPH2	0.109967	0.33433	0.701114	pseudobulk	edgeR	LRT	0.532221	0.526607
TAC3	DICER1	0.0256564	0.575704	0.861762	pseudobulk	edgeR	LRT	0.829037	0.808224
TAC3	DIDO1	0.0761015	0.176095	0.573164	pseudobulk	edgeR	LRT	0.694845	0.676227
TAC3	DIMT1	0.250637	0.0606004	0.383157	pseudobulk	edgeR	LRT	0.29909	0.322046
TAC3	DIP2A	0.0436207	0.40676	0.757175	pseudobulk	edgeR	LRT	0.845337	0.834831
TAC3	DIP2B	-0.163147	0.00743512	0.17711	pseudobulk	edgeR	LRT	0.920394	0.884934
TAC3	DIP2C	-0.0123312	0.832783	0.949327	pseudobulk	edgeR	LRT	0.993935	0.992398
TAC3	DIPK1A	-0.102927	0.10919	0.479184	pseudobulk	edgeR	LRT	0.846096	0.806151
TAC3	DIPK1B	-0.242337	0.0508459	0.353697	pseudobulk	edgeR	LRT	0.322593	0.257775
TAC3	DIRAS2	0.0339451	0.775463	0.932821	pseudobulk	edgeR	LRT	0.556482	0.522115
TAC3	DIRC3	-0.279035	0.015413	0.235309	pseudobulk	edgeR	LRT	0.753222	0.715964
TAC3	DIRC3-AS1	0.124345	0.21144	0.60921	pseudobulk	edgeR	LRT	0.312737	0.314444
TAC3	DIS3	0.0513682	0.495108	0.817111	pseudobulk	edgeR	LRT	0.490144	0.462336
TAC3	DIS3L	0.0120848	0.896263	0.971812	pseudobulk	edgeR	LRT	0.373768	0.342087
TAC3	DIS3L2	-0.012788	0.803178	0.940865	pseudobulk	edgeR	LRT	0.847991	0.824119
TAC3	DISC1	-0.152404	0.232255	0.627061	pseudobulk	edgeR	LRT	0.735785	0.714236
TAC3	DISP1	-0.0137969	0.904173	0.973069	pseudobulk	edgeR	LRT	0.485595	0.444368
TAC3	DISP2	0.00871907	0.9198	0.977294	pseudobulk	edgeR	LRT	0.494693	0.473048
TAC3	DIXDC1	0.0132455	0.812447	0.944425	pseudobulk	edgeR	LRT	0.735027	0.693849
TAC3	DKK3	-0.0483979	0.468095	0.798735	pseudobulk	edgeR	LRT	0.779378	0.74188
TAC3	DLAT	-0.0285645	0.720841	0.913057	pseudobulk	edgeR	LRT	0.351403	0.33103
TAC3	DLC1	-0.337446	0.00437092	0.140142	pseudobulk	edgeR	LRT	0.658832	0.568417
TAC3	DLD	0.0157045	0.848303	0.952788	pseudobulk	edgeR	LRT	0.505307	0.466828
TAC3	DLEU1	0.0799198	0.586441	0.866496	pseudobulk	edgeR	LRT	0.374526	0.393573
TAC3	DLEU2	-0.0342728	0.798096	0.938089	pseudobulk	edgeR	LRT	0.767627	0.762612
TAC3	DLEU7	-0.177441	0.0831828	0.430745	pseudobulk	edgeR	LRT	0.609174	0.539392
TAC3	DLG1	0.0860254	0.178294	0.575879	pseudobulk	edgeR	LRT	0.932146	0.929164
TAC3	DLG2	0.00861829	0.936152	0.981789	pseudobulk	edgeR	LRT	0.998863	0.999309
TAC3	DLG3	-0.0011639	0.985712	0.997619	pseudobulk	edgeR	LRT	0.472707	0.443677
TAC3	DLG4	-0.0534685	0.54318	0.845025	pseudobulk	edgeR	LRT	0.431766	0.381824
TAC3	DLG5	0.165553	0.0699473	0.401382	pseudobulk	edgeR	LRT	0.476118	0.478576
TAC3	DLGAP1	-0.647245	5.75031e-07	0.000591953	pseudobulk	edgeR	LRT	0.996209	0.993435
TAC3	DLGAP2	0.33156	0.0206585	0.260285	pseudobulk	edgeR	LRT	0.612585	0.598134
TAC3	DLGAP3	-0.117951	0.139405	0.522387	pseudobulk	edgeR	LRT	0.52464	0.457844
TAC3	DLGAP4	-0.216108	0.0175833	0.248622	pseudobulk	edgeR	LRT	0.835102	0.740498
TAC3	DLST	0.169474	0.0630893	0.38462	pseudobulk	edgeR	LRT	0.405231	0.407395
TAC3	DLX1	0.146239	0.121241	0.498665	pseudobulk	edgeR	LRT	0.407885	0.406358
TAC3	DLX6-AS1	0.365557	0.000464388	0.0506843	pseudobulk	edgeR	LRT	0.94276	0.955771
TAC3	DMAC2L	0.0826201	0.424111	0.764945	pseudobulk	edgeR	LRT	0.376042	0.34416
TAC3	DMGDH	0.116552	0.319702	0.69361	pseudobulk	edgeR	LRT	0.351403	0.322046
TAC3	DMKN	0.157866	0.167205	0.562548	pseudobulk	edgeR	LRT	0.394996	0.405321
TAC3	DMTF1	0.044865	0.489382	0.813428	pseudobulk	edgeR	LRT	0.839651	0.814789
TAC3	DMTN	-0.0162073	0.817911	0.946757	pseudobulk	edgeR	LRT	0.463609	0.418452
TAC3	DMXL1	0.00924546	0.822759	0.947759	pseudobulk	edgeR	LRT	0.945413	0.930546
TAC3	DMXL2	-0.0272775	0.641502	0.885001	pseudobulk	edgeR	LRT	0.864291	0.846925
TAC3	DNA2	-0.433347	0.00111268	0.0691208	pseudobulk	edgeR	LRT	0.316907	0.224257
TAC3	DNAAF4	0.199247	0.0442452	0.339183	pseudobulk	edgeR	LRT	0.562926	0.555978
TAC3	DNAAF5	-0.0471264	0.63152	0.882529	pseudobulk	edgeR	LRT	0.311979	0.281272
TAC3	DNAH14	0.0373115	0.569019	0.85877	pseudobulk	edgeR	LRT	0.910159	0.904285
TAC3	DNAH6	0.591983	2.1696e-05	0.00919656	pseudobulk	edgeR	LRT	0.405231	0.469592
TAC3	DNAJA1	0.266676	0.0725212	0.404793	pseudobulk	edgeR	LRT	0.523882	0.553214
TAC3	DNAJA2	0.0414015	0.740126	0.918463	pseudobulk	edgeR	LRT	0.335861	0.308569
TAC3	DNAJA3	0.00101307	0.992342	0.997869	pseudobulk	edgeR	LRT	0.337756	0.31548
TAC3	DNAJA4	-0.00333888	0.970393	0.990048	pseudobulk	edgeR	LRT	0.443897	0.439185
TAC3	DNAJB14	0.0522567	0.348093	0.712601	pseudobulk	edgeR	LRT	0.846854	0.824464
TAC3	DNAJB2	-0.117297	0.311763	0.689776	pseudobulk	edgeR	LRT	0.567854	0.523842
TAC3	DNAJB6	0.0486838	0.549651	0.848315	pseudobulk	edgeR	LRT	0.731615	0.72322
TAC3	DNAJC1	0.108408	0.143938	0.529359	pseudobulk	edgeR	LRT	0.64746	0.620594
TAC3	DNAJC10	-0.0602294	0.432558	0.770952	pseudobulk	edgeR	LRT	0.678923	0.623359
TAC3	DNAJC11	-0.142044	0.0692851	0.399415	pseudobulk	edgeR	LRT	0.562168	0.497581
TAC3	DNAJC13	0.0214779	0.705071	0.909354	pseudobulk	edgeR	LRT	0.668309	0.620594
TAC3	DNAJC15	0.0618997	0.547351	0.847124	pseudobulk	edgeR	LRT	0.461334	0.435729
TAC3	DNAJC16	-0.0129605	0.851824	0.954032	pseudobulk	edgeR	LRT	0.499621	0.449205
TAC3	DNAJC17	-0.0135467	0.876175	0.962166	pseudobulk	edgeR	LRT	0.419636	0.386662
TAC3	DNAJC18	-0.0248386	0.745519	0.921127	pseudobulk	edgeR	LRT	0.563306	0.518659
TAC3	DNAJC19	0.35072	0.0123377	0.217373	pseudobulk	edgeR	LRT	0.281653	0.316517
TAC3	DNAJC2	0.0399825	0.733616	0.917803	pseudobulk	edgeR	LRT	0.374147	0.365238
TAC3	DNAJC21	-0.0649656	0.463017	0.795478	pseudobulk	edgeR	LRT	0.523882	0.46821
TAC3	DNAJC24	0.00584411	0.930177	0.981385	pseudobulk	edgeR	LRT	0.4837	0.449896
TAC3	DNAJC27	0.0663231	0.477	0.805262	pseudobulk	edgeR	LRT	0.356331	0.336558
TAC3	DNAJC27-AS1	-0.0329898	0.758057	0.926133	pseudobulk	edgeR	LRT	0.503412	0.460608
TAC3	DNAJC3	-0.0758206	0.253964	0.642838	pseudobulk	edgeR	LRT	0.510993	0.460954
TAC3	DNAJC5	-0.0943234	0.0966674	0.45469	pseudobulk	edgeR	LRT	0.650114	0.601244
TAC3	DNAJC6	-0.100173	0.0274532	0.296594	pseudobulk	edgeR	LRT	0.965883	0.954388
TAC3	DNAJC7	0.0439585	0.503972	0.820401	pseudobulk	edgeR	LRT	0.609932	0.576365
TAC3	DNAJC8	0.243444	0.0369178	0.32246	pseudobulk	edgeR	LRT	0.354814	0.36282
TAC3	DNAJC9	-0.00820681	0.935352	0.981789	pseudobulk	edgeR	LRT	0.559894	0.526607
TAC3	DNAL1	0.162151	0.0285438	0.298398	pseudobulk	edgeR	LRT	0.390826	0.395301
TAC3	DNASE1	-0.065224	0.259615	0.649112	pseudobulk	edgeR	LRT	0.505686	0.457153
TAC3	DNER	0.0486364	0.491485	0.815295	pseudobulk	edgeR	LRT	0.747915	0.738424
TAC3	DNHD1	-0.123521	0.195807	0.592763	pseudobulk	edgeR	LRT	0.530326	0.483068
TAC3	DNM1	-0.143458	0.0161131	0.240807	pseudobulk	edgeR	LRT	0.922669	0.892191
TAC3	DNM1L	0.0695187	0.365792	0.723352	pseudobulk	edgeR	LRT	0.912813	0.918798
TAC3	DNM2	-0.198809	0.0584819	0.378021	pseudobulk	edgeR	LRT	0.652009	0.542502
TAC3	DNM3	-0.00649797	0.923873	0.979034	pseudobulk	edgeR	LRT	0.994693	0.992398
TAC3	DNMBP	-0.0660485	0.317158	0.692782	pseudobulk	edgeR	LRT	0.444276	0.389081
TAC3	DNMT1	-0.0128297	0.856861	0.956013	pseudobulk	edgeR	LRT	0.519333	0.482032
TAC3	DNMT3A	-0.105531	0.22375	0.619179	pseudobulk	edgeR	LRT	0.835481	0.769869
TAC3	DOCK10	-0.00361518	0.961262	0.988057	pseudobulk	edgeR	LRT	0.956027	0.925017
TAC3	DOCK11	-0.0569277	0.386287	0.741326	pseudobulk	edgeR	LRT	0.68423	0.625777
TAC3	DOCK3	-0.0896501	0.080834	0.427945	pseudobulk	edgeR	LRT	0.998863	0.998618
TAC3	DOCK4	-0.072543	0.276513	0.663137	pseudobulk	edgeR	LRT	0.985216	0.978922
TAC3	DOCK7	0.114579	0.0333627	0.314288	pseudobulk	edgeR	LRT	0.894996	0.889081
TAC3	DOCK9	-0.0239041	0.700458	0.90769	pseudobulk	edgeR	LRT	0.902957	0.864202
TAC3	DOK5	-0.0686147	0.601339	0.870871	pseudobulk	edgeR	LRT	0.471948	0.415688
TAC3	DOK6	-0.182032	0.0456028	0.342663	pseudobulk	edgeR	LRT	0.809325	0.744644
TAC3	DOP1A	-0.0100724	0.814467	0.945837	pseudobulk	edgeR	LRT	0.95906	0.943677
TAC3	DOP1B	-0.237362	0.0208043	0.260285	pseudobulk	edgeR	LRT	0.573541	0.483414
TAC3	DPF2	0.12516	0.188044	0.584344	pseudobulk	edgeR	LRT	0.399924	0.380442
TAC3	DPF3	-0.0360716	0.61874	0.877075	pseudobulk	edgeR	LRT	0.920394	0.881133
TAC3	DPH6	-0.0680901	0.573909	0.861043	pseudobulk	edgeR	LRT	0.760045	0.73877
TAC3	DPH6-DT	0.227865	0.32085	0.69361	pseudobulk	edgeR	LRT	0.653525	0.660332
TAC3	DPM1	-0.0831972	0.265895	0.655056	pseudobulk	edgeR	LRT	0.526914	0.479959
TAC3	DPP10	-0.276155	0.0868697	0.438504	pseudobulk	edgeR	LRT	0.963988	0.955425
TAC3	DPP6	0.0767788	0.405907	0.756586	pseudobulk	edgeR	LRT	0.998863	1
TAC3	DPP7	-0.0947596	0.474108	0.803486	pseudobulk	edgeR	LRT	0.507202	0.469938
TAC3	DPP8	0.00581682	0.934031	0.981581	pseudobulk	edgeR	LRT	0.699014	0.656531
TAC3	DPP9	-0.147125	0.159237	0.551135	pseudobulk	edgeR	LRT	0.31577	0.249136
TAC3	DPY19L1	0.284795	0.0178468	0.248622	pseudobulk	edgeR	LRT	0.313495	0.314444
TAC3	DPY19L2	-0.0245988	0.811958	0.944425	pseudobulk	edgeR	LRT	0.707733	0.682792
TAC3	DPY19L3	0.116115	0.142369	0.527383	pseudobulk	edgeR	LRT	0.552312	0.533518
TAC3	DPY19L4	0.0109767	0.882939	0.964594	pseudobulk	edgeR	LRT	0.486732	0.444713
TAC3	DPY30	0.0437399	0.569877	0.858887	pseudobulk	edgeR	LRT	0.472707	0.459917
TAC3	DPYD	0.422868	0.0791405	0.42447	pseudobulk	edgeR	LRT	0.326005	0.331375
TAC3	DPYSL2	0.0214684	0.705703	0.909431	pseudobulk	edgeR	LRT	0.95906	0.942985
TAC3	DPYSL3	0.351656	0.000257583	0.0378805	pseudobulk	edgeR	LRT	0.480288	0.488597
TAC3	DPYSL5	0.0173176	0.793062	0.936512	pseudobulk	edgeR	LRT	0.744124	0.682101
TAC3	DR1	-0.0199238	0.816482	0.946757	pseudobulk	edgeR	LRT	0.330553	0.313407
TAC3	DRAM2	-0.0286385	0.716155	0.911187	pseudobulk	edgeR	LRT	0.447688	0.392536
TAC3	DRD2	-0.14056	0.249459	0.639716	pseudobulk	edgeR	LRT	0.519712	0.466137
TAC3	DRG1	0.0205181	0.79126	0.936259	pseudobulk	edgeR	LRT	0.471948	0.442985
TAC3	DROSHA	0.00234837	0.966244	0.989487	pseudobulk	edgeR	LRT	0.652388	0.62094
TAC3	DRP2	0.103279	0.309073	0.687614	pseudobulk	edgeR	LRT	0.320318	0.295784
TAC3	DSCAM	-0.0904193	0.27241	0.660902	pseudobulk	edgeR	LRT	1	1
TAC3	DSCAML1	-0.0345533	0.67018	0.895978	pseudobulk	edgeR	LRT	0.992798	0.986869
TAC3	DSE	0.128975	0.355747	0.718075	pseudobulk	edgeR	LRT	0.583397	0.570491
TAC3	DSEL	0.0498322	0.596029	0.866975	pseudobulk	edgeR	LRT	0.81577	0.80546
TAC3	DST	-0.0425065	0.504825	0.820796	pseudobulk	edgeR	LRT	0.998863	0.997236
TAC3	DSTN	0.14271	0.114366	0.487872	pseudobulk	edgeR	LRT	0.606899	0.58293
TAC3	DSTYK	0.0251567	0.697934	0.906836	pseudobulk	edgeR	LRT	0.61069	0.580857
TAC3	DTD1	0.134176	0.0296148	0.301241	pseudobulk	edgeR	LRT	0.772176	0.757429
TAC3	DTNA	0.0828537	0.304614	0.682752	pseudobulk	edgeR	LRT	0.943139	0.94575
TAC3	DTNB	-0.0432453	0.35318	0.71719	pseudobulk	edgeR	LRT	0.963609	0.962681
TAC3	DTNBP1	-0.00462736	0.940516	0.983472	pseudobulk	edgeR	LRT	0.591736	0.545612
TAC3	DTWD1	0.0726608	0.401946	0.752557	pseudobulk	edgeR	LRT	0.700152	0.701451
TAC3	DTWD2	-0.0693973	0.473956	0.803418	pseudobulk	edgeR	LRT	0.498863	0.464755
TAC3	DTX1	-0.0979092	0.236351	0.631497	pseudobulk	edgeR	LRT	0.490523	0.425708
TAC3	DTX3	0.0261721	0.792968	0.936512	pseudobulk	edgeR	LRT	0.412813	0.388044
TAC3	DTX4	0.0318499	0.732042	0.916929	pseudobulk	edgeR	LRT	0.386277	0.349689
TAC3	DUBR	-0.17245	0.149009	0.537956	pseudobulk	edgeR	LRT	0.781653	0.709744
TAC3	DUSP11	0.0312885	0.735809	0.917827	pseudobulk	edgeR	LRT	0.30326	0.277125
TAC3	DUSP16	0.188183	0.0897008	0.443702	pseudobulk	edgeR	LRT	0.40978	0.412232
TAC3	DUSP26	0.178773	0.114768	0.487872	pseudobulk	edgeR	LRT	0.319939	0.333794
TAC3	DUSP8	-0.080662	0.439511	0.776254	pseudobulk	edgeR	LRT	0.31539	0.271942
TAC3	DUT	0.0832602	0.400265	0.751317	pseudobulk	edgeR	LRT	0.564443	0.559433
TAC3	DVL3	0.12209	0.183768	0.580041	pseudobulk	edgeR	LRT	0.301744	0.28369
TAC3	DYM	-0.0500799	0.311959	0.689776	pseudobulk	edgeR	LRT	0.951478	0.9302
TAC3	DYNC1H1	-0.11195	0.0140983	0.228812	pseudobulk	edgeR	LRT	0.908264	0.890463
TAC3	DYNC1I1	-0.0549334	0.347679	0.712512	pseudobulk	edgeR	LRT	0.993935	0.992744
TAC3	DYNC1I2	-0.00665789	0.932845	0.981581	pseudobulk	edgeR	LRT	0.871114	0.843815
TAC3	DYNC1LI1	0.0632785	0.290221	0.67064	pseudobulk	edgeR	LRT	0.620546	0.592951
TAC3	DYNC1LI2	0.0946011	0.128973	0.510928	pseudobulk	edgeR	LRT	0.704321	0.684865
TAC3	DYNC2H1	0.181153	0.0151107	0.233664	pseudobulk	edgeR	LRT	0.888931	0.892191
TAC3	DYNC2LI1	0.0603211	0.489494	0.813428	pseudobulk	edgeR	LRT	0.664139	0.635798
TAC3	DYNLL1	0.343497	0.0642187	0.386277	pseudobulk	edgeR	LRT	0.54511	0.5698
TAC3	DYNLL2	0.0905324	0.441642	0.77716	pseudobulk	edgeR	LRT	0.578469	0.566344
TAC3	DYNLRB1	0.101515	0.577457	0.862952	pseudobulk	edgeR	LRT	0.30326	0.275743
TAC3	DYNLT1	0.291687	0.0238717	0.279351	pseudobulk	edgeR	LRT	0.30326	0.33103
TAC3	DYNLT3	0.104183	0.499734	0.818874	pseudobulk	edgeR	LRT	0.45906	0.461299
TAC3	DYRK1A	0.0239798	0.674437	0.897896	pseudobulk	edgeR	LRT	0.935557	0.938839
TAC3	DYSF	-0.250428	0.0214064	0.26316	pseudobulk	edgeR	LRT	0.452995	0.384589
TAC3	DZANK1	0.0368751	0.6558	0.890097	pseudobulk	edgeR	LRT	0.393101	0.364893
TAC3	DZIP1	-0.0775735	0.13475	0.519542	pseudobulk	edgeR	LRT	0.912813	0.890463
TAC3	DZIP3	0.13275	0.0278924	0.298398	pseudobulk	edgeR	LRT	0.899545	0.88528
TAC3	E2F3	-0.200947	0.0548344	0.364181	pseudobulk	edgeR	LRT	0.423048	0.335867
TAC3	EAPP	-0.0133095	0.880467	0.96379	pseudobulk	edgeR	LRT	0.449583	0.40774
TAC3	EBAG9	0.281641	0.00974411	0.198768	pseudobulk	edgeR	LRT	0.338135	0.365584
TAC3	EBF4	-0.151218	0.16544	0.560031	pseudobulk	edgeR	LRT	0.568992	0.479959
TAC3	EBLN3P	0.145726	0.115083	0.487872	pseudobulk	edgeR	LRT	0.367703	0.348998
TAC3	EBPL	0.0060025	0.943875	0.984022	pseudobulk	edgeR	LRT	0.45906	0.438148
TAC3	ECD	0.0360611	0.611793	0.876052	pseudobulk	edgeR	LRT	0.416983	0.387699
TAC3	ECE1	0.122481	0.428868	0.769168	pseudobulk	edgeR	LRT	0.378696	0.390463
TAC3	ECE2	0.0840468	0.409749	0.759006	pseudobulk	edgeR	LRT	0.791888	0.77678
TAC3	ECHDC1	0.0874949	0.190033	0.587465	pseudobulk	edgeR	LRT	0.495451	0.486178
TAC3	ECHDC2	0.251911	0.0369124	0.32246	pseudobulk	edgeR	LRT	0.543215	0.553905
TAC3	ECPAS	-0.0359268	0.484479	0.810013	pseudobulk	edgeR	LRT	0.832449	0.795784
TAC3	ECSIT	-0.0543471	0.639191	0.883902	pseudobulk	edgeR	LRT	0.306293	0.258466
TAC3	EDC3	0.0259281	0.78444	0.935394	pseudobulk	edgeR	LRT	0.305534	0.282308
TAC3	EDEM3	0.0497853	0.413294	0.759006	pseudobulk	edgeR	LRT	0.736922	0.718728
[truncated: 62,681 more rows]

## Sheet: S_data_4 PTHLH Caudate
gene	f0
GULP1	0.862499
ZNF385D	0.753225
RYR2	0.706364
LRP1B	0.653132
[truncated: 1,196 more rows]

[truncated: 10 more sheets: S_data_4 PTHLH Putamen, S_data_4 TAC3 Caudate, S_data_4 TAC3 Putamen, S_data_5 DE Neurotrans. Rec., S_data_5 DE Ion Channels, S_data_6 Public Data Processing, S_data_7 QuPath Settings, S_data_7 Cut-offs & Correction, S_data_7 Total Cell Count, S_data_8 Abbreviation]
